# Supplementary material for: Principles of mitoribosomal small subunit assembly in eukaryotes
Source: Nature. 2022 Dec 8;614(7946):175–81. doi: 10.1038/s41586-022-05621-0 (PMC9892005; doi:10.1038/s41586-022-05621-0)
Supplement: Supplementary file 3 — Supplementary Data files 1–4 contain identified peptides in LC-MS/MS human METTL1, LC-MS/MS yeast Ccm1, LC-MS/MS yeast Rsm22 and LC-MS/MS yeast Mtg3 samples. Supplementary Data 5 contains comparative mass spec analysis of WT and PET127 KO yeast mtSSU particles isolated via uS17m. IP-MS/MS experiments were performed in triplicate for each condition (n = 3 biologically independent experiments). A 2-sided student t-test was used to determine p-values for changes in protein abundance between WT and PET127 KO mtSSU purification experiments. [file 41586_2022_5621_MOESM3_ESM.zip]

Archive with 11 entries (10 files):
- SData5_Pet127KO_comparative_mass_spectrometry.xlsx
- __MACOSX/
- __MACOSX/._SData5_Pet127KO_comparative_mass_spectrometry.xlsx
- SData1_METTL17IP_LCMSMS.xlsx
- __MACOSX/._SData1_METTL17IP_LCMSMS.xlsx
- SData2_Ccm1_mass_spectrometry.xlsx
- __MACOSX/._SData2_Ccm1_mass_spectrometry.xlsx
- SData4_Mtg3_massspectrometry.xlsx
- __MACOSX/._SData4_Mtg3_massspectrometry.xlsx
- SData3_Rsm22_massspectrometry.xls
- __MACOSX/._SData3_Rsm22_massspectrometry.xls
