# Supplementary material for: Principles of mitoribosomal small subunit assembly in eukaryotes
Source: Nature. 2022 Dec 8;614(7946):175–81. doi: 10.1038/s41586-022-05621-0 (PMC9892005; doi:10.1038/s41586-022-05621-0)
Supplement: Supplementary file 3 — Supplementary Data files 1–4 contain identified peptides in LC-MS/MS human METTL1, LC-MS/MS yeast Ccm1, LC-MS/MS yeast Rsm22 and LC-MS/MS yeast Mtg3 samples. Supplementary Data 5 contains comparative mass spec analysis of WT and PET127 KO yeast mtSSU particles isolated via uS17m. IP-MS/MS experiments were performed in triplicate for each condition (n = 3 biologically independent experiments). A 2-sided student t-test was used to determine p-values for changes in protein abundance between WT and PET127 KO mtSSU purification experiments. [file 41586_2022_5621_MOESM3_ESM.zip › SData5_Pet127KO_comparative_mass_spectrometry.xlsx]

## Sheet: MS227714LUM_Chloe_Klinge_3of3-i
LOG2 LFQ (not imputed) intensity KO_repeat1	LOG2 LFQ (not imputed) intensity KO_repeat2	LOG2 LFQ (not imputed) intensity KO_repeat3	LOG2 LFQ (not imputed) intensity WT_repeat1	LOG2 LFQ (not imputed) intensity WT_repeat2	LOG2 LFQ (not imputed) intensity WT_repeat3	C: Only identified by site	LOG2 LFQ intensity KO_repeat1	LOG2 LFQ intensity KO_repeat2	LOG2 LFQ intensity KO_repeat3	LOG2 LFQ intensity WT_repeat1	LOG2 LFQ intensity WT_repeat2	LOG2 LFQ intensity WT_repeat3	C: Only identified by site	C: Reverse	C: Potential contaminant	C: Identification type KO_repeat1	C: Identification type KO_repeat2	C: Identification type KO_repeat3	C: Identification type WT_repeat1	C: Identification type WT_repeat2	C: Identification type WT_repeat3	C: Student's T-test Significant LFQ intensity KO_LFQ intensity WT	C: Student's T-test significant	N: Peptides	N: Razor + unique peptides	N: Unique peptides	N: Sequence coverage [%]	N: Unique + razor sequence coverage [%]	N: Unique sequence coverage [%]	N: Mol. weight [kDa]	N: Q-value	N: Score	N: Intensity	N: iBAQ peptides	N: MS/MS count	N: Peptides KO_repeat1	N: Peptides KO_repeat2	N: Peptides KO_repeat3	N: Peptides WT_repeat1	N: Peptides WT_repeat2	N: Peptides WT_repeat3	N: Razor + unique peptides KO_repeat1	N: Razor + unique peptides KO_repeat2	N: Razor + unique peptides KO_repeat3	N: Razor + unique peptides WT_repeat1	N: Razor + unique peptides WT_repeat2	N: Razor + unique peptides WT_repeat3	N: Unique peptides KO_repeat1	N: Unique peptides KO_repeat2
27.5311	29.3289	28.8546	26.5888	27.9217	26.965		27.5311	29.3289	28.8546	26.5888	27.9217	26.965				By MS/MS	By MS/MS	By MS/MS	By MS/MS	By MS/MS	By MS/MS			3	3	3	18.1	18.1	18.1	23.268	0	172.3	7749300000	11	40	3	3	3	3	3	3	3	3	3	3	3	3	3	3
27.187	27.1512	27.3807	27.7321	27.3926	27.4863		27.187	27.1512	27.3807	27.7321	27.3926	27.4863				By MS/MS	By MS/MS	By MS/MS	By MS/MS	By MS/MS	By MS/MS			11	11	2	62	62	10	11.135	0	112.72	7111700000	4	64	9	10	8	10	9	10	9	10	8	10	9	10	2	2
29.0025	29.3662	29.7578	29.8101	29.6863	29.3334		29.0025	29.3662	29.7578	29.8101	29.6863	29.3334				By MS/MS	By MS/MS	By MS/MS	By MS/MS	By MS/MS	By MS/MS			4	4	4	49.5	49.5	49.5	10.698	0	36.893	14283000000	4	28	4	4	3	4	4	4	4	4	3	4	4	4	4	4
30.3517	30.1806	31.1307	30.5939	30.2258	30.3268		30.3517	30.1806	31.1307	30.5939	30.2258	30.3268				By MS/MS	By MS/MS	By MS/MS	By MS/MS	By MS/MS	By MS/MS			11	11	11	88.4	88.4	88.4	10.69	0	118.49	48549000000	4	136	10	11	11	10	11	9	10	11	11	10	11	9	10	11
28.6764	28.711	28.4833	27.341	28.0317	27.8848		28.6764	28.711	28.4833	27.341	28.0317	27.8848				By MS/MS	By MS/MS	By MS/MS	By MS/MS	By MS/MS	By MS/MS			20	20	13	68.1	68.1	48.9	36.849	0	246.77	13841000000	17	148	19	20	16	17	20	18	19	20	16	17	20	18	12	13
26.622	26.9642	26.7439	26.4447	26.7605	26.4709		26.622	26.9642	26.7439	26.4447	26.7605	26.4709				By MS/MS	By MS/MS	By MS/MS	By MS/MS	By MS/MS	By MS/MS			18	11	11	54.3	35.1	35.1	36.731	0	119.53	3747100000	17	47	15	16	14	16	17	12	8	9	8	10	10	6	8	9
25.0441	25.0062	25.3629	26.6017	26.0188	25.8816		25.0441	25.0062	25.3629	26.6017	26.0188	25.8816				By MS/MS	By MS/MS	By MS/MS	By MS/MS	By MS/MS	By MS/MS	+	LFQ intensity KO_LFQ intensity WT	18	3	2	58.7	16.3	9	35.846	0	109.57	724550000	20	15	16	17	15	17	16	16	2	3	3	2	2	2	1	2
28.3179	28.1163	28.1103	28.2611	28.0599	28.0336		28.3179	28.1163	28.1103	28.2611	28.0599	28.0336				By MS/MS	By MS/MS	By MS/MS	By MS/MS	By MS/MS	By MS/MS			21	21	6	80.1	80.1	37.7	35.746	0	308.45	18253000000	20	271	18	19	17	21	19	19	18	19	17	21	19	19	4	5
24.4669	24.3184	24.118	25.0566	24.3734	24.5705		24.4669	24.3184	24.118	25.0566	24.3734	24.5705				By MS/MS	By MS/MS	By MS/MS	By MS/MS	By MS/MS	By MS/MS			13	5	5	49.7	22	22	35.75	0	57.714	579390000	22	25	11	12	9	13	13	12	4	4	3	5	5	4	4	4
27.2366	26.8867	26.4951	26.7787	26.795	26.9394		27.2366	26.8867	26.4951	26.7787	26.795	26.9394				By MS/MS	By MS/MS	By MS/MS	By MS/MS	By MS/MS	By MS/MS			30	30	30	76.6	76.6	76.6	54.544	0	323.31	9617700000	28	197	28	26	28	29	27	29	28	26	28	29	27	29	28	26
24.9834	24.5937	25.2185	25.2051	24.9015	24.4718		24.9834	24.5937	25.2185	25.2051	24.9015	24.4718				By MS/MS	By MS/MS	By MS/MS	By MS/MS	By MS/MS	By MS/MS			19	19	19	59.1	59.1	59.1	44.738	0	111.99	1378000000	27	58	12	11	11	14	8	7	12	11	11	14	8	7	12	11
24.131	24.1344	24.2133	24.4291	24.4314	24.2674		24.131	24.1344	24.2133	24.4291	24.4314	24.2674				By MS/MS	By MS/MS	By MS/MS	By MS/MS	By MS/MS	By MS/MS			7	7	7	34.5	34.5	34.5	32.299	0	43.527	580710000	17	30	7	6	4	5	6	5	7	6	4	5	6	5	7	6
25.6785	25.5941	25.4499	25.4629	25.4006	25.2221		25.6785	25.5941	25.4499	25.4629	25.4006	25.2221				By MS/MS	By MS/MS	By MS/MS	By MS/MS	By MS/MS	By MS/MS			13	13	13	40.3	40.3	40.3	54.793	0	118.9	2043100000	27	77	10	11	10	8	9	8	10	11	10	8	9	8	10	11
23.573	23.5293	23.4438	24.1135	23.6548	23.5672		23.573	23.5293	23.4438	24.1135	23.6548	23.5672				By MS/MS	By MS/MS	By MS/MS	By MS/MS	By MS/MS	By MS/MS			7	7	7	18.6	18.6	18.6	53.359	0	30.54	306520000	25	27	4	5	6	6	5	5	4	5	6	6	5	5	4	5
25.0852	25.0369	25.0717	24.8291	24.8785	24.7301		25.0852	25.0369	25.0717	24.8291	24.8785	24.7301				By MS/MS	By MS/MS	By MS/MS	By MS/MS	By MS/MS	By MS/MS	+	LFQ intensity KO_LFQ intensity WT	15	9	9	39.6	26.8	26.8	46.816	0	109.98	1307400000	20	47	14	15	11	14	13	14	9	9	6	8	7	8	9	9
26.3813	26.2051	26.0776	26.8477	26.4002	26.2233		26.3813	26.2051	26.0776	26.8477	26.4002	26.2233				By MS/MS	By MS/MS	By MS/MS	By MS/MS	By MS/MS	By MS/MS			18	18	12	51.5	51.5	40.7	46.914	0	223.51	4673300000	20	113	16	16	13	16	15	15	16	16	13	16	15	15	11	10
NaN	NaN	22.5441	24.7955	23.4442	22.6885		22.4467	21.4447	22.5441	24.7955	23.4442	22.6885				By MS/MS	By MS/MS	By MS/MS	By MS/MS	By MS/MS	By MS/MS			3	3	3	22.6	22.6	22.6	26.795	0	68.772	208180000	12	15	1	2	2	3	3	2	1	2	2	3	3	2	1	2
26.0806	25.8399	25.8869	25.9426	25.7854	25.833		26.0806	25.8399	25.8869	25.9426	25.7854	25.833				By MS/MS	By MS/MS	By MS/MS	By MS/MS	By MS/MS	By MS/MS			16	16	16	65.2	65.2	65.2	27.608	0	206.6	3722400000	14	114	14	15	14	15	13	16	14	15	14	15	13	16	14	15
30.632	30.6273	30.9061	30.9797	30.7304	30.7761		30.632	30.6273	30.9061	30.9797	30.7304	30.7761				By MS/MS	By MS/MS	By MS/MS	By MS/MS	By MS/MS	By MS/MS			27	27	27	72.1	72.1	72.1	47.123	0	323.31	116150000000	22	415	27	27	26	26	26	25	27	27	26	26	26	25	27	27
27.5738	27.478	27.566	27.613	27.4663	27.1117		27.5738	27.478	27.566	27.613	27.4663	27.1117				By MS/MS	By MS/MS	By MS/MS	By MS/MS	By MS/MS	By MS/MS			9	9	9	86.4	86.4	86.4	11.05	0	245.08	4288900000	6	56	9	9	7	6	7	6	9	9	7	6	7	6	9	9
28.0681	28.1017	27.9855	28.1815	27.9659	28.028		28.0681	28.1017	27.9855	28.1815	27.9659	28.028				By MS/MS	By MS/MS	By MS/MS	By MS/MS	By MS/MS	By MS/MS			11	11	11	50.3	50.3	50.3	16.721	0	59.725	8437100000	9	62	11	10	11	9	11	9	11	10	11	9	11	9	11	10
28.005	27.543	27.9708	27.8198	27.5717	27.6505		28.005	27.543	27.9708	27.8198	27.5717	27.6505				By MS/MS	By MS/MS	By MS/MS	By MS/MS	By MS/MS	By MS/MS			9	9	9	65.4	65.4	65.4	15.803	0	99.239	6510900000	6	55	7	6	8	7	7	6	7	6	8	7	7	6	7	6
25.7681	25.8191	25.2318	25.622	25.8843	25.8561		25.7681	25.8191	25.2318	25.622	25.8843	25.8561				By MS/MS	By MS/MS	By MS/MS	By MS/MS	By MS/MS	By MS/MS			15	15	15	54	54	54	50.922	0	222.57	1577200000	15	87	12	12	9	9	13	14	12	12	9	9	13	14	12	12
28.089	27.8754	28.2654	28.0601	27.8141	27.8945		28.089	27.8754	28.2654	28.0601	27.8141	27.8945				By MS/MS	By MS/MS	By MS/MS	By MS/MS	By MS/MS	By MS/MS			22	22	22	46.1	46.1	46.1	50.032	0	323.31	16253000000	22	170	20	17	20	20	20	19	20	17	20	20	20	19	20	17
25.5561	25.3524	25.2914	25.2426	25.3312	25.3752		25.5561	25.3524	25.2914	25.2426	25.3312	25.3752				By MS/MS	By MS/MS	By MS/MS	By MS/MS	By MS/MS	By MS/MS			20	20	20	42.1	42.1	42.1	64.343	0	215.98	1618000000	32	86	14	13	9	15	13	16	14	13	9	15	13	16	14	13
27.0464	26.8188	27.0067	27.0803	26.873	26.9498		27.0464	26.8188	27.0067	27.0803	26.873	26.9498				By MS/MS	By MS/MS	By MS/MS	By MS/MS	By MS/MS	By MS/MS			12	12	2	45.8	45.8	7.7	17.613	0	64.971	3207900000	5	54	12	10	8	9	11	12	12	10	8	9	11	12	2	1
27.3054	27.1746	27.3002	27.0911	27.0273	26.8152		27.3054	27.1746	27.3002	27.0911	27.0273	26.8152				By MS/MS	By MS/MS	By MS/MS	By MS/MS	By MS/MS	By MS/MS			12	12	12	62.7	62.7	62.7	15.757	0	120.73	4229900000	5	76	12	11	10	10	10	10	12	11	10	10	10	10	12	11
25.2392	25.5682	25.5802	25.559	25.9129	25.7562		25.2392	25.5682	25.5802	25.559	25.9129	25.7562				By MS/MS	By MS/MS	By MS/MS	By MS/MS	By MS/MS	By MS/MS			3	3	3	37.3	37.3	37.3	6.3415	0	13.109	711890000	1	19	2	1	2	3	2	3	2	1	2	3	2	3	2	1
24.2014	24.1184	24.4356	23.966	23.979	24.1143		24.2014	24.1184	24.4356	23.966	23.979	24.1143				By MS/MS	By MS/MS	By MS/MS	By MS/MS	By MS/MS	By MS/MS			10	10	10	42.8	42.8	42.8	30.428	0	61.01	815600000	16	44	8	8	8	9	7	8	8	8	8	9	7	8	8	8
26.9873	26.2436	26.4377	26.4774	26.0892	26.1909		26.9873	26.2436	26.4377	26.4774	26.0892	26.1909				By MS/MS	By MS/MS	By MS/MS	By MS/MS	By MS/MS	By MS/MS			21	21	5	32.7	32.7	13.8	99.618	0	323.31	6388500000	30	158	20	16	17	19	17	17	20	16	17	19	17	17	5	3
27.445	27.2347	27.1514	27.2762	27.3746	27.3062		27.445	27.2347	27.1514	27.2762	27.3746	27.3062				By MS/MS	By MS/MS	By MS/MS	By MS/MS	By MS/MS	By MS/MS			9	9	9	31.1	31.1	31.1	33.717	0	122.75	5393900000	12	72	9	9	8	8	8	8	9	9	8	8	8	8	9	9
27.2449	27.0087	26.8375	26.7829	26.4375	26.6126		27.2449	27.0087	26.8375	26.7829	26.4375	26.6126				By MS/MS	By MS/MS	By MS/MS	By MS/MS	By MS/MS	By MS/MS			5	5	5	79.2	79.2	79.2	10.746	0	95.165	2769200000	6	31	5	5	5	4	5	5	5	5	5	4	5	5	5	5
26.0437	26.0373	26.2991	26.3576	26.5122	26.364		26.0437	26.0373	26.2991	26.3576	26.5122	26.364				By MS/MS	By MS/MS	By MS/MS	By MS/MS	By MS/MS	By MS/MS			10	10	2	58.6	58.6	13.6	21.569	0	86.003	3741800000	10	60	10	8	8	7	6	10	10	8	8	7	6	10	2	2
26.5556	26.4553	27.0175	26.6147	26.2112	26.4927		26.5556	26.4553	27.0175	26.6147	26.2112	26.4927				By MS/MS	By MS/MS	By MS/MS	By MS/MS	By MS/MS	By MS/MS			12	12	7	50	50	30.7	19.986	0	70.534	3824300000	11	67	12	12	11	10	12	11	12	12	11	10	12	11	7	7
29.2424	29.153	29.4738	29.5917	29.5316	29.2907		29.2424	29.153	29.4738	29.5917	29.5316	29.2907				By MS/MS	By MS/MS	By MS/MS	By MS/MS	By MS/MS	By MS/MS			10	10	1	50	50	5.4	20.549	0	323.31	26045000000	7	112	10	10	10	10	10	10	10	10	10	10	10	10	1	1
24.3815	24.2854	24.9308	23.9927	23.7613	24.3913		24.3815	24.2854	24.9308	23.9927	23.7613	24.3913				By MS/MS	By MS/MS	By MS/MS	By MS/MS	By MS/MS	By MS/MS			11	2	2	59.1	8.7	8.7	14.234	0	10.684	326590000	6	10	11	11	10	11	10	10	2	2	2	2	2	2	2	2
27.5708	27.3773	27.7884	27.4892	27.6043	27.514		27.5708	27.3773	27.7884	27.4892	27.6043	27.514				By MS/MS	By MS/MS	By MS/MS	By MS/MS	By MS/MS	By MS/MS			9	9	2	63.6	63.6	15.9	12.154	0	55.046	4360100000	5	49	8	8	7	6	7	7	8	8	7	6	7	7	2	1
22.2446	22.3615	22.4686	22.1379	22.2856	22.1802		22.2446	22.3615	22.4686	22.1379	22.2856	22.1802				By MS/MS	By MS/MS	By MS/MS	By MS/MS	By matching	By MS/MS			11	2	2	62	10	10	11.124	0	5.994	86872000	4	6	9	10	9	10	9	10	2	2	2	2	2	2	2	2
27.8138	27.3066	27.4388	27.4239	27.3985	27.447		27.8138	27.3066	27.4388	27.4239	27.3985	27.447				By MS/MS	By MS/MS	By MS/MS	By MS/MS	By MS/MS	By MS/MS			12	12	12	45.1	45.1	45.1	24.422	0	151.02	7747200000	8	81	12	12	11	11	11	12	12	12	11	11	11	12	12	12
25.7459	25.3446	25.3594	25.1808	25.4677	25.2671		25.7459	25.3446	25.3594	25.1808	25.4677	25.2671				By MS/MS	By MS/MS	By MS/MS	By MS/MS	By MS/MS	By MS/MS			5	5	3	62.8	62.8	55.4	13.693	0	82.167	1305500000	5	42	4	4	5	5	4	4	4	4	5	5	4	4	3	3
28.0582	27.9144	27.9804	28.3514	28.3843	28.1923		28.0582	27.9144	27.9804	28.3514	28.3843	28.1923				By MS/MS	By MS/MS	By MS/MS	By MS/MS	By MS/MS	By MS/MS	+	LFQ intensity KO_LFQ intensity WT	11	11	11	47.5	47.5	47.5	26.502	0	256.22	7529600000	16	76	8	7	8	9	9	10	8	7	8	9	9	10	8	7
26.1729	25.8311	26.4204	26.9246	26.941	26.931		26.1729	25.8311	26.4204	26.9246	26.941	26.931				By MS/MS	By MS/MS	By MS/MS	By MS/MS	By MS/MS	By MS/MS	+	LFQ intensity KO_LFQ intensity WT	17	17	17	63.6	63.6	63.6	22.298	0	134.81	5414000000	10	82	16	14	14	15	16	15	16	14	14	15	16	15	16	14
25.1559	25.8971	26.2813	27.2687	27.3299	27.3626		25.1559	25.8971	26.2813	27.2687	27.3299	27.3626				By MS/MS	By MS/MS	By MS/MS	By MS/MS	By MS/MS	By MS/MS	+	LFQ intensity KO_LFQ intensity WT	7	7	7	40.4	40.4	40.4	17.029	0	34.342	2553200000	9	30	4	4	4	5	6	6	4	4	4	5	6	6	4	4
28.6646	28.8121	28.6861	28.5833	28.7302	28.7522		28.6646	28.8121	28.6861	28.5833	28.7302	28.7522				By MS/MS	By MS/MS	By MS/MS	By MS/MS	By MS/MS	By MS/MS			7	7	4	38.8	38.8	23	17.216	0	90.679	7655600000	6	39	6	6	5	6	6	7	6	6	5	6	6	7	4	4
25.1918	24.7605	25.0789	25.3086	25.2534	24.824		25.1918	24.7605	25.0789	25.3086	25.2534	24.824				By MS/MS	By MS/MS	By MS/MS	By MS/MS	By MS/MS	By MS/MS			14	14	14	38.5	38.5	38.5	61.495	0	129.61	1554100000	28	72	10	10	10	11	14	10	10	10	10	11	14	10	10	10
26.8364	26.7131	26.6458	26.4245	26.3072	26.5557		26.8364	26.7131	26.6458	26.4245	26.3072	26.5557				By MS/MS	By MS/MS	By MS/MS	By MS/MS	By MS/MS	By MS/MS			10	10	1	68.6	68.6	5.1	14.536	0	119.54	5249700000	7	69	10	9	9	10	10	10	10	9	9	10	10	10	1	1
23.6287	21.9931	NaN	23.8714	24.6341	24.9073		23.6287	21.9931	21.921	23.8714	24.6341	24.9073				By MS/MS	By MS/MS	By MS/MS	By MS/MS	By MS/MS	By MS/MS			16	16	16	37.3	37.3	37.3	65.552	0	149.69	768130000	33	56	5	4	3	14	12	14	5	4	3	14	12	14	5	4
24.6009	24.1845	24.0722	23.1656	22.8981	22.8435		24.6009	24.1845	24.0722	23.1656	22.8981	22.8435				By MS/MS	By MS/MS	By MS/MS	By MS/MS	By MS/MS	By MS/MS	+	LFQ intensity KO_LFQ intensity WT	11	11	11	24	24	24	72.045	0	71.524	348710000	32	37	11	9	6	4	6	8	11	9	6	4	6	8	11	9
25.1281	25.28	25.1413	25.4062	25.378	25.2471		25.1281	25.28	25.1413	25.4062	25.378	25.2471				By MS/MS	By MS/MS	By MS/MS	By MS/MS	By MS/MS	By MS/MS			17	17	17	41.7	41.7	41.7	58.607	0	154.28	2588800000	30	88	15	14	12	14	15	14	15	14	12	14	15	14	15	14
24.3437	24.4637	24.8144	24.4107	24.246	24.2618		24.3437	24.4637	24.8144	24.4107	24.246	24.2618				By MS/MS	By MS/MS	By MS/MS	By MS/MS	By MS/MS	By MS/MS			12	12	12	35.7	35.7	35.7	50.227	0	131.96	923900000	23	68	11	12	11	11	10	10	11	12	11	11	10	10	11	12
24.7083	24.7133	24.6755	24.4092	24.2341	24.2413		24.7083	24.7133	24.6755	24.4092	24.2341	24.2413				By MS/MS	By MS/MS	By MS/MS	By MS/MS	By MS/MS	By MS/MS	+	LFQ intensity KO_LFQ intensity WT	13	13	13	44.6	44.6	44.6	40.478	0	107.81	914500000	21	50	11	9	10	7	8	8	11	9	10	7	8	8	11	9
25.2587	25.3279	24.9121	24.9429	24.8306	24.9792		25.2587	25.3279	24.9121	24.9429	24.8306	24.9792				By MS/MS	By MS/MS	By MS/MS	By MS/MS	By MS/MS	By MS/MS			49	49	49	31.9	31.9	31.9	245.04	0	256.82	2333700000	123	160	34	30	24	29	25	30	34	30	24	29	25	30	34	30
24.9608	24.9959	24.7856	24.6787	24.7959	24.4625		24.9608	24.9959	24.7856	24.6787	24.7959	24.4625				By MS/MS	By MS/MS	By MS/MS	By MS/MS	By MS/MS	By MS/MS			6	6	6	25.7	25.7	25.7	44.498	0	91.381	552810000	15	37	6	5	5	5	4	5	6	5	5	5	4	5	6	5
27.6424	27.3132	26.9982	26.7714	26.7357	26.9329		27.6424	27.3132	26.9982	26.7714	26.7357	26.9329				By MS/MS	By MS/MS	By MS/MS	By MS/MS	By MS/MS	By MS/MS			11	11	11	71.5	71.5	71.5	15.891	0	96.048	5168900000	9	63	10	8	11	8	9	8	10	8	11	8	9	8	10	8
NaN	24.4588	NaN	24.8015	24.7077	24.9488		21.3784	24.4588	22.3266	24.8015	24.7077	24.9488				By MS/MS	By MS/MS	By MS/MS	By MS/MS	By MS/MS	By MS/MS			7	7	7	16.2	16.2	16.2	57.487	0	44.566	225850000	33	21	2	4	2	4	4	3	2	4	2	4	4	3	2	4
23.7579	23.6209	23.7386	24.1465	24.1613	24.4408		23.7579	23.6209	23.7386	24.1465	24.1613	24.4408				By MS/MS	By MS/MS	By MS/MS	By MS/MS	By MS/MS	By MS/MS	+	LFQ intensity KO_LFQ intensity WT	9	9	9	35.8	35.8	35.8	37.686	0	47.308	368810000	17	32	6	3	4	5	5	6	6	3	4	5	5	6	6	3
NaN	NaN	NaN	24.3757	24.0933	23.8475		21.2771	21.3548	21.7373	24.3757	24.0933	23.8475				By matching			By MS/MS	By MS/MS	By MS/MS	+	LFQ intensity KO_LFQ intensity WT	10	10	10	14.1	14.1	14.1	94.522	0	37.034	210670000	45	18	1	0	0	5	7	7	1	0	0	5	7	7	1	0
23.2862	23.1421	22.4585	23.2971	23.517	23.0185		23.2862	23.1421	22.4585	23.2971	23.517	23.0185				By MS/MS	By MS/MS	By MS/MS	By MS/MS	By MS/MS	By MS/MS			8	8	8	9.7	9.7	9.7	174.75	0	29.392	212240000	82	24	6	7	3	4	5	4	6	7	3	4	5	4	6	7
25.8725	25.3958	24.8097	24.8118	24.9504	24.9529		25.8725	25.3958	24.8097	24.8118	24.9504	24.9529				By MS/MS	By MS/MS	By MS/MS	By MS/MS	By MS/MS	By MS/MS			39	39	39	26.1	26.1	26.1	227.83	0	221.65	1546700000	103	109	34	25	21	16	16	19	34	25	21	16	16	19	34	25
29.3201	29.3967	29.3775	29.1414	28.8597	29.3315		29.3201	29.3967	29.3775	29.1414	28.8597	29.3315				By MS/MS	By MS/MS	By MS/MS	By MS/MS	By MS/MS	By MS/MS			18	18	18	21.7	21.7	21.7	106.22	0	64.041	6328500000	54	57	13	7	8	13	9	10	13	7	8	13	9	10	13	7
24.713	24.5437	24.4977	23.9824	24.2917	24.2357		24.713	24.5437	24.4977	23.9824	24.2917	24.2357				By MS/MS	By MS/MS	By MS/MS	By MS/MS	By MS/MS	By MS/MS			14	14	14	31.3	31.3	31.3	54.009	0	135.75	1056300000	28	59	12	10	11	9	10	12	12	10	11	9	10	12	12	10
25.0739	25.2056	24.8086	24.6751	25.1546	25.1661		25.0739	25.2056	24.8086	24.6751	25.1546	25.1661				By MS/MS	By MS/MS	By MS/MS	By MS/MS	By MS/MS	By MS/MS			11	11	7	29.3	29.3	21.9	49.799	0	85.081	1479300000	20	72	9	8	9	8	8	9	9	8	9	8	8	9	6	6
23.7874	23.7791	NaN	23.2072	22.9079	23.7486		23.7874	23.7791	21.9742	23.2072	22.9079	23.7486				By MS/MS	By MS/MS	By MS/MS	By MS/MS	By MS/MS	By MS/MS			8	4	4	24	13.3	13.3	49.693	0	32.193	159610000	20	14	6	4	5	4	5	5	3	2	2	2	3	2	3	2
26.3806	26.3793	26.824	26.6891	26.5364	26.318		26.3806	26.3793	26.824	26.6891	26.5364	26.318				By MS/MS	By MS/MS	By MS/MS	By MS/MS	By MS/MS	By MS/MS			5	5	5	31.5	31.5	31.5	12.039	0	42.486	2105100000	4	38	4	5	4	5	5	5	4	5	4	5	5	5	4	5
27.4351	27.2686	27.6043	27.1591	26.8804	26.9874		27.4351	27.2686	27.6043	27.1591	26.8804	26.9874				By MS/MS	By MS/MS	By MS/MS	By MS/MS	By MS/MS	By MS/MS			7	7	7	35.1	35.1	35.1	19.749	0	50.705	3081900000	9	41	6	6	5	6	7	5	6	6	5	6	7	5	6	6
26.8401	26.5722	26.413	26.7041	26.4074	26.5329		26.8401	26.5722	26.413	26.7041	26.4074	26.5329				By MS/MS	By MS/MS	By MS/MS	By MS/MS	By MS/MS	By MS/MS			4	4	4	52.2	52.2	52.2	7.5917	0	76.115	2925800000	4	34	4	3	4	4	4	4	4	3	4	4	4	4	4	3
27.1891	27.0828	27.3685	26.9817	26.964	26.867		27.1891	27.0828	27.3685	26.9817	26.964	26.867				By MS/MS	By MS/MS	By MS/MS	By MS/MS	By MS/MS	By MS/MS			11	11	11	56.6	56.6	56.6	15.531	0	296.08	6129200000	6	97	10	10	11	10	10	10	10	10	11	10	10	10	10	10
27.1875	27.0038	27.0488	26.8585	26.8181	26.8593		27.1875	27.0038	27.0488	26.8585	26.8181	26.8593				By MS/MS	By MS/MS	By MS/MS	By MS/MS	By MS/MS	By MS/MS	+	LFQ intensity KO_LFQ intensity WT	5	5	1	48.7	48.7	8	12.953	0	25.226	2975100000	7	32	5	5	5	4	5	5	5	5	5	4	5	5	1	1
28.1367	27.9031	27.8921	27.4593	27.2914	27.4338		28.1367	27.9031	27.8921	27.4593	27.2914	27.4338				By MS/MS	By MS/MS	By MS/MS	By MS/MS	By MS/MS	By MS/MS	+	LFQ intensity KO_LFQ intensity WT	27	27	0	21.5	21.5	0	198.57	0	323.31	14865000000	75	178	26	25	22	23	23	24	26	25	22	23	23	24	0	0
25.8499	25.5978	25.7436	24.8403	24.8988	24.7673		25.8499	25.5978	25.7436	24.8403	24.8988	24.7673				By MS/MS	By MS/MS	By MS/MS	By MS/MS	By MS/MS	By MS/MS	+	LFQ intensity KO_LFQ intensity WT	20	20	20	38.1	38.1	38.1	70.627	0	203.78	2186300000	31	76	18	16	15	11	12	12	18	16	15	11	12	12	18	16
27.2208	27.175	27.7568	27.5556	27.5368	27.4644		27.2208	27.175	27.7568	27.5556	27.5368	27.4644				By MS/MS	By MS/MS	By MS/MS	By MS/MS	By MS/MS	By MS/MS			12	12	11	53.5	53.5	49.4	20.437	0	129.25	7111600000	8	75	11	11	10	10	9	9	11	11	10	10	9	9	11	10
24.8888	24.7409	24.9917	24.682	24.9839	24.7584		24.8888	24.7409	24.9917	24.682	24.9839	24.7584				By MS/MS	By MS/MS	By MS/MS	By MS/MS	By MS/MS	By MS/MS			7	7	7	62	62	62	10.091	0	60.958	759220000	4	33	6	5	5	6	5	6	6	5	5	6	5	6	6	5
27.1247	27.1599	27.7019	27.4525	27.2486	27.1387		27.1247	27.1599	27.7019	27.4525	27.2486	27.1387				By MS/MS	By MS/MS	By MS/MS	By MS/MS	By MS/MS	By MS/MS			4	4	4	24.5	24.5	24.5	12.211	0	13.003	2944400000	3	19	4	4	4	4	4	4	4	4	4	4	4	4	4	4
27.4855	27.3718	27.193	27.3295	27.32	27.3987		27.4855	27.3718	27.193	27.3295	27.32	27.3987				By MS/MS	By MS/MS	By MS/MS	By MS/MS	By MS/MS	By MS/MS			9	9	9	53.8	53.8	53.8	16.038	0	76.449	4734100000	7	57	9	7	9	8	8	8	9	7	9	8	8	8	9	7
26.7582	26.4154	26.8048	26.3644	26.2378	26.4255		26.7582	26.4154	26.8048	26.3644	26.2378	26.4255				By MS/MS	By MS/MS	By MS/MS	By MS/MS	By MS/MS	By MS/MS			12	12	12	58.5	58.5	58.5	15.329	0	64.239	4093000000	6	70	10	11	12	12	12	11	10	11	12	12	12	11	10	11
26.5333	26.3876	26.4754	25.9862	25.9482	25.7973		26.5333	26.3876	26.4754	25.9862	25.9482	25.7973				By MS/MS	By MS/MS	By MS/MS	By MS/MS	By MS/MS	By MS/MS	+	LFQ intensity KO_LFQ intensity WT	5	5	5	33.3	33.3	33.3	7.1184	0	28.501	1225200000	3	16	4	4	4	3	4	4	4	4	4	3	4	4	4	4
28.2394	27.9534	28.517	28.3016	28.1253	28.2176		28.2394	27.9534	28.517	28.3016	28.1253	28.2176				By MS/MS	By MS/MS	By MS/MS	By MS/MS	By MS/MS	By MS/MS			21	21	21	64.8	64.8	64.8	29.41	0	219.47	16145000000	16	158	21	19	19	19	19	18	21	19	19	19	19	18	21	19
27.8664	27.7273	28.2019	28.1172	28.0828	28.0331		27.8664	27.7273	28.2019	28.1172	28.0828	28.0331				By MS/MS	By MS/MS	By MS/MS	By MS/MS	By MS/MS	By MS/MS			14	14	14	45.3	45.3	45.3	26.996	0	270.84	12385000000	8	105	14	13	11	11	11	14	14	13	11	11	11	14	14	13
28.2448	28.366	28.1098	28.5295	28.5581	28.3557		28.2448	28.366	28.1098	28.5295	28.5581	28.3557				By MS/MS	By MS/MS	By MS/MS	By MS/MS	By MS/MS	By MS/MS			16	16	16	63.5	63.5	63.5	22.489	0	323.31	17170000000	8	153	15	16	14	15	14	15	15	16	14	15	14	15	15	16
26.048	26.171	25.946	26.0419	26.1722	26.2935		26.048	26.171	25.946	26.0419	26.1722	26.2935				By MS/MS	By MS/MS	By MS/MS	By MS/MS	By MS/MS	By MS/MS			9	9	9	54	54	54	14.473	0	99.349	2324700000	9	43	8	7	7	7	8	7	8	7	7	7	8	7	8	7
26.5089	26.3089	26.4605	26.5212	26.43	26.3796		26.5089	26.3089	26.4605	26.5212	26.43	26.3796				By MS/MS	By MS/MS	By MS/MS	By MS/MS	By MS/MS	By MS/MS			14	14	14	49.3	49.3	49.3	24.485	0	165.64	3774100000	9	95	13	13	12	12	11	12	13	13	12	12	11	12	13	13
26.8521	26.6231	26.8043	26.7883	26.757	26.7523		26.8521	26.6231	26.8043	26.7883	26.757	26.7523				By MS/MS	By MS/MS	By MS/MS	By MS/MS	By MS/MS	By MS/MS			21	21	21	69.3	69.3	69.3	27.408	0	323.31	8245700000	11	144	19	17	14	17	17	15	19	17	14	17	17	15	19	17
28.3154	28.0305	28.4663	28.0837	27.9635	28.2395		28.3154	28.0305	28.4663	28.0837	27.9635	28.2395				By MS/MS	By MS/MS	By MS/MS	By MS/MS	By MS/MS	By MS/MS			11	11	11	55.8	55.8	55.8	17.749	0	92.933	8765500000	10	84	10	10	10	10	10	11	10	10	10	10	10	11	10	10
26.9969	26.7698	27.0622	27.0042	26.5026	26.7462		26.9969	26.7698	27.0622	27.0042	26.5026	26.7462				By MS/MS	By MS/MS	By MS/MS	By MS/MS	By MS/MS	By MS/MS			11	11	11	45.7	45.7	45.7	20.563	0	101.36	3003800000	11	49	7	6	8	9	8	9	7	6	8	9	8	9	7	6
27.7686	27.5453	27.5694	27.3031	27.411	27.4929		27.7686	27.5453	27.5694	27.3031	27.411	27.4929				By MS/MS	By MS/MS	By MS/MS	By MS/MS	By MS/MS	By MS/MS			11	11	11	67.8	67.8	67.8	15.847	0	84.608	4216600000	10	56	9	10	9	9	11	11	9	10	9	9	11	11	9	10
27.1316	26.8199	26.9455	26.8491	26.6878	26.6947		27.1316	26.8199	26.9455	26.8491	26.6878	26.6947				By MS/MS	By MS/MS	By MS/MS	By MS/MS	By MS/MS	By MS/MS			7	7	7	44.8	44.8	44.8	17.822	0	298.16	4736100000	9	60	6	6	7	7	7	6	6	6	7	7	7	6	6	6
27.2794	27.1361	27.6002	27.0503	27.1645	27.3647		27.2794	27.1361	27.6002	27.0503	27.1645	27.3647				By MS/MS	By MS/MS	By MS/MS	By MS/MS	By MS/MS	By MS/MS			13	13	13	71.2	71.2	71.2	17.037	0	135.4	6373400000	10	74	12	9	9	10	11	11	12	9	9	10	11	11	12	9
25.8113	25.974	25.5134	25.089	25.3564	NaN		25.8113	25.974	25.5134	25.089	25.3564	20.2001				By MS/MS	By MS/MS	By MS/MS	By MS/MS	By MS/MS	By MS/MS			18	1	0	49.8	2.3	0	48.953	0	8.3343	677290000	14	11	18	18	18	18	18	16	1	1	1	1	1	1	0	0
27.5275	27.4346	27.8938	27.5687	27.5027	27.6224		27.5275	27.4346	27.8938	27.5687	27.5027	27.6224				By MS/MS	By MS/MS	By MS/MS	By MS/MS	By MS/MS	By MS/MS			9	9	9	37	37	37	21.704	0	114.1	5414700000	7	61	9	6	7	8	8	8	9	6	7	8	8	8	9	6
27.303	26.9156	27.4439	27.3021	27.0571	27.0067		27.303	26.9156	27.4439	27.3021	27.0571	27.0067				By MS/MS	By MS/MS	By MS/MS	By MS/MS	By MS/MS	By MS/MS			7	7	7	42.5	42.5	42.5	13.909	0	59.188	5848100000	4	42	6	6	6	6	6	7	6	6	6	6	6	7	6	6
27.0813	26.7393	26.9483	27.2144	27.0893	27.3144		27.0813	26.7393	26.9483	27.2144	27.0893	27.3144				By MS/MS	By MS/MS	By MS/MS	By MS/MS	By MS/MS	By MS/MS			11	11	11	56.8	56.8	56.8	32.989	0	206.21	3530100000	14	66	10	10	9	9	10	11	10	10	9	9	10	11	10	10
NaN	NaN	NaN	24.0846	23.2263	22.7471		21.7623	22.3814	22.3819	24.0846	23.2263	22.7471				By MS/MS	By MS/MS		By MS/MS	By MS/MS	By MS/MS			3	3	3	17.5	17.5	17.5	44.697	0	56.272	131730000	21	13	2	2	0	2	2	2	2	2	0	2	2	2	2	2
28.2161	28.0204	27.9246	26.6917	27.0912	26.6058		28.2161	28.0204	27.9246	26.6917	27.0912	26.6058				By MS/MS	By MS/MS	By MS/MS	By MS/MS	By MS/MS	By MS/MS	+	LFQ intensity KO_LFQ intensity WT	39	39	12	68.5	68.5	30.4	69.656	0	323.31	18522000000	35	252	35	36	35	31	28	28	35	36	35	31	28	28	11	12
31.7846	31.9759	31.8406	31.8511	31.9237	31.9174		31.7846	31.9759	31.8406	31.8511	31.9237	31.9174				By MS/MS	By MS/MS	By MS/MS	By MS/MS	By MS/MS	By MS/MS			30	30	30	77.3	77.3	77.3	36.728	0	323.31	264300000000	17	349	28	30	26	29	30	30	28	30	26	29	30	30	28	30
30.3548	30.2972	30.7129	30.6796	30.3899	30.5972		30.3548	30.2972	30.7129	30.6796	30.3899	30.5972				By MS/MS	By MS/MS	By MS/MS	By MS/MS	By MS/MS	By MS/MS			15	15	15	82.6	82.6	82.6	13.538	0	69.206	59844000000	7	133	14	13	14	14	15	13	14	13	14	14	15	13	14	13
28.5469	28.3204	28.7986	28.7433	28.4783	28.5288		28.5469	28.3204	28.7986	28.7433	28.4783	28.5288				By MS/MS	By MS/MS	By MS/MS	By MS/MS	By MS/MS	By MS/MS			17	17	2	67.4	67.4	3.9	39.092	0	323.31	17317000000	18	133	16	17	17	17	16	17	16	17	17	17	16	17	2	2
22.746	NaN	NaN	23.5364	23.0745	23.4506		22.746	21.0662	22.1017	23.5364	23.0745	23.4506				By MS/MS	By MS/MS	By MS/MS	By MS/MS	By MS/MS	By MS/MS			7	7	7	24.9	24.9	24.9	34.637	0	36.836	171170000	21	17	2	1	3	3	5	5	2	1	3	3	5	5	2	1
24.396	24.5442	24.0218	23.7836	24.4022	23.981		24.396	24.5442	24.0218	23.7836	24.4022	23.981				By MS/MS	By MS/MS	By MS/MS	By MS/MS	By MS/MS	By MS/MS			14	14	14	41	41	41	60.983	0	134.53	754810000	28	53	10	10	9	9	7	9	10	10	9	9	7	9	10	10
23.2943	22.7981	22.5812	23.5403	23.1239	23.4807		23.2943	22.7981	22.5812	23.5403	23.1239	23.4807				By MS/MS	By MS/MS	By MS/MS	By MS/MS	By MS/MS	By MS/MS			24	24	23	20.7	20.7	20.2	186.43	0	85.701	408880000	94	67	12	8	8	13	10	17	12	8	8	13	10	17	11	7
26.8229	26.0082	25.8381	26.0034	25.4071	26.0056		26.8229	26.0082	25.8381	26.0034	25.4071	26.0056				By MS/MS	By MS/MS	By MS/MS	By MS/MS	By MS/MS	By MS/MS			49	49	49	30.3	30.3	30.3	226.88	0	323.31	5202200000	99	194	40	30	30	36	23	34	40	30	30	36	23	34	40	30
27.3781	27.2837	27.1148	25.6233	26.4261	25.3336		27.3781	27.2837	27.1148	25.6233	26.4261	25.3336				By MS/MS	By MS/MS	By MS/MS	By MS/MS	By MS/MS	By MS/MS	+	LFQ intensity KO_LFQ intensity WT	31	31	2	61.2	61.2	5.5	66.601	0	323.31	10777000000	30	195	29	28	29	18	23	18	29	28	29	18	23	18	2	2
31.3272	31.5946	31.808	32.2552	32.1885	32.1741		31.3272	31.5946	31.808	32.2552	32.1885	32.1741				By MS/MS	By MS/MS	By MS/MS	By MS/MS	By MS/MS	By MS/MS	+	LFQ intensity KO_LFQ intensity WT	27	27	27	79.9	79.9	79.9	38.988	0	323.31	242070000000	16	420	26	24	23	24	26	26	26	24	23	24	26	26	26	24
30.9971	31.0563	31.2964	30.9803	30.8959	30.9402		30.9971	31.0563	31.2964	30.9803	30.8959	30.9402				By MS/MS	By MS/MS	By MS/MS	By MS/MS	By MS/MS	By MS/MS			36	36	36	67.4	67.4	67.4	43.226	0	323.31	158820000000	19	614	35	35	33	32	34	30	35	35	33	32	34	30	35	35
25.5602	25.6596	25.7068	25.2045	25.3523	25.1917		25.5602	25.6596	25.7068	25.2045	25.3523	25.1917				By MS/MS	By MS/MS	By MS/MS	By MS/MS	By MS/MS	By MS/MS	+	LFQ intensity KO_LFQ intensity WT	13	13	13	32.6	32.6	32.6	51.817	0	58.961	1813600000	23	65	11	10	11	10	11	10	11	10	11	10	11	10	11	10
23.5292	24.137	23.0583	23.9736	NaN	NaN		23.5292	24.137	23.0583	23.9736	20.1427	21.3908				By MS/MS	By MS/MS	By MS/MS	By MS/MS	By matching	By MS/MS			5	5	5	17.7	17.7	17.7	61.298	0	63.297	151460000	25	13	4	2	3	3	1	1	4	2	3	3	1	1	4	2
29.9407	30.1651	30.1585	30.1494	29.7179	29.6705		29.9407	30.1651	30.1585	30.1494	29.7179	29.6705				By MS/MS	By MS/MS	By MS/MS	By MS/MS	By MS/MS	By MS/MS			7	7	7	36.6	36.6	36.6	15.52	0	84.957	29387000000	5	74	6	6	7	7	6	7	6	6	7	7	6	7	6	6
27.1686	27.4225	27.2735	26.8223	26.96	27.1523		27.1686	27.4225	27.2735	26.8223	26.96	27.1523				By MS/MS	By MS/MS	By MS/MS	By MS/MS	By MS/MS	By MS/MS			5	5	5	54.3	54.3	54.3	11.415	0	54.825	3676100000	5	35	4	4	4	5	5	4	4	4	4	5	5	4	4	4
27.2523	26.9654	27.099	27.0282	26.9695	27.0712		27.2523	26.9654	27.099	27.0282	26.9695	27.0712				By MS/MS	By MS/MS	By MS/MS	By MS/MS	By MS/MS	By MS/MS			33	33	33	70.3	70.3	70.3	43.757	0	323.31	11568000000	20	229	29	28	32	30	30	28	29	28	32	30	30	28	29	28
25.8555	25.8691	25.212	26.8253	26.5822	25.9924		25.8555	25.8691	25.212	26.8253	26.5822	25.9924				By MS/MS	By MS/MS	By MS/MS	By MS/MS	By MS/MS	By MS/MS			13	13	13	59.3	59.3	59.3	39.62	0	312.8	3382600000	16	99	11	10	7	10	11	11	11	10	7	10	11	11	11	10
24.0127	24.3657	NaN	24.1986	24.3596	24.1021		24.0127	24.3657	21.765	24.1986	24.3596	24.1021				By MS/MS	By MS/MS	By MS/MS	By MS/MS	By MS/MS	By MS/MS			5	5	4	24.7	24.7	22.6	42.692	0	72.405	342550000	19	16	4	5	2	3	3	4	4	5	2	3	3	4	3	4
25.2384	25.0338	24.4682	24.9986	24.7981	24.4337		25.2384	25.0338	24.4682	24.9986	24.7981	24.4337				By MS/MS	By MS/MS	By MS/MS	By MS/MS	By MS/MS	By MS/MS			9	9	9	23.3	23.3	23.3	57.092	0	68.412	507350000	29	29	7	4	4	5	6	4	7	4	4	5	6	4	7	4
24.1029	24.0935	23.6775	24.9763	24.8392	24.9393		24.1029	24.0935	23.6775	24.9763	24.8392	24.9393				By MS/MS	By MS/MS	By MS/MS	By MS/MS	By MS/MS	By MS/MS	+	LFQ intensity KO_LFQ intensity WT	17	17	17	30.3	30.3	30.3	76.268	0	84.918	1011100000	37	87	14	9	8	12	14	13	14	9	8	12	14	13	14	9
24.4682	24.0549	23.9406	24.2064	NaN	24.1728		24.4682	24.0549	23.9406	24.2064	20.9868	24.1728				By MS/MS	By MS/MS	By MS/MS	By MS/MS	By MS/MS	By MS/MS			14	14	14	12.5	12.5	12.5	190.19	0	73.793	389330000	79	36	9	6	6	8	3	8	9	6	6	8	3	8	9	6
24.1341	24.0263	23.7839	24.2594	24.6936	24.5861		24.1341	24.0263	23.7839	24.2594	24.6936	24.5861				By MS/MS	By MS/MS	By MS/MS	By MS/MS	By MS/MS	By MS/MS			10	10	10	42.8	42.8	42.8	34.465	0	80.122	681330000	16	34	9	6	5	7	8	9	9	6	5	7	8	9	9	6
27.3064	27.1771	27.3024	26.6048	26.8087	26.7352		27.3064	27.1771	27.3024	26.6048	26.8087	26.7352				By MS/MS	By MS/MS	By MS/MS	By MS/MS	By MS/MS	By MS/MS	+	LFQ intensity KO_LFQ intensity WT	9	9	9	51.9	51.9	51.9	23.879	0	151.47	4424700000	12	67	8	8	7	7	8	9	8	8	7	7	8	9	8	8
24.5858	24.7243	24.9418	24.7174	24.5159	24.6059		24.5858	24.7243	24.9418	24.7174	24.5159	24.6059				By MS/MS	By MS/MS	By MS/MS	By MS/MS	By MS/MS	By MS/MS			19	19	19	48.7	48.7	48.7	57.749	0	239.5	1189200000	29	76	13	12	15	15	15	14	13	12	15	15	15	14	13	12
25.4452	25.4026	25.2788	24.8329	25.0023	24.8434		25.4452	25.4026	25.2788	24.8329	25.0023	24.8434				By MS/MS	By MS/MS	By MS/MS	By MS/MS	By MS/MS	By MS/MS	+	LFQ intensity KO_LFQ intensity WT	16	16	16	55.5	55.5	55.5	46.343	0	71.535	1380700000	26	63	12	12	12	10	12	12	12	12	12	10	12	12	12	12
22.9366	NaN	22.2764	22.4342	22.3489	22.0695		22.9366	22.4867	22.2764	22.4342	22.3489	22.0695				By MS/MS	By MS/MS	By MS/MS	By MS/MS	By MS/MS	By MS/MS			6	6	6	23.7	23.7	23.7	45.361	0	35.883	81674000	24	26	5	2	3	4	4	3	5	2	3	4	4	3	5	2
24.1092	24.1029	24.2337	23.2383	23.6458	23.0387		24.1092	24.1029	24.2337	23.2383	23.6458	23.0387				By MS/MS	By MS/MS	By MS/MS	By MS/MS	By MS/MS	By MS/MS	+	LFQ intensity KO_LFQ intensity WT	11	9	9	19.9	17.2	17.2	74.467	0	32.148	337520000	33	30	8	7	6	5	8	5	7	6	4	4	7	4	7	6
23.7734	23.1051	NaN	23.0788	23.0075	22.9925		23.7734	23.1051	22.125	23.0788	23.0075	22.9925				By MS/MS	By MS/MS	By MS/MS	By MS/MS	By MS/MS	By MS/MS			6	6	6	8.6	8.6	8.6	107.97	0	24.638	131220000	54	17	4	2	3	2	4	5	4	2	3	2	4	5	4	2
23.5417	23.3434	23.4884	23.4005	23.1503	23.4447		23.5417	23.3434	23.4884	23.4005	23.1503	23.4447				By MS/MS	By MS/MS	By MS/MS	By MS/MS	By MS/MS	By MS/MS			9	9	9	14	14	14	104.62	0	53.79	228540000	45	26	6	6	4	6	8	6	6	6	4	6	8	6	6	6
24.5375	23.6866	23.6387	23.6891	23.0925	23.5238		24.5375	23.6866	23.6387	23.6891	23.0925	23.5238				By MS/MS	By MS/MS	By MS/MS	By MS/MS	By MS/MS	By MS/MS			15	15	15	25.7	25.7	25.7	84.651	0	112.43	429330000	36	42	15	9	7	10	7	8	15	9	7	10	7	8	15	9
24.5683	24.69	25.1502	24.821	24.5957	24.5553		24.5683	24.69	25.1502	24.821	24.5957	24.5553				By MS/MS	By MS/MS	By MS/MS	By MS/MS	By MS/MS	By MS/MS			21	4	4	60.5	13.3	13.3	28.124	0	55.112	687030000	15	24	20	18	16	18	20	19	3	4	3	4	4	4	3	4
26.282	26.3482	25.8858	25.2438	25.6174	25.8521		26.282	26.3482	25.8858	25.2438	25.6174	25.8521				By MS/MS	By MS/MS	By MS/MS	By MS/MS	By MS/MS	By MS/MS			15	15	15	43	43	43	57.521	0	177.91	1806800000	24	69	15	12	12	11	11	12	15	12	12	11	11	12	15	12
32.5761	32.6867	32.7002	32.6346	32.8045	32.6972		32.5761	32.6867	32.7002	32.6346	32.8045	32.6972				By MS/MS	By MS/MS	By MS/MS	By MS/MS	By MS/MS	By MS/MS			23	23	23	71.4	71.4	71.4	35.998	0	323.31	284780000000	16	476	22	23	21	22	22	22	22	23	21	22	22	22	22	23
22.7019	22.4543	22.3259	22.7568	22.2775	22.6091		22.7019	22.4543	22.3259	22.7568	22.2775	22.6091				By MS/MS	By MS/MS	By MS/MS	By MS/MS	By MS/MS	By MS/MS			8	8	8	16.8	16.8	16.8	102.54	0	64.217	120540000	26	26	3	2	3	7	5	5	3	2	3	7	5	5	3	2
23.1431	22.873	23.449	23.9243	24.1084	23.386		23.1431	22.873	23.449	23.9243	24.1084	23.386				By matching	By MS/MS	By MS/MS	By MS/MS	By MS/MS	By MS/MS			4	4	4	19.6	19.6	19.6	37.606	0	40.25	245160000	10	13	2	3	3	4	3	3	2	3	3	4	3	3	2	3
22.6139	22.2052	22.5359	22.3638	22.3761	22.3845		22.6139	22.2052	22.5359	22.3638	22.3761	22.3845				By MS/MS	By MS/MS	By MS/MS	By MS/MS	By MS/MS	By MS/MS			8	8	8	5.4	5.4	5.4	206.94	0	23.343	108440000	104	13	6	4	3	3	3	4	6	4	3	3	3	4	6	4
24.8158	25.077	24.8072	24.4851	24.7685	24.6		24.8158	25.077	24.8072	24.4851	24.7685	24.6				By MS/MS	By MS/MS	By MS/MS	By MS/MS	By MS/MS	By MS/MS			6	6	6	15.8	15.8	15.8	50.43	0	30.422	712660000	23	30	6	4	4	5	6	5	6	4	4	5	6	5	6	4
23.4461	23.5064	23.5921	23.4516	23.6573	23.881		23.4461	23.5064	23.5921	23.4516	23.6573	23.881				By MS/MS	By MS/MS	By MS/MS	By MS/MS	By MS/MS	By MS/MS			10	10	10	15.3	15.3	15.3	85.367	0	42.462	277450000	40	22	6	3	5	8	5	4	6	3	5	8	5	4	6	3
22.7692	22.8678	23.3521	24.6365	24.5533	24.3248		22.7692	22.8678	23.3521	24.6365	24.5533	24.3248				By MS/MS	By MS/MS	By MS/MS	By MS/MS	By MS/MS	By MS/MS	+	LFQ intensity KO_LFQ intensity WT	14	14	14	14	14	14	180.68	0	129.39	310480000	88	26	2	2	2	8	9	9	2	2	2	8	9	9	2	2
24.3054	24.3068	24.378	23.9959	24.0591	23.8291		24.3054	24.3068	24.378	23.9959	24.0591	23.8291				By MS/MS	By MS/MS	By MS/MS	By MS/MS	By MS/MS	By MS/MS	+	LFQ intensity KO_LFQ intensity WT	16	16	16	36.4	36.4	36.4	60.751	0	167.47	746540000	32	57	10	10	13	11	11	8	10	10	13	11	11	8	10	10
22.4654	22.7022	22.9206	22.7768	22.6767	22.6826		22.4654	22.7022	22.9206	22.7768	22.6767	22.6826				By MS/MS	By MS/MS	By MS/MS	By MS/MS	By MS/MS	By MS/MS			3	3	3	26.8	26.8	26.8	13.689	0	8.9763	135780000	8	13	3	3	3	3	1	3	3	3	3	3	1	3	3	3
29.6072	29.9466	30.0606	29.6856	29.8811	29.5309		29.6072	29.9466	30.0606	29.6856	29.8811	29.5309				By MS/MS	By MS/MS	By MS/MS	By MS/MS	By MS/MS	By MS/MS			4	4	4	51	51	51	11.476	0	323.31	27022000000	3	110	4	4	4	4	4	4	4	4	4	4	4	4	4	4
31.0389	31.1246	31.1643	30.7218	30.7828	30.7584		31.0389	31.1246	31.1643	30.7218	30.7828	30.7584				By MS/MS	By MS/MS	By MS/MS	By MS/MS	By MS/MS	By MS/MS	+	LFQ intensity KO_LFQ intensity WT	8	8	8	65.1	65.1	65.1	9.5311	0	86.712	53544000000	4	50	7	7	8	8	8	7	7	7	8	8	8	7	7	7
22.9355	22.3659	22.9629	22.8767	23.1136	23.1441		22.9355	22.3659	22.9629	22.8767	23.1136	23.1441				By MS/MS	By MS/MS	By MS/MS	By MS/MS	By MS/MS	By MS/MS			4	4	4	15.8	15.8	15.8	34.717	0	46.907	237050000	21	20	3	4	3	4	4	3	3	4	3	4	4	3	3	4
25.8864	25.6121	25.725	25.4416	25.4843	25.4174		25.8864	25.6121	25.725	25.4416	25.4843	25.4174				By MS/MS	By MS/MS	By MS/MS	By MS/MS	By MS/MS	By MS/MS			28	28	28	32.8	32.8	32.8	114.41	0	193.36	2333500000	41	132	22	20	21	19	21	22	22	20	21	19	21	22	22	20
32.0553	32.0372	32.181	32.2642	32.1092	32.1817		32.0553	32.0372	32.181	32.2642	32.1092	32.1817				By MS/MS	By MS/MS	By MS/MS	By MS/MS	By MS/MS	By MS/MS			28	28	28	57.3	57.3	57.3	33.057	0	323.31	240800000000	15	481	28	28	27	28	28	28	28	28	27	28	28	28	28	28
23.066	22.9251	22.7069	24.0065	23.6213	23.5607		23.066	22.9251	22.7069	24.0065	23.6213	23.5607				By MS/MS	By MS/MS	By MS/MS	By MS/MS	By MS/MS	By MS/MS	+	LFQ intensity KO_LFQ intensity WT	10	10	10	10.9	10.9	10.9	194.05	0	46.647	322710000	72	26	2	4	3	7	7	6	2	4	3	7	7	6	2	4
25.8143	25.7448	26.167	27.7739	27.5829	27.6141		25.8143	25.7448	26.167	27.7739	27.5829	27.6141				By MS/MS	By MS/MS	By MS/MS	By MS/MS	By MS/MS	By MS/MS	+	LFQ intensity KO_LFQ intensity WT	27	27	27	43.6	43.6	43.6	67.523	0	240.43	9274700000	36	138	19	18	19	25	23	23	19	18	19	25	23	23	19	18
26.2209	26.1123	25.8024	26.5766	26.4814	26.3833		26.2209	26.1123	25.8024	26.5766	26.4814	26.3833				By MS/MS	By MS/MS	By MS/MS	By MS/MS	By MS/MS	By MS/MS			16	16	16	23.7	23.7	23.7	135.74	0	107.71	1511800000	53	52	7	5	6	10	8	11	7	5	6	10	8	11	7	5
23.6543	24.0984	23.8819	NaN	24.0334	23.6241		23.6543	24.0984	23.8819	22.1874	24.0334	23.6241				By MS/MS	By MS/MS	By MS/MS	By matching	By MS/MS	By MS/MS			3	3	3	5.9	5.9	5.9	59.582	0	22.614	196590000	22	7	2	2	3	1	2	2	2	2	3	1	2	2	2	2
25.9265	25.6882	25.9234	26.1807	25.9878	26.1733		25.9265	25.6882	25.9234	26.1807	25.9878	26.1733				By MS/MS	By MS/MS	By MS/MS	By MS/MS	By MS/MS	By MS/MS			39	39	39	31	31	31	175.46	0	323.31	6041100000	75	187	30	29	25	35	31	31	30	29	25	35	31	31	30	29
26.2853	26.5497	26.3861	24.8154	25.0965	25.0306		26.2853	26.5497	26.3861	24.8154	25.0965	25.0306				By MS/MS	By MS/MS	By MS/MS	By MS/MS	By MS/MS	By MS/MS	+	LFQ intensity KO_LFQ intensity WT	7	7	5	66	66	48.5	11.235	0	66.157	1718300000	8	33	7	6	6	5	5	5	7	6	6	5	5	5	5	4
30.927	31.0925	31.0516	31.007	31.0873	30.8246		30.927	31.0925	31.0516	31.007	31.0873	30.8246				By MS/MS	By MS/MS	By MS/MS	By MS/MS	By MS/MS	By MS/MS			21	21	21	82.4	82.4	82.4	26.945	0	323.31	176460000000	11	289	21	20	20	20	21	20	21	20	20	20	21	20	21	20
30.8601	30.9117	31.0718	30.6519	30.6623	30.6107		30.8601	30.9117	31.0718	30.6519	30.6623	30.6107				By MS/MS	By MS/MS	By MS/MS	By MS/MS	By MS/MS	By MS/MS	+	LFQ intensity KO_LFQ intensity WT	15	15	15	61	61	61	22.392	0	323.31	93705000000	10	273	15	15	14	15	15	14	15	15	14	15	15	14	15	15
25.9505	26.1511	25.6341	24.6715	25.0423	24.9309		25.9505	26.1511	25.6341	24.6715	25.0423	24.9309				By MS/MS	By MS/MS	By MS/MS	By MS/MS	By MS/MS	By MS/MS	+	LFQ intensity KO_LFQ intensity WT	7	5	5	66.3	49	49	11.204	0	43.028	1218800000	8	34	6	6	6	6	6	7	4	4	4	4	4	5	4	4
26.2088	26.1342	26.5905	26.4881	26.6157	26.798		26.2088	26.1342	26.5905	26.4881	26.6157	26.798				By MS/MS	By MS/MS	By MS/MS	By MS/MS	By MS/MS	By MS/MS			16	16	4	57.6	57.6	13.3	28.812	0	208.52	4779900000	17	108	14	11	13	14	12	14	14	11	13	14	12	14	4	3
30.8783	30.8873	31.101	30.8951	30.7738	30.692		30.8783	30.8873	31.101	30.8951	30.7738	30.692				By MS/MS	By MS/MS	By MS/MS	By MS/MS	By MS/MS	By MS/MS			17	17	17	61.1	61.1	61.1	18.587	0	150.13	70715000000	6	175	16	16	17	16	16	15	16	16	17	16	16	15	16	16
23.3489	26.3995	26.1246	23.9143	25.1603	24.3915		23.3489	26.3995	26.1246	23.9143	25.1603	24.3915				By MS/MS	By MS/MS	By MS/MS	By MS/MS	By MS/MS	By MS/MS			16	16	16	77.9	77.9	77.9	36.934	0	323.31	2647800000	17	81	4	16	15	6	10	10	4	16	15	6	10	10	4	16
22.8574	NaN	23.757	23.6741	22.9256	23.6378		22.8574	21.9274	23.757	23.6741	22.9256	23.6378				By MS/MS	By matching	By MS/MS	By MS/MS	By MS/MS	By MS/MS			10	10	10	13.3	13.3	13.3	139.95	0	33.354	149020000	62	24	4	1	4	5	2	6	4	1	4	5	2	6	4	1
24.0521	24.4316	24.572	24.3804	24.5322	24.6977		24.0521	24.4316	24.572	24.3804	24.5322	24.6977				By MS/MS	By MS/MS	By MS/MS	By MS/MS	By MS/MS	By MS/MS			16	16	16	33.9	33.9	33.9	60.999	0	118.19	678560000	29	51	9	11	9	9	13	7	9	11	9	9	13	7	9	11
25.7417	25.5568	25.9563	25.7168	25.4565	25.555		25.7417	25.5568	25.9563	25.7168	25.4565	25.555				By MS/MS	By MS/MS	By MS/MS	By MS/MS	By MS/MS	By MS/MS			20	20	20	38.8	38.8	38.8	75.656	0	262.08	3204200000	35	106	18	16	15	18	19	17	18	16	15	18	19	17	18	16
25.7078	25.7641	25.8503	25.0387	24.8994	24.9903		25.7078	25.7641	25.8503	25.0387	24.8994	24.9903				By MS/MS	By MS/MS	By MS/MS	By MS/MS	By MS/MS	By MS/MS	+	LFQ intensity KO_LFQ intensity WT	11	11	11	42	42	42	47.884	0	124.88	1496700000	18	54	8	10	8	7	6	7	8	10	8	7	6	7	8	10
28.853	28.7764	29.3128	28.9834	28.7519	28.6923		28.853	28.7764	29.3128	28.9834	28.7519	28.6923				By MS/MS	By MS/MS	By MS/MS	By MS/MS	By MS/MS	By MS/MS			10	10	10	36.1	36.1	36.1	21.437	0	212.17	23601000000	8	110	10	10	10	10	10	10	10	10	10	10	10	10	10	10
24.6122	24.3956	24.1742	23.6953	24.3725	24.5102		24.6122	24.3956	24.1742	23.6953	24.3725	24.5102				By MS/MS	By MS/MS	By MS/MS	By MS/MS	By MS/MS	By MS/MS			5	5	5	20.5	20.5	20.5	42.579	0	37.553	396660000	8	24	2	2	3	2	4	3	2	2	3	2	4	3	2	2
NaN	23.9728	23.6689	22.9681	23.2067	23.5185		22.8592	23.9728	23.6689	22.9681	23.2067	23.5185				By MS/MS	By MS/MS	By MS/MS	By MS/MS	By MS/MS	By MS/MS			5	5	5	7.7	7.7	7.7	117.23	0	33.394	156370000	43	16	3	4	2	3	3	2	3	4	2	3	3	2	3	4
22.9086	NaN	23.297	23.4717	23.5475	23.6326		22.9086	22.9354	23.297	23.4717	23.5475	23.6326				By MS/MS	By matching	By MS/MS	By MS/MS	By MS/MS	By MS/MS			8	8	8	30.8	30.8	30.8	39.301	0	19.034	195390000	20	18	4	1	2	5	6	4	4	1	2	5	6	4	4	1
27.7702	27.75	28.1323	28.5011	28.0821	28.0623		27.7702	27.75	28.1323	28.5011	28.0821	28.0623				By MS/MS	By MS/MS	By MS/MS	By MS/MS	By MS/MS	By MS/MS			11	11	11	48.8	48.8	48.8	27.449	0	188.42	5661800000	13	58	10	10	10	10	10	8	10	10	10	10	10	8	10	10
NaN	NaN	24.0939	24.4212	24.5077	24.0297		20.7051	21.488	24.0939	24.4212	24.5077	24.0297				By matching	By matching	By MS/MS	By MS/MS	By MS/MS	By MS/MS			6	6	6	20.4	20.4	20.4	48.728	0	61.138	240140000	24	18	1	1	2	4	3	6	1	1	2	4	3	6	1	1
27.1934	26.4091	26.7867	27.3194	27.1776	27.3775		27.1934	26.4091	26.7867	27.3194	27.1776	27.3775				By MS/MS	By MS/MS	By MS/MS	By MS/MS	By MS/MS	By MS/MS			11	11	11	34.3	34.3	34.3	48.059	0	110.33	2110200000	21	48	8	8	7	8	10	10	8	8	7	8	10	10	8	8
30.7263	30.8373	30.5624	30.8099	30.8992	30.8686		30.7263	30.8373	30.5624	30.8099	30.8992	30.8686				By MS/MS	By MS/MS	By MS/MS	By MS/MS	By MS/MS	By MS/MS			13	13	13	61.5	61.5	61.5	19.393	0	272.78	66353000000	11	134	13	12	12	13	12	12	13	12	12	13	12	12	13	12
30.0085	30.0379	30.3378	30.1087	30.0899	29.9372		30.0085	30.0379	30.3378	30.1087	30.0899	29.9372				By MS/MS	By MS/MS	By MS/MS	By MS/MS	By MS/MS	By MS/MS			18	18	18	63	63	63	16.38	0	323.31	64158000000	10	205	18	16	17	16	16	16	18	16	17	16	16	16	18	16
24.5701	24.2651	24.1616	25.1539	24.9905	25.0561		24.5701	24.2651	24.1616	25.1539	24.9905	25.0561				By MS/MS	By MS/MS	By MS/MS	By MS/MS	By MS/MS	By MS/MS	+	LFQ intensity KO_LFQ intensity WT	10	10	10	14.6	14.6	14.6	88.51	0	109.79	744200000	37	47	7	7	5	7	9	9	7	7	5	7	9	9	7	7
27.2146	26.764	26.9706	27.3306	27.3002	27.1279		27.2146	26.764	26.9706	27.3306	27.3002	27.1279				By MS/MS	By MS/MS	By MS/MS	By MS/MS	By MS/MS	By MS/MS			10	10	10	38	38	38	33.714	0	323.31	5981000000	12	91	9	8	10	10	10	10	9	8	10	10	10	10	9	8
26.9075	26.271	26.0106	26.9212	26.766	26.6176		26.9075	26.271	26.0106	26.9212	26.766	26.6176				By MS/MS	By MS/MS	By MS/MS	By MS/MS	By MS/MS	By MS/MS			8	8	8	39.6	39.6	39.6	25.038	0	61.1	2847000000	11	36	5	5	5	7	7	7	5	5	5	7	7	7	5	5
26.0291	25.7964	26.548	26.2232	25.8294	26.0803		26.0291	25.7964	26.548	26.2232	25.8294	26.0803				By MS/MS	By MS/MS	By MS/MS	By MS/MS	By MS/MS	By MS/MS			13	13	7	47.7	47.7	32.2	22.201	0	136.82	2982200000	11	85	12	13	12	11	12	12	12	13	12	11	12	12	6	7
26.1309	25.7285	26.4097	26.0957	25.9024	26.1777		26.1309	25.7285	26.4097	26.0957	25.9024	26.1777				By MS/MS	By MS/MS	By MS/MS	By MS/MS	By MS/MS	By MS/MS			11	5	5	40.4	24.7	24.7	22.249	0	85.634	1741000000	11	34	11	11	10	10	11	11	5	5	5	5	5	5	5	5
27.1568	27.3555	26.9693	26.8861	26.928	27.0928		27.1568	27.3555	26.9693	26.8861	26.928	27.0928				By MS/MS	By MS/MS	By MS/MS	By MS/MS	By MS/MS	By MS/MS			15	6	6	55.3	28.4	28.4	21.622	0	27.049	2528900000	11	44	12	13	13	12	11	11	6	5	5	4	4	4	6	5
25.8249	25.6523	25.2295	24.4551	24.9214	24.59		25.8249	25.6523	25.2295	24.4551	24.9214	24.59				By MS/MS	By MS/MS	By MS/MS	By MS/MS	By MS/MS	By MS/MS	+	LFQ intensity KO_LFQ intensity WT	17	17	17	47.3	47.3	47.3	50.296	0	92.434	1427900000	26	59	17	14	10	7	10	8	17	14	10	7	10	8	17	14
23.3625	22.9037	22.8488	NaN	NaN	NaN		23.3625	22.9037	22.8488	23.0993	20.5663	21.8198				By MS/MS	By MS/MS	By MS/MS	By MS/MS	By MS/MS	By matching			5	5	5	8.7	8.7	8.7	80.078	0	14.252	91410000	33	14	5	4	2	1	2	1	5	4	2	1	2	1	5	4
26.4962	25.4681	25.6752	25.7506	25.251	25.8761		26.4962	25.4681	25.6752	25.7506	25.251	25.8761				By MS/MS	By MS/MS	By MS/MS	By MS/MS	By MS/MS	By MS/MS			19	19	19	37.4	37.4	37.4	44.535	0	309.66	3638800000	20	115	17	14	16	16	15	14	17	14	16	16	15	14	17	14
23.802	23.6482	24.1409	23.5018	NaN	23.2044		23.802	23.6482	24.1409	23.5018	22.3204	23.2044				By MS/MS	By MS/MS	By MS/MS	By MS/MS	By MS/MS	By MS/MS			7	7	7	14.4	14.4	14.4	64.596	0	27.784	246140000	25	22	5	5	5	2	2	3	5	5	5	2	2	3	5	5
23.0868	23.4488	22.9825	22.9036	23.2587	23.2684		23.0868	23.4488	22.9825	22.9036	23.2587	23.2684				By MS/MS	By MS/MS	By MS/MS	By MS/MS	By MS/MS	By MS/MS			6	6	6	49.7	49.7	49.7	21.639	0	27.692	157870000	11	12	4	4	4	3	5	3	4	4	4	3	5	3	4	4
31.978	32.0599	32.175	32.2575	32.1762	32.1936		31.978	32.0599	32.175	32.2575	32.1762	32.1936				By MS/MS	By MS/MS	By MS/MS	By MS/MS	By MS/MS	By MS/MS			51	51	51	73.9	73.9	73.9	56.355	0	323.31	296210000000	30	468	45	43	42	48	45	48	45	43	42	48	45	48	45	43
24.4381	24.0041	24.1408	24.1984	24.2835	24.3807		24.4381	24.0041	24.1408	24.1984	24.2835	24.3807				By MS/MS	By MS/MS	By MS/MS	By MS/MS	By MS/MS	By MS/MS			6	6	6	68.3	68.3	68.3	16.151	0	26.251	263770000	7	14	5	2	2	3	3	3	5	2	2	3	3	3	5	2
25.2594	24.9855	25.3502	25.4839	25.5835	25.5999		25.2594	24.9855	25.3502	25.4839	25.5835	25.5999				By MS/MS	By MS/MS	By MS/MS	By MS/MS	By MS/MS	By MS/MS			4	4	4	28.3	28.3	28.3	21.48	0	64.839	954730000	7	27	4	4	3	4	3	4	4	4	3	4	3	4	4	4
24.1325	23.9788	23.3948	23.8727	23.9417	24.0893		24.1325	23.9788	23.3948	23.8727	23.9417	24.0893				By MS/MS	By MS/MS	By MS/MS	By MS/MS	By MS/MS	By MS/MS			5	5	5	24.9	24.9	24.9	39.739	0	79.597	273400000	12	24	4	3	4	3	4	4	4	3	4	3	4	4	4	3
30.8994	31.028	31.0512	31.2071	31.2248	31.1349		30.8994	31.028	31.0512	31.2071	31.2248	31.1349				By MS/MS	By MS/MS	By MS/MS	By MS/MS	By MS/MS	By MS/MS			12	12	12	73.3	73.3	73.3	15.02	0	128.33	54936000000	6	253	12	12	10	11	11	10	12	12	10	11	11	10	12	12
31.2719	31.3385	31.2982	31.4618	31.5077	31.3292		31.2719	31.3385	31.2982	31.4618	31.5077	31.3292				By MS/MS	By MS/MS	By MS/MS	By MS/MS	By MS/MS	By MS/MS			38	38	38	62.2	62.2	62.2	56.288	0	323.31	224390000000	27	686	36	37	38	37	36	37	36	37	38	37	36	37	36	37
25.2798	24.9809	25.1558	25.3514	25.2422	25.154		25.2798	24.9809	25.1558	25.3514	25.2422	25.154				By MS/MS	By MS/MS	By MS/MS	By MS/MS	By MS/MS	By MS/MS			14	14	14	44.4	44.4	44.4	39.324	0	246.23	2058700000	19	71	11	10	12	12	10	13	11	10	12	12	10	13	11	10
26.1084	26.0426	26.4675	25.3683	25.2762	25.2713		26.1084	26.0426	26.4675	25.3683	25.2762	25.2713				By MS/MS	By MS/MS	By MS/MS	By MS/MS	By MS/MS	By MS/MS	+	LFQ intensity KO_LFQ intensity WT	14	4	4	69.7	29.2	29.2	30.091	0	65.728	1645700000	15	23	14	14	13	13	13	13	4	4	3	3	3	3	4	4
27.7102	27.6048	27.9665	27.7365	27.613	27.7273		27.7102	27.6048	27.9665	27.7365	27.613	27.7273				By MS/MS	By MS/MS	By MS/MS	By MS/MS	By MS/MS	By MS/MS			22	22	5	63.7	63.7	12.9	28.111	0	323.31	10649000000	15	132	21	19	17	18	21	20	21	19	17	18	21	20	4	5
24.9147	24.9048	24.503	25.256	25.0312	25.2671		24.9147	24.9048	24.503	25.256	25.0312	25.2671				By MS/MS	By MS/MS	By MS/MS	By MS/MS	By MS/MS	By MS/MS			12	12	12	63.3	63.3	63.3	34.238	0	121.4	953920000	12	40	9	7	3	9	9	7	9	7	3	9	9	7	9	7
25.0413	25.2486	24.7292	25.544	25.643	25.5774		25.0413	25.2486	24.7292	25.544	25.643	25.5774				By MS/MS	By MS/MS	By MS/MS	By MS/MS	By MS/MS	By MS/MS			10	10	10	35.6	35.6	35.6	46.77	0	94.871	1785100000	21	77	8	7	8	9	8	9	8	7	8	9	8	9	8	7
30.5189	30.6784	31.1383	30.5941	30.38	30.443		30.5189	30.6784	31.1383	30.5941	30.38	30.443				By MS/MS	By MS/MS	By MS/MS	By MS/MS	By MS/MS	By MS/MS			18	18	18	59.1	59.1	59.1	29.79	0	323.31	65114000000	15	378	16	18	17	17	17	16	16	18	17	17	17	16	16	18
25.2491	25.5039	25.2231	25.0721	25.2248	25.0602		25.2491	25.5039	25.2231	25.0721	25.2248	25.0602				By MS/MS	By MS/MS	By MS/MS	By MS/MS	By MS/MS	By MS/MS			37	37	37	44.3	44.3	44.3	152.33	0	323.31	2892700000	73	150	29	28	27	23	26	23	29	28	27	23	26	23	29	28
25.6356	25.423	25.4568	25.2818	25.0074	25.3929		25.6356	25.423	25.4568	25.2818	25.0074	25.3929				By MS/MS	By MS/MS	By MS/MS	By MS/MS	By MS/MS	By MS/MS			21	21	21	34.6	34.6	34.6	93.288	0	199.84	2102800000	46	95	17	16	14	15	13	16	17	16	14	15	13	16	17	16
31.0978	31.4061	31.3763	31.4603	31.5281	31.5076		31.0978	31.4061	31.3763	31.4603	31.5281	31.5076				By MS/MS	By MS/MS	By MS/MS	By MS/MS	By MS/MS	By MS/MS			22	22	22	72.6	72.6	72.6	30.566	0	323.31	98666000000	16	316	21	22	20	20	20	21	21	22	20	20	20	21	21	22
30.4508	30.6288	30.8518	30.7529	30.8783	30.6993		30.4508	30.6288	30.8518	30.7529	30.8783	30.6993				By MS/MS	By MS/MS	By MS/MS	By MS/MS	By MS/MS	By MS/MS			15	15	15	71.5	71.5	71.5	16.021	0	323.31	70407000000	7	333	14	13	15	15	13	14	14	13	15	15	13	14	14	13
23.995	23.6183	23.9951	23.6154	23.4475	23.471		23.995	23.6183	23.9951	23.6154	23.4475	23.471				By MS/MS	By MS/MS	By MS/MS	By MS/MS	By MS/MS	By MS/MS			3	3	3	42.2	42.2	42.2	15.386	0	59.928	216500000	7	20	3	3	1	2	3	3	3	3	1	2	3	3	3	3
26.1196	25.9686	26.0255	25.504	25.8896	25.8837		26.1196	25.9686	26.0255	25.504	25.8896	25.8837				By MS/MS	By MS/MS	By MS/MS	By MS/MS	By MS/MS	By MS/MS			9	9	9	23.8	23.8	23.8	40.053	0	75.595	1668400000	16	37	8	6	7	6	7	7	8	6	7	6	7	7	8	6
23.7499	23.3765	23.5088	24.4062	24.0223	24.0489		23.7499	23.3765	23.5088	24.4062	24.0223	24.0489				By MS/MS	By MS/MS	By MS/MS	By MS/MS	By MS/MS	By MS/MS			14	14	14	31.7	31.7	31.7	57.865	0	94.52	589900000	25	52	10	7	5	9	13	12	10	7	5	9	13	12	10	7
26.5514	26.3573	26.5749	27.863	27.6327	27.6103		26.5514	26.3573	26.5749	27.863	27.6327	27.6103				By MS/MS	By MS/MS	By MS/MS	By MS/MS	By MS/MS	By MS/MS	+	LFQ intensity KO_LFQ intensity WT	24	24	24	47.1	47.1	47.1	59.747	0	323.31	9828800000	27	147	16	15	15	24	22	23	16	15	15	24	22	23	16	15
24.0712	23.9143	23.7797	23.9677	23.7715	24.2778		24.0712	23.9143	23.7797	23.9677	23.7715	24.2778				By MS/MS	By MS/MS	By MS/MS	By MS/MS	By MS/MS	By MS/MS			5	5	5	31.4	31.4	31.4	17.122	0	15.21	340990000	5	23	3	3	4	5	4	4	3	3	4	5	4	4	3	3
23.7292	23.4644	23.6686	NaN	NaN	NaN		23.7292	23.4644	23.6686	22.2432	21.4776	21.1576				By MS/MS	By MS/MS	By MS/MS	By MS/MS	By MS/MS	By MS/MS	+	LFQ intensity KO_LFQ intensity WT	12	12	10	25.3	25.3	20.5	77.365	0	51.001	228960000	37	23	7	8	6	1	2	1	7	8	6	1	2	1	6	6
23.9977	23.6731	24.0419	24.5845	24.5467	24.4934		23.9977	23.6731	24.0419	24.5845	24.5467	24.4934				By MS/MS	By MS/MS	By MS/MS	By MS/MS	By MS/MS	By MS/MS	+	LFQ intensity KO_LFQ intensity WT	26	26	26	38.5	38.5	38.5	92.925	0	144.73	864590000	47	71	14	10	9	16	20	17	14	10	9	16	20	17	14	10
31.9491	32.0451	32.268	32.0576	32.0089	31.906		31.9491	32.0451	32.268	32.0576	32.0089	31.906				By MS/MS	By MS/MS	By MS/MS	By MS/MS	By MS/MS	By MS/MS			27	27	27	54.7	54.7	54.7	43.785	0	323.31	165530000000	23	245	25	25	23	25	24	25	25	25	23	25	24	25	25	25
24.2709	24.3128	23.5107	23.7401	24.1378	24.1441		24.2709	24.3128	23.5107	23.7401	24.1378	24.1441				By MS/MS	By MS/MS	By MS/MS	By MS/MS	By MS/MS	By MS/MS			8	8	8	39.4	39.4	39.4	30.09	0	59.439	372230000	18	30	5	5	5	4	6	5	5	5	5	4	6	5	5	5
32.1146	32.1863	32.2295	32.4065	32.4156	32.2451		32.1146	32.1863	32.2295	32.4065	32.4156	32.2451				By MS/MS	By MS/MS	By MS/MS	By MS/MS	By MS/MS	By MS/MS			37	37	37	75.1	75.1	75.1	44.151	0	323.31	372140000000	22	948	34	36	35	35	35	35	34	36	35	35	35	35	34	36
30.8462	31.1303	30.8522	31.1181	31.4085	31.1151		30.8462	31.1303	30.8522	31.1181	31.4085	31.1151				By MS/MS	By MS/MS	By MS/MS	By MS/MS	By MS/MS	By MS/MS			17	17	17	78	78	78	23.889	0	300.04	78864000000	14	132	13	14	14	15	16	15	13	14	14	15	16	15	13	14
22.9636	22.3313	NaN	22.7467	22.7871	22.9425		22.9636	22.3313	23.1491	22.7467	22.7871	22.9425				By MS/MS	By MS/MS	By MS/MS	By MS/MS	By MS/MS	By MS/MS			3	3	3	23.3	23.3	23.3	27.058	0	11.729	122320000	12	8	2	2	2	2	2	2	2	2	2	2	2	2	2	2
24.3472	24.1708	24.5406	24.858	25.0388	25.1842		24.3472	24.1708	24.5406	24.858	25.0388	25.1842				By MS/MS	By MS/MS	By MS/MS	By MS/MS	By MS/MS	By MS/MS	+	LFQ intensity KO_LFQ intensity WT	13	13	13	34.4	34.4	34.4	54.704	0	109.49	850320000	24	56	8	7	6	8	9	10	8	7	6	8	9	10	8	7
23.1649	23.248	23.7513	23.4411	23.9475	23.8496		23.1649	23.248	23.7513	23.4411	23.9475	23.8496				By MS/MS	By MS/MS	By MS/MS	By MS/MS	By MS/MS	By MS/MS			7	7	7	35.3	35.3	35.3	32.104	0	86.642	320260000	12	37	5	5	7	5	6	6	5	5	7	5	6	6	5	5
25.319	25.7322	25.9751	26.0711	25.7773	25.9033		25.319	25.7322	25.9751	26.0711	25.7773	25.9033				By MS/MS	By MS/MS	By MS/MS	By MS/MS	By MS/MS	By MS/MS			16	4	4	57.6	13.3	13.3	28.743	0	22.447	1441900000	17	22	13	12	13	14	12	14	3	4	4	4	4	4	3	4
31.5404	31.6056	31.5206	31.7332	31.7316	31.6357		31.5404	31.6056	31.5206	31.7332	31.7316	31.6357				By MS/MS	By MS/MS	By MS/MS	By MS/MS	By MS/MS	By MS/MS			24	24	24	75.9	75.9	75.9	34.883	0	323.31	165210000000	19	515	23	23	22	23	23	23	23	23	22	23	23	23	23	23
27.8395	27.9705	28.0324	27.0116	27.2759	27.1283		27.8395	27.9705	28.0324	27.0116	27.2759	27.1283				By MS/MS	By MS/MS	By MS/MS	By MS/MS	By MS/MS	By MS/MS	+	LFQ intensity KO_LFQ intensity WT	14	14	4	56	56	16.5	31.061	0	323.31	7090000000	15	117	14	14	13	13	14	13	14	14	13	13	14	13	4	4
24.7351	24.5934	24.4588	24.2089	24.3681	24.5945		24.7351	24.5934	24.4588	24.2089	24.3681	24.5945				By MS/MS	By MS/MS	By MS/MS	By MS/MS	By MS/MS	By MS/MS			7	7	7	49	49	49	21.589	0	46.375	595360000	13	33	7	6	6	6	5	4	7	6	6	6	5	4	7	6
31.4258	31.2249	31.8792	31.31	31.107	31.1239		31.4258	31.2249	31.8792	31.31	31.107	31.1239				By MS/MS	By MS/MS	By MS/MS	By MS/MS	By MS/MS	By MS/MS			15	15	15	75.4	75.4	75.4	14.904	0	323.31	99851000000	9	389	15	15	15	15	15	15	15	15	15	15	15	15	15	15
26.6023	26.4513	26.6479	26.1002	26.266	26.0944		26.6023	26.4513	26.6479	26.1002	26.266	26.0944				By MS/MS	By MS/MS	By MS/MS	By MS/MS	By MS/MS	By MS/MS	+	LFQ intensity KO_LFQ intensity WT	4	4	4	37.8	37.8	37.8	8.8653	0	27.672	2850400000	4	35	4	4	4	4	4	4	4	4	4	4	4	4	4	4
24.8984	23.4623	23.9814	23.164	22.6339	22.9177		24.8984	23.4623	23.9814	23.164	22.6339	22.9177				By MS/MS	By MS/MS	By MS/MS	By MS/MS	By MS/MS	By MS/MS			9	9	9	16.4	16.4	16.4	82.589	0	49.09	252050000	40	23	9	6	4	3	2	2	9	6	4	3	2	2	9	6
27.1822	27.6408	27.1709	26.9533	27.4633	27.2431		27.1822	27.6408	27.1709	26.9533	27.4633	27.2431				By MS/MS	By MS/MS	By MS/MS	By MS/MS	By MS/MS	By MS/MS			19	19	19	73.4	73.4	73.4	38.887	0	323.31	12033000000	18	113	18	18	17	14	18	15	18	18	17	14	18	15	18	18
30.8715	30.9415	31.1921	31.6738	31.5547	31.5704		30.8715	30.9415	31.1921	31.6738	31.5547	31.5704				By MS/MS	By MS/MS	By MS/MS	By MS/MS	By MS/MS	By MS/MS	+	LFQ intensity KO_LFQ intensity WT	53	53	53	69.9	69.9	69.9	72.189	0	323.31	144220000000	34	577	44	44	42	52	47	48	44	44	42	52	47	48	44	44
26.3386	26.4743	26.7229	26.1163	26.3199	26.4564		26.3386	26.4743	26.7229	26.1163	26.3199	26.4564				By MS/MS	By MS/MS	By MS/MS	By MS/MS	By MS/MS	By MS/MS			10	10	2	39.1	39.1	7.2	15.167	0	38.027	2962000000	8	58	10	9	9	9	9	9	10	9	9	9	9	9	2	2
31.2619	31.2713	31.416	31.477	31.3438	31.213		31.2619	31.2713	31.416	31.477	31.3438	31.213				By MS/MS	By MS/MS	By MS/MS	By MS/MS	By MS/MS	By MS/MS			34	34	34	68.2	68.2	68.2	43.999	0	323.31	183040000000	27	512	29	30	30	30	31	31	29	30	30	30	31	31	29	30
31.5719	31.7149	31.7759	31.7152	31.8045	31.5979		31.5719	31.7149	31.7759	31.7152	31.8045	31.5979				By MS/MS	By MS/MS	By MS/MS	By MS/MS	By MS/MS	By MS/MS			31	31	31	82.4	82.4	82.4	36.964	0	323.31	180190000000	17	535	30	29	31	30	29	30	30	29	31	30	29	30	30	29
30.1148	30.3125	30.3348	30.259	30.3653	30.2949		30.1148	30.3125	30.3348	30.259	30.3653	30.2949				By MS/MS	By MS/MS	By MS/MS	By MS/MS	By MS/MS	By MS/MS			25	25	25	72.3	72.3	72.3	33.099	0	323.31	82078000000	18	315	23	23	24	23	24	22	23	23	24	23	24	22	23	23
30.8214	31.1187	31.4331	31.212	31.1352	31.0477		30.8214	31.1187	31.4331	31.212	31.1352	31.0477				By MS/MS	By MS/MS	By MS/MS	By MS/MS	By MS/MS	By MS/MS			23	23	23	47.8	47.8	47.8	36.347	0	294.2	132230000000	19	283	23	21	21	21	22	21	23	21	21	21	22	21	23	21
30.4326	30.5204	30.6543	30.3372	30.6027	30.5322		30.4326	30.5204	30.6543	30.3372	30.6027	30.5322				By MS/MS	By MS/MS	By MS/MS	By MS/MS	By MS/MS	By MS/MS			18	18	18	71.5	71.5	71.5	28.515	0	323.31	79704000000	18	218	16	14	16	16	18	15	16	14	16	16	18	15	16	14
31.0702	31.0118	31.1119	31.0244	30.9221	30.8472		31.0702	31.0118	31.1119	31.0244	30.9221	30.8472				By MS/MS	By MS/MS	By MS/MS	By MS/MS	By MS/MS	By MS/MS			18	18	18	60.1	60.1	60.1	28.167	0	323.31	129360000000	16	292	18	18	18	18	18	18	18	18	18	18	18	18	18	18
30.3236	30.3808	30.4226	30.3124	30.2335	30.1615		30.3236	30.3808	30.4226	30.3124	30.2335	30.1615				By MS/MS	By MS/MS	By MS/MS	By MS/MS	By MS/MS	By MS/MS			25	25	25	58.1	58.1	58.1	30.049	0	323.31	108760000000	14	360	25	25	25	24	24	24	25	25	25	24	24	24	25	25
29.4964	29.7655	29.8176	29.6683	29.699	29.5624		29.4964	29.7655	29.8176	29.6683	29.699	29.5624				By MS/MS	By MS/MS	By MS/MS	By MS/MS	By MS/MS	By MS/MS			13	13	13	58.9	58.9	58.9	16.492	0	274.45	57130000000	9	200	12	13	13	13	13	13	12	13	13	13	13	13	12	13
30.3338	30.471	30.475	30.1694	30.3754	30.1292		30.3338	30.471	30.475	30.1694	30.3754	30.1292				By MS/MS	By MS/MS	By MS/MS	By MS/MS	By MS/MS	By MS/MS			12	12	12	64.6	64.6	64.6	17.342	0	269.16	83178000000	9	204	12	12	12	12	12	12	12	12	12	12	12	12	12	12
30.7657	30.8579	30.8001	30.6582	30.7422	30.6196		30.7657	30.8579	30.8001	30.6582	30.7422	30.6196				By MS/MS	By MS/MS	By MS/MS	By MS/MS	By MS/MS	By MS/MS			26	26	26	68.3	68.3	68.3	32.212	0	323.31	127480000000	19	349	24	24	26	24	24	24	24	24	26	24	24	24	24	24
31.451	31.4974	31.5273	31.3741	31.5121	31.4408		31.451	31.4974	31.5273	31.3741	31.5121	31.4408				By MS/MS	By MS/MS	By MS/MS	By MS/MS	By MS/MS	By MS/MS			12	12	12	55.9	55.9	55.9	20.09	0	323.31	89115000000	7	294	9	11	9	9	10	8	9	11	9	9	10	8	9	11
31.3165	31.3278	30.7406	30.9494	31.0748	31.1947		31.3165	31.3278	30.7406	30.9494	31.0748	31.1947				By MS/MS	By MS/MS	By MS/MS	By MS/MS	By MS/MS	By MS/MS			4	4	4	61	61	61	11.949	0	80.405	54955000000	4	46	4	4	4	4	4	4	4	4	4	4	4	4	4	4
30.7686	30.844	31.4085	30.9521	30.5514	30.3851		30.7686	30.844	31.4085	30.9521	30.5514	30.3851				By MS/MS	By MS/MS	By MS/MS	By MS/MS	By MS/MS	By MS/MS			7	7	7	54.3	54.3	54.3	7.9725	0	114.02	38095000000	2	56	7	7	7	7	7	7	7	7	7	7	7	7	7	7
31.6417	31.6294	31.8258	31.6032	31.5441	31.3296		31.6417	31.6294	31.8258	31.6032	31.5441	31.3296				By MS/MS	By MS/MS	By MS/MS	By MS/MS	By MS/MS	By MS/MS			30	30	30	74.4	74.4	74.4	33.751	0	323.31	186200000000	15	338	30	29	29	28	29	27	30	29	29	28	29	27	30	29
26.9255	26.7609	26.6227	26.465	26.4932	26.6319		26.9255	26.7609	26.6227	26.465	26.4932	26.6319				By MS/MS	By MS/MS	By MS/MS	By MS/MS	By MS/MS	By MS/MS			12	12	12	31.1	31.1	31.1	60.137	0	171.52	3603800000	24	78	9	10	11	10	8	8	9	10	11	10	8	8	9	10
29.2316	29.2087	29.2512	29.0121	29.1283	29.1796		29.2316	29.2087	29.2512	29.0121	29.1283	29.1796				By MS/MS	By MS/MS	By MS/MS	By MS/MS	By MS/MS	By MS/MS			19	19	19	85.3	85.3	85.3	34.805	0	323.31	14614000000	16	179	18	19	15	18	16	17	18	19	15	18	16	17	18	19
26.7525	26.604	27.0334	26.4887	26.2733	26.198		26.7525	26.604	27.0334	26.4887	26.2733	26.198				By MS/MS	By MS/MS	By MS/MS	By MS/MS	By MS/MS	By MS/MS			8	8	8	55.4	55.4	55.4	14.771	0	64.785	4331200000	8	45	7	7	7	8	8	8	7	7	7	8	8	8	7	7
29.8108	29.9658	30.2854	30.0185	30.1162	29.9906		29.8108	29.9658	30.2854	30.0185	30.1162	29.9906				By MS/MS	By MS/MS	By MS/MS	By MS/MS	By MS/MS	By MS/MS			17	17	17	59.9	59.9	59.9	26.518	0	175.57	46289000000	14	133	14	15	16	17	16	15	14	15	16	17	16	15	14	15
32.1849	32.3579	32.3752	32.6658	32.6855	32.7137		32.1849	32.3579	32.3752	32.6658	32.6855	32.7137				By MS/MS	By MS/MS	By MS/MS	By MS/MS	By MS/MS	By MS/MS	+	LFQ intensity KO_LFQ intensity WT	23	23	23	73	73	73	31.925	0	323.31	171210000000	14	420	21	21	20	18	21	19	21	21	20	18	21	19	21	21
26.185	24.9244	25.5281	NaN	22.6962	NaN		26.185	24.9244	25.5281	20.6242	22.6962	21.4196				By MS/MS	By MS/MS	By MS/MS	By MS/MS	By MS/MS	By MS/MS	+	LFQ intensity KO_LFQ intensity WT	11	11	11	23.2	23.2	23.2	60.488	0	83.746	703800000	27	31	10	8	8	1	2	1	10	8	8	1	2	1	10	8
30.7144	30.9193	30.8579	30.8237	30.8288	30.9261		30.7144	30.9193	30.8579	30.8237	30.8288	30.9261				By MS/MS	By MS/MS	By MS/MS	By MS/MS	By MS/MS	By MS/MS			15	15	15	58.8	58.8	58.8	20.394	0	323.31	95678000000	10	166	12	14	14	12	12	12	12	14	14	12	12	12	12	14
24.313	24.2017	24.1535	24.6411	24.6173	25.0091		24.313	24.2017	24.1535	24.6411	24.6173	25.0091				By MS/MS	By MS/MS	By MS/MS	By MS/MS	By MS/MS	By MS/MS			4	4	4	37.9	37.9	37.9	11.163	0	35.143	432280000	6	19	3	2	2	4	4	4	3	2	2	4	4	4	3	2
23.8848	25.393	24.6349	24.4815	25.095	24.3749		23.8848	25.393	24.6349	24.4815	25.095	24.3749				By MS/MS	By MS/MS	By MS/MS	By MS/MS	By MS/MS	By MS/MS			4	4	4	19.1	19.1	19.1	47.994	0	91.833	504940000	15	20	3	4	2	2	4	2	3	4	2	2	4	2	3	4
23.7503	24.1275	23.9615	23.3414	23.6217	23.2355		23.7503	24.1275	23.9615	23.3414	23.6217	23.2355				By MS/MS	By MS/MS	By MS/MS	By MS/MS	By MS/MS	By MS/MS			5	5	5	23.7	23.7	23.7	37.327	0	34.538	324750000	12	25	5	5	4	3	3	5	5	5	4	3	3	5	5	5
27.5002	27.0946	27.7071	27.123	26.9726	27.3464		27.5002	27.0946	27.7071	27.123	26.9726	27.3464				By MS/MS	By MS/MS	By MS/MS	By MS/MS	By MS/MS	By MS/MS			11	11	11	61.2	61.2	61.2	13.907	0	222.37	5287200000	8	66	11	11	11	11	9	11	11	11	11	11	9	11	11	11
30.6136	30.3967	30.9249	30.7925	30.4415	30.3559		30.6136	30.3967	30.9249	30.7925	30.4415	30.3559				By MS/MS	By MS/MS	By MS/MS	By MS/MS	By MS/MS	By MS/MS			10	10	10	59.2	59.2	59.2	15.291	0	115.11	40764000000	6	181	10	10	10	8	9	9	10	10	10	8	9	9	10	10
24.5261	24.5421	24.7484	25.5388	25.0863	25.2474		24.5261	24.5421	24.7484	25.5388	25.0863	25.2474				By MS/MS	By MS/MS	By MS/MS	By MS/MS	By MS/MS	By MS/MS	+	LFQ intensity KO_LFQ intensity WT	16	16	16	38.3	38.3	38.3	52.141	0	104.4	1548500000	22	67	12	10	11	13	15	15	12	10	11	13	15	15	12	10
25.4987	25.3043	25.8179	25.039	24.279	24.5699		25.4987	25.3043	25.8179	25.039	24.279	24.5699				By MS/MS	By MS/MS	By MS/MS	By MS/MS	By MS/MS	By MS/MS			5	5	5	31.1	31.1	31.1	29.995	0	38.794	705790000	12	18	5	5	4	3	5	4	5	5	4	3	5	4	5	5
24.8054	25.5618	25.4314	NaN	25.5644	25.3954		24.8054	25.5618	25.4314	21.3367	25.5644	25.3954				By MS/MS	By MS/MS	By MS/MS	By MS/MS	By MS/MS	By MS/MS			3	3	3	23.2	23.2	23.2	27.089	0	49.953	425180000	13	10	2	3	3	1	3	2	2	3	3	1	3	2	2	3
26.8353	27.4541	27.0065	27.1548	27.3994	27.1606		26.8353	27.4541	27.0065	27.1548	27.3994	27.1606				By MS/MS	By MS/MS	By MS/MS	By MS/MS	By MS/MS	By MS/MS			9	9	9	42.3	42.3	42.3	27.289	0	101.23	6752100000	11	77	8	9	8	9	9	9	8	9	8	9	9	9	8	9
23.132	NaN	NaN	23.0775	23.3861	23.5807		23.132	20.4341	21.4447	23.0775	23.3861	23.5807				By MS/MS	By matching	By MS/MS	By MS/MS	By MS/MS	By MS/MS			6	6	6	9	9	9	107.1	0	19.613	102280000	42	13	3	1	2	5	2	5	3	1	2	5	2	5	3	1
28.4546	28.3274	28.4677	28.7571	28.5635	28.2279		28.4546	28.3274	28.4677	28.7571	28.5635	28.2279				By MS/MS	By MS/MS	By MS/MS	By MS/MS	By MS/MS	By MS/MS			6	6	6	37.8	37.8	37.8	13.505	0	47.738	8958800000	4	43	6	4	5	5	6	5	6	4	5	5	6	5	6	4
23.0744	23.2034	24.2954	23.677	22.9781	23.6437		23.0744	23.2034	24.2954	23.677	22.9781	23.6437				By MS/MS	By MS/MS	By MS/MS	By MS/MS	By MS/MS	By MS/MS			11	11	11	25.8	25.8	25.8	57.708	0	52.463	364530000	26	33	7	2	2	7	9	8	7	2	2	7	9	8	7	2
31.2597	31.0087	31.1949	31.0671	31.0559	31.1049		31.2597	31.0087	31.1949	31.0671	31.0559	31.1049				By MS/MS	By MS/MS	By MS/MS	By MS/MS	By MS/MS	By MS/MS			13	13	13	57.2	57.2	57.2	15.835	0	100.32	69879000000	9	98	12	12	13	13	12	12	12	12	13	13	12	12	12	12
24.3504	24.2664	24.1616	24.5798	24.909	24.8326		24.3504	24.2664	24.1616	24.5798	24.909	24.8326				By MS/MS	By MS/MS	By MS/MS	By MS/MS	By MS/MS	By MS/MS	+	LFQ intensity KO_LFQ intensity WT	5	5	5	27.8	27.8	27.8	21.276	0	26.202	703020000	6	24	4	4	5	5	5	4	4	4	5	5	5	4	4	4
25.3896	26.097	25.8152	25.2538	25.9057	25.4696		25.3896	26.097	25.8152	25.2538	25.9057	25.4696				By MS/MS	By MS/MS	By MS/MS	By MS/MS	By MS/MS	By MS/MS			12	12	12	60.2	60.2	60.2	27.33	0	126.06	2107300000	12	75	11	12	10	7	10	11	11	12	10	7	10	11	11	12
28.4078	28.2627	28.5982	28.218	28.3022	28.2358		28.4078	28.2627	28.5982	28.218	28.3022	28.2358				By MS/MS	By MS/MS	By MS/MS	By MS/MS	By MS/MS	By MS/MS			12	12	12	52.8	52.8	52.8	22.525	0	248.7	13275000000	8	98	12	11	12	11	11	11	12	11	12	11	11	11	12	11
32.9416	32.9332	32.923	32.9324	32.9947	32.974		32.9416	32.9332	32.923	32.9324	32.9947	32.974				By MS/MS	By MS/MS	By MS/MS	By MS/MS	By MS/MS	By MS/MS			21	21	21	80.7	80.7	80.7	30.513	0	323.31	263770000000	14	492	20	20	19	20	21	21	20	20	19	20	21	21	20	20
23.2945	23.4376	NaN	22.9013	23.3685	23.2385		23.2945	23.4376	21.8885	22.9013	23.3685	23.2385				By MS/MS	By MS/MS	By MS/MS	By MS/MS	By MS/MS	By MS/MS			3	3	3	10.5	10.5	10.5	30.132	0	12.77	138570000	10	9	2	2	2	2	3	3	2	2	2	2	3	3	2	2
27.4089	27.5403	27.8162	27.9441	27.4736	27.2599		27.4089	27.5403	27.8162	27.9441	27.4736	27.2599				By MS/MS	By MS/MS	By MS/MS	By MS/MS	By MS/MS	By MS/MS			2	2	2	20.7	20.7	20.7	13.639	0	101.13	3312600000	5	19	2	2	2	2	2	2	2	2	2	2	2	2	2	2
31.3207	31.5086	31.4764	31.1854	31.3193	31.1143		31.3207	31.5086	31.4764	31.1854	31.3193	31.1143				By MS/MS	By MS/MS	By MS/MS	By MS/MS	By MS/MS	By MS/MS			10	10	10	60.2	60.2	60.2	18.387	0	323.31	77404000000	10	213	8	9	9	9	10	9	8	9	9	9	10	9	8	9
25.5322	25.099	25.8455	24.8969	24.8929	24.9808		25.5322	25.099	25.8455	24.8969	24.8929	24.9808				By MS/MS	By MS/MS	By MS/MS	By MS/MS	By MS/MS	By MS/MS			5	5	4	66.1	66.1	46.4	6.6606	0	39.698	1008300000	4	37	5	4	5	4	5	4	5	4	5	4	5	4	4	3
25.5632	25.0265	25.5552	24.7566	24.5045	24.5671		25.5632	25.0265	25.5552	24.7566	24.5045	24.5671				By MS/MS	By MS/MS	By MS/MS	By MS/MS	By MS/MS	By MS/MS			4	3	3	51.8	32.1	32.1	6.7276	0	12.307	400370000	4	17	4	3	3	3	3	4	3	2	2	2	2	3	3	2
26.7976	26.7074	27.1871	27.077	27.0133	26.9206		26.7976	26.7074	27.1871	27.077	27.0133	26.9206				By MS/MS	By MS/MS	By MS/MS	By MS/MS	By MS/MS	By MS/MS			16	16	16	49.3	49.3	49.3	25.361	0	140.37	5061300000	11	102	13	14	14	13	14	14	13	14	14	13	14	14	13	14
22.4084	22.7893	21.888	22.3063	NaN	22.248		22.4084	22.7893	21.888	22.3063	20.3534	22.248				By MS/MS	By MS/MS	By MS/MS	By MS/MS	By MS/MS	By MS/MS			2	2	1	5.8	5.8	2.7	46.562	0	6.7864	92632000	28	11	2	2	2	2	2	2	2	2	2	2	2	2	1	1
24.2143	23.6211	23.5889	23.8207	24.2655	24.0719		24.2143	23.6211	23.5889	23.8207	24.2655	24.0719				By MS/MS	By MS/MS	By MS/MS	By MS/MS	By MS/MS	By MS/MS			5	5	5	21.3	21.3	21.3	39.565	0	66.42	365350000	22	19	5	2	3	4	4	2	5	2	3	4	4	2	5	2
23.7276	23.3269	23.769	23.4882	23.7409	23.5901		23.7276	23.3269	23.769	23.4882	23.7409	23.5901				By MS/MS	By MS/MS	By MS/MS	By MS/MS	By MS/MS	By MS/MS			9	9	9	22.8	22.8	22.8	68.653	0	88.711	425880000	25	32	7	5	6	6	6	6	7	5	6	6	6	6	7	5
30.8138	30.8731	30.8427	30.9243	31.0739	31.0087		30.8138	30.8731	30.8427	30.9243	31.0739	31.0087				By MS/MS	By MS/MS	By MS/MS	By MS/MS	By MS/MS	By MS/MS			14	14	14	62.2	62.2	62.2	24.563	0	323.31	147230000000	12	350	14	13	14	14	13	13	14	13	14	14	13	13	14	13
23.1163	23.6667	22.83	23.3652	NaN	23.1813		23.1163	23.6667	22.83	23.3652	21.8255	23.1813				By MS/MS	By MS/MS	By MS/MS	By MS/MS	By matching	By MS/MS			7	7	7	5.9	5.9	5.9	200.08	0	51.681	120340000	88	14	5	2	3	3	1	3	5	2	3	3	1	3	5	2
27.2283	27.862	27.3926	27.4555	27.734	27.5011		27.2283	27.862	27.3926	27.4555	27.734	27.5011				By MS/MS	By MS/MS	By MS/MS	By MS/MS	By MS/MS	By MS/MS			23	23	22	60.7	60.7	59.1	50.33	0	323.31	8805500000	23	154	19	22	22	22	21	22	19	22	22	22	21	22	19	21
27.5902	27.6015	27.7273	27.8143	27.679	27.573		27.5902	27.6015	27.7273	27.8143	27.679	27.573				By MS/MS	By MS/MS	By MS/MS	By MS/MS	By MS/MS	By MS/MS			32	32	31	77.5	77.5	75.9	56.723	0	323.31	15515000000	30	242	27	27	29	26	25	27	27	27	29	26	25	27	27	27
27.0066	27.2786	27.1197	26.9927	27.0213	27.1475		27.0066	27.2786	27.1197	26.9927	27.0213	27.1475				By MS/MS	By MS/MS	By MS/MS	By MS/MS	By MS/MS	By MS/MS			7	7	2	32.5	32.5	6	27.962	0	150.58	4682100000	12	46	7	7	5	6	6	7	7	7	5	6	6	7	2	2
26.837	25.943	26.3701	26.8181	27.0947	26.6109		26.837	25.943	26.3701	26.8181	27.0947	26.6109				By MS/MS	By MS/MS	By MS/MS	By MS/MS	By MS/MS	By MS/MS			3	3	3	37.1	37.1	37.1	12.739	0	30.358	1493900000	5	22	2	2	2	3	3	2	2	2	2	3	3	2	2	2
26.1073	25.9481	26.1528	26.1306	25.8506	26.0927		26.1073	25.9481	26.1528	26.1306	25.8506	26.0927				By MS/MS	By MS/MS	By MS/MS	By MS/MS	By MS/MS	By MS/MS			10	1	1	50	5.4	5.4	20.551	0	8.9624	1028000000	7	14	10	10	10	10	10	10	1	1	1	1	1	1	1	1
24.8728	24.6621	24.7229	25.5889	25.427	25.6811		24.8728	24.6621	24.7229	25.5889	25.427	25.6811				By MS/MS	By MS/MS	By MS/MS	By MS/MS	By MS/MS	By MS/MS	+	LFQ intensity KO_LFQ intensity WT	18	18	18	50.3	50.3	50.3	41.461	0	261.79	2718800000	17	97	14	12	13	17	17	17	14	12	13	17	17	17	14	12
23.0824	22.7447	23.0352	23.1191	23.269	22.7486		23.0824	22.7447	23.0352	23.1191	23.269	22.7486				By MS/MS	By MS/MS	By MS/MS	By MS/MS	By MS/MS	By MS/MS			6	6	6	18	18	18	61.662	0	35.748	190510000	32	18	3	3	5	4	4	2	3	3	5	4	4	2	3	3
31.9509	32.0807	31.5108	31.7782	32.2082	32.0634		31.9509	32.0807	31.5108	31.7782	32.2082	32.0634				By MS/MS	By MS/MS	By MS/MS	By MS/MS	By MS/MS	By MS/MS			17	17	17	80.8	80.8	80.8	30.223	0	323.31	153190000000	11	424	16	16	17	17	17	17	16	16	17	17	17	17	16	16
31.8608	31.7833	31.9708	31.9534	31.8913	31.8787		31.8608	31.7833	31.9708	31.9534	31.8913	31.8787				By MS/MS	By MS/MS	By MS/MS	By MS/MS	By MS/MS	By MS/MS			23	23	23	76.9	76.9	76.9	27.816	0	323.31	239680000000	18	273	23	21	21	22	21	21	23	21	21	22	21	21	23	21
26.4002	26.1716	26.4846	25.9956	26.0991	26.0447		26.4002	26.1716	26.4846	25.9956	26.0991	26.0447				By MS/MS	By MS/MS	By MS/MS	By MS/MS	By MS/MS	By MS/MS			15	15	6	69.5	69.5	42.6	21.634	0	98.637	3657100000	12	80	11	13	14	13	12	12	11	13	14	13	12	12	5	5
27.4772	27.5395	27.7277	29.7647	29.5025	29.5625		27.4772	27.5395	27.7277	29.7647	29.5025	29.5625				By MS/MS	By MS/MS	By MS/MS	By MS/MS	By MS/MS	By MS/MS	+	LFQ intensity KO_LFQ intensity WT	64	64	64	66.4	66.4	66.4	101.42	0	323.31	56560000000	51	489	44	43	45	61	60	57	44	43	45	61	60	57	44	43
27.3299	27.0195	26.9124	26.9166	26.8911	26.6442		27.3299	27.0195	26.9124	26.9166	26.8911	26.6442				By MS/MS	By MS/MS	By MS/MS	By MS/MS	By MS/MS	By MS/MS			5	5	5	32.9	32.9	32.9	15.471	0	81.208	4038000000	7	39	5	5	5	5	5	5	5	5	5	5	5	5	5	5
25.3768	25.3242	25.7138	24.7077	24.9714	25.1704		25.3768	25.3242	25.7138	24.7077	24.9714	25.1704				By MS/MS	By MS/MS	By MS/MS	By MS/MS	By MS/MS	By MS/MS			6	6	4	50	50	34.1	9.8502	0	26.185	853000000	6	29	5	5	6	5	5	6	5	5	6	5	5	6	4	4
26.6686	26.1768	26.5399	26.2001	26.1798	26.2583		26.6686	26.1768	26.5399	26.2001	26.1798	26.2583				By MS/MS	By MS/MS	By MS/MS	By MS/MS	By MS/MS	By MS/MS			6	6	6	55.1	55.1	55.1	8.8264	0	40.766	1707600000	3	37	6	5	5	4	5	5	6	5	5	4	5	5	6	5
24.6467	24.5841	24.7974	24.8112	24.4315	24.2877		24.6467	24.5841	24.7974	24.8112	24.4315	24.2877				By MS/MS	By MS/MS	By MS/MS	By MS/MS	By MS/MS	By MS/MS			17	2	2	67.4	3.9	3.9	39.062	0	15.233	466420000	18	15	16	16	17	17	15	16	2	1	2	2	1	1	2	1
23.8835	24.0323	24.405	24.8528	24.6615	24.255		23.8835	24.0323	24.405	24.8528	24.6615	24.255				By MS/MS	By MS/MS	By MS/MS	By MS/MS	By MS/MS	By MS/MS			9	1	1	55	9.9	9.9	21.657	0	62.912	368980000	10	15	9	7	8	7	6	9	1	1	1	1	1	1	1	1
23.3124	22.726	23.5029	23.2679	23.2509	23.4477		23.3124	22.726	23.5029	23.2679	23.2509	23.4477				By MS/MS	By MS/MS	By MS/MS	By MS/MS	By MS/MS	By MS/MS			6	4	4	48.9	33	33	9.8682	0	10.199	142910000	6	18	4	4	6	5	5	5	3	3	4	4	4	3	3	3
32.8378	32.896	32.7905	32.6969	32.7474	32.6961		32.8378	32.896	32.7905	32.6969	32.7474	32.6961				By MS/MS	By MS/MS	By MS/MS	By MS/MS	By MS/MS	By MS/MS			30	30	30	75.2	75.2	75.2	31.969	0	323.31	237570000000	18	367	30	28	27	25	29	25	30	28	27	25	29	25	30	28
28.2442	27.9813	28.1024	30.1044	30.0558	30.0687		28.2442	27.9813	28.1024	30.1044	30.0558	30.0687				By MS/MS	By MS/MS	By MS/MS	By MS/MS	By MS/MS	By MS/MS	+	LFQ intensity KO_LFQ intensity WT	42	42	42	59.3	59.3	59.3	74.595	0	323.31	48805000000	36	347	33	30	33	40	42	40	33	30	33	40	42	40	33	30
33.9923	34.0851	34.1695	33.7944	33.8695	33.8121		33.9923	34.0851	34.1695	33.7944	33.8695	33.8121				By MS/MS	By MS/MS	By MS/MS	By MS/MS	By MS/MS	By MS/MS	+	LFQ intensity KO_LFQ intensity WT	11	11	11	65.5	65.5	65.5	20.65	0	201.15	411700000000	8	487	11	11	10	10	11	10	11	11	10	10	11	10	11	11
24.7447	24.2618	NaN	24.025	24.1116	24.1722		24.7447	24.2618	22.052	24.025	24.1116	24.1722				By MS/MS	By MS/MS	By matching	By MS/MS	By MS/MS	By MS/MS			6	2	2	18	6.6	6.6	44.909	0	10.808	228520000	18	12	5	5	3	6	5	5	2	2	0	2	2	2	2	2
26.8126	26.4244	26.8208	26.2537	26.0466	26.2959		26.8126	26.4244	26.8208	26.2537	26.0466	26.2959				By MS/MS	By MS/MS	By MS/MS	By MS/MS	By MS/MS	By MS/MS			11	11	2	59.1	59.1	8.7	14.235	0	57.344	4206800000	6	73	11	11	10	11	10	10	11	11	10	11	10	10	2	2
25.9927	24.9993	24.6837	24.2052	24.3024	24.1676		25.9927	24.9993	24.6837	24.2052	24.3024	24.1676				By MS/MS	By MS/MS	By MS/MS	By MS/MS	By MS/MS	By MS/MS			17	17	17	24.5	24.5	24.5	92.697	0	93.328	707170000	41	44	15	9	6	5	4	5	15	9	6	5	4	5	15	9
33.2954	33.4344	33.4302	33.2901	33.4449	33.3766		33.2954	33.4344	33.4302	33.2901	33.4449	33.3766				By MS/MS	By MS/MS	By MS/MS	By MS/MS	By MS/MS	By MS/MS			36	36	36	72.2	72.2	72.2	39.575	0	323.31	423670000000	18	585	36	36	35	36	36	36	36	36	35	36	36	36	36	36
NaN	NaN	NaN	23.0141	22.1968	21.6836		21.7684	21.271	21.394	23.0141	22.1968	21.6836				By MS/MS			By MS/MS	By MS/MS	By MS/MS			4	4	4	9.4	9.4	9.4	78.78	0	11.544	59990000	33	7	1	0	0	4	2	3	1	0	0	4	2	3	1	0
31.6653	31.9136	31.7325	31.8008	32.0253	31.9669		31.6653	31.9136	31.7325	31.8008	32.0253	31.9669				By MS/MS	By MS/MS	By MS/MS	By MS/MS	By MS/MS	By MS/MS			8	8	8	48.2	48.2	48.2	12.392	0	206.2	107090000000	6	141	8	8	8	7	7	7	8	8	8	7	7	7	8	8
24.149	24.2119	24.3374	24.2412	24.0759	24.4357		24.149	24.2119	24.3374	24.2412	24.0759	24.4357				By MS/MS	By MS/MS	By MS/MS	By MS/MS	By MS/MS	By MS/MS			11	11	11	22.2	22.2	22.2	64.328	0	44.2	509950000	15	24	8	5	8	6	7	7	8	5	8	6	7	7	8	5
23.5636	23.3545	23.8641	24.2163	22.9939	23.7986		23.5636	23.3545	23.8641	24.2163	22.9939	23.7986				By MS/MS	By MS/MS	By MS/MS	By MS/MS	By MS/MS	By MS/MS			8	8	8	17.3	17.3	17.3	89.512	0	26.848	240160000	44	18	4	3	3	6	6	4	4	3	3	6	6	4	4	3
22.786	23.4619	NaN	23.5954	23.4211	23.2287		22.786	23.4619	22.1066	23.5954	23.4211	23.2287				By MS/MS	By MS/MS	By MS/MS	By MS/MS	By MS/MS	By MS/MS			9	9	9	23.1	23.1	23.1	63.87	0	67.775	278100000	28	29	4	2	2	6	7	8	4	2	2	6	7	8	4	2
23.4073	22.9826	23.4507	24.0501	23.9457	24.2635		23.4073	22.9826	23.4507	24.0501	23.9457	24.2635				By MS/MS	By MS/MS	By MS/MS	By MS/MS	By MS/MS	By MS/MS	+	LFQ intensity KO_LFQ intensity WT	11	11	11	25.3	25.3	25.3	66.03	0	109.5	545350000	29	36	8	4	4	11	8	8	8	4	4	11	8	8	8	4
31.1244	31.2072	31.6291	30.9848	30.9541	30.8574		31.1244	31.2072	31.6291	30.9848	30.9541	30.8574				By MS/MS	By MS/MS	By MS/MS	By MS/MS	By MS/MS	By MS/MS			13	13	13	71.9	71.9	71.9	16.283	0	319.01	67974000000	9	170	12	12	13	11	11	11	12	12	13	11	11	11	12	12
31.1828	31.2059	31.3746	31.0323	31.2696	31.1609		31.1828	31.2059	31.3746	31.0323	31.2696	31.1609				By MS/MS	By MS/MS	By MS/MS	By MS/MS	By MS/MS	By MS/MS			11	11	11	51	51	51	16.916	0	276.87	75473000000	6	106	10	11	11	10	9	10	10	11	11	10	9	10	10	11
31.4831	31.395	31.4466	31.3094	31.1958	31.2493		31.4831	31.395	31.4466	31.3094	31.1958	31.2493				By MS/MS	By MS/MS	By MS/MS	By MS/MS	By MS/MS	By MS/MS	+	LFQ intensity KO_LFQ intensity WT	10	10	10	82.4	82.4	82.4	10.275	0	51.04	87813000000	6	94	9	10	10	10	10	10	9	10	10	10	10	10	9	10
31.5422	31.5737	31.5956	31.6896	31.5405	31.4744		31.5422	31.5737	31.5956	31.6896	31.5405	31.4744				By MS/MS	By MS/MS	By MS/MS	By MS/MS	By MS/MS	By MS/MS			14	14	14	73.4	73.4	73.4	16.67	0	202.99	98028000000	9	193	14	13	14	13	14	13	14	13	14	13	14	13	14	13
32.5087	32.7484	32.787	32.643	32.7097	32.6021		32.5087	32.7484	32.787	32.643	32.7097	32.6021				By MS/MS	By MS/MS	By MS/MS	By MS/MS	By MS/MS	By MS/MS			34	34	34	66.3	66.3	66.3	34.897	0	323.31	173740000000	20	404	33	31	32	32	31	30	33	31	32	32	31	30	33	31
25.5059	26.2879	26.9987	26.0863	26.0569	25.8647		25.5059	26.2879	26.9987	26.0863	26.0569	25.8647				By MS/MS	By MS/MS	By MS/MS	By MS/MS	By MS/MS	By MS/MS			3	3	3	20.9	20.9	20.9	13.243	0	44.187	1373400000	4	14	3	3	3	3	3	3	3	3	3	3	3	3	3	3
30.4843	30.4582	30.46	30.6803	30.655	30.7978		30.4843	30.4582	30.46	30.6803	30.655	30.7978				By MS/MS	By MS/MS	By MS/MS	By MS/MS	By MS/MS	By MS/MS	+	LFQ intensity KO_LFQ intensity WT	6	6	6	43.4	43.4	43.4	16.089	0	86.181	29830000000	7	117	6	6	6	6	6	6	6	6	6	6	6	6	6	6
24.4553	24.4087	24.378	24.5098	24.4762	24.6422		24.4553	24.4087	24.378	24.5098	24.4762	24.6422				By MS/MS	By MS/MS	By MS/MS	By MS/MS	By MS/MS	By MS/MS			13	13	13	34.2	34.2	34.2	54.414	0	76.744	791430000	28	52	10	8	7	10	8	11	10	8	7	10	8	11	10	8
26.8342	26.3817	26.323	25.9225	25.8972	25.7981		26.8342	26.3817	26.323	25.9225	25.8972	25.7981				By MS/MS	By MS/MS	By MS/MS	By MS/MS	By MS/MS	By MS/MS			16	16	16	55.2	55.2	55.2	41.689	0	244.42	3663900000	20	100	16	16	14	13	13	13	16	16	14	13	13	13	16	16
23.9767	23.521	23.4538	22.7456	23.2213	23.1596		23.9767	23.521	23.4538	22.7456	23.2213	23.1596				By MS/MS	By MS/MS	By MS/MS	By MS/MS	By MS/MS	By MS/MS			11	11	11	22.5	22.5	22.5	70.229	0	44.271	297680000	32	28	9	5	5	4	5	5	9	5	5	4	5	5	9	5
22.8944	NaN	NaN	22.9988	22.5685	22.9905		22.8944	21.4934	21.8904	22.9988	22.5685	22.9905				By MS/MS	By MS/MS	By MS/MS	By MS/MS	By MS/MS	By MS/MS			3	3	3	14.3	14.3	14.3	34.447	0	25.477	88872000	16	14	2	1	1	3	3	3	2	1	1	3	3	3	2	1
32.054	32.2218	32.4686	32.5688	32.5689	32.5305		32.054	32.2218	32.4686	32.5688	32.5689	32.5305				By MS/MS	By MS/MS	By MS/MS	By MS/MS	By MS/MS	By MS/MS			54	54	54	84.7	84.7	84.7	50.866	0	323.31	444200000000	32	516	50	49	49	52	51	45	50	49	49	52	51	45	50	49
23.9406	23.4885	23.81	24.5523	24.1588	24.4381		23.9406	23.4885	23.81	24.5523	24.1588	24.4381				By MS/MS	By MS/MS	By MS/MS	By MS/MS	By MS/MS	By MS/MS			16	16	16	29.7	29.7	29.7	79.14	0	88.948	669410000	35	50	6	4	5	12	10	13	6	4	5	12	10	13	6	4
27.3813	27.3277	27.4089	27.4908	27.2801	27.4591		27.3813	27.3277	27.4089	27.4908	27.2801	27.4591				By MS/MS	By MS/MS	By MS/MS	By MS/MS	By MS/MS	By MS/MS			7	7	7	56.3	56.3	56.3	16.002	0	66.056	3297700000	7	46	6	6	6	6	7	6	6	6	6	6	7	6	6	6
31.7291	31.6785	32.0705	31.8406	31.7567	31.7548		31.7291	31.6785	32.0705	31.8406	31.7567	31.7548				By MS/MS	By MS/MS	By MS/MS	By MS/MS	By MS/MS	By MS/MS			19	19	19	65.5	65.5	65.5	30.271	0	323.31	186370000000	12	217	18	18	19	18	17	18	18	18	19	18	17	18	18	18
26.2261	26.0632	26.2563	26.0041	26.0228	26.1392		26.2261	26.0632	26.2563	26.0041	26.0228	26.1392				By MS/MS	By MS/MS	By MS/MS	By MS/MS	By MS/MS	By MS/MS			10	5	5	45.5	26.1	26.1	19.961	0	58.491	1582200000	10	32	9	10	8	7	9	9	4	5	4	3	4	4	4	5
31.7202	31.7848	32.0687	32.1589	32.0024	32.1397		31.7202	31.7848	32.0687	32.1589	32.0024	32.1397				By MS/MS	By MS/MS	By MS/MS	By MS/MS	By MS/MS	By MS/MS			14	14	14	76	76	76	13.639	0	264.2	141030000000	5	129	14	13	12	12	11	11	14	13	12	12	11	11	14	13
26.8126	26.6058	26.9893	27.0941	26.9675	26.956		26.8126	26.6058	26.9893	27.0941	26.9675	26.956				By MS/MS	By MS/MS	By MS/MS	By MS/MS	By MS/MS	By MS/MS			11	11	1	67.5	67.5	6.9	18.242	0	65.366	6400100000	7	62	9	8	11	11	10	9	9	8	11	11	10	9	1	1
30.7455	30.8679	30.9646	31.0811	30.9932	30.8976		30.7455	30.8679	30.9646	31.0811	30.9932	30.8976				By MS/MS	By MS/MS	By MS/MS	By MS/MS	By MS/MS	By MS/MS			44	44	44	75.9	75.9	75.9	39.445	0	323.31	236170000000	20	622	42	40	43	41	38	39	42	40	43	41	38	39	42	40
25.6041	26.0189	25.9798	27.2091	27.4665	27.3814		25.6041	26.0189	25.9798	27.2091	27.4665	27.3814				By MS/MS	By MS/MS	By MS/MS	By MS/MS	By MS/MS	By MS/MS	+	LFQ intensity KO_LFQ intensity WT	20	20	20	31.4	31.4	31.4	70.413	0	204.54	5711000000	36	91	10	12	13	18	14	15	10	12	13	18	14	15	10	12
27.9792	27.3673	27.3799	27.1984	NaN	27.307		27.9792	27.3673	27.3799	27.1984	20.0573	27.307				By MS/MS	By MS/MS	By MS/MS	By MS/MS	By MS/MS	By MS/MS			6	6	6	14.3	14.3	14.3	68.34	0	32.158	1298300000	31	13	4	4	3	3	1	3	4	4	3	3	1	3	4	4
30.92	31.0764	30.8634	31.3881	31.3556	31.2868		30.92	31.0764	30.8634	31.3881	31.3556	31.2868				By MS/MS	By MS/MS	By MS/MS	By MS/MS	By MS/MS	By MS/MS	+	LFQ intensity KO_LFQ intensity WT	16	16	16	73.4	73.4	73.4	23.424	0	323.31	109070000000	11	293	14	14	13	14	14	14	14	14	13	14	14	14	14	14
32.368	32.496	32.1829	32.2341	32.35	32.3637		32.368	32.496	32.1829	32.2341	32.35	32.3637				By MS/MS	By MS/MS	By MS/MS	By MS/MS	By MS/MS	By MS/MS			24	24	24	67.5	67.5	67.5	27.635	0	323.31	353290000000	10	718	23	21	21	20	19	19	23	21	21	20	19	19	23	21
32.4841	32.5211	32.4378	32.4725	32.4562	32.3952		32.4841	32.5211	32.4378	32.4725	32.4562	32.3952				By MS/MS	By MS/MS	By MS/MS	By MS/MS	By MS/MS	By MS/MS			36	36	36	64	64	64	41.215	0	323.31	285790000000	22	394	34	35	34	34	35	33	34	35	34	34	35	33	34	35
26.4684	26.9206	26.9316	NaN	25.4807	26.0087		26.4684	26.9206	26.9316	21.2954	25.4807	26.0087				By MS/MS	By MS/MS	By MS/MS	By MS/MS	By MS/MS	By MS/MS			27	1	0	21.5	1.4	0	198.57	0	86.721	927620000	74	17	26	25	22	23	23	24	1	1	1	1	1	1	0	0
25.9797	26.1701	25.9002	25.2817	25.5646	25.3763		25.9797	26.1701	25.9002	25.2817	25.5646	25.3763				By MS/MS	By MS/MS	By MS/MS	By MS/MS	By MS/MS	By MS/MS	+	LFQ intensity KO_LFQ intensity WT	10	10	10	44.7	44.7	44.7	35.017	0	285.96	2497700000	13	87	9	10	8	9	9	8	9	10	8	9	9	8	9	10
22.159	21.7038	21.7892	22.0021	NaN	22.638		22.159	21.7038	21.7892	22.0021	21.9057	22.638				By MS/MS	By MS/MS	By MS/MS	By MS/MS	By MS/MS	By MS/MS			7	7	7	19.3	19.3	19.3	61.072	0	14.097	64245000	29	14	4	4	2	2	2	4	4	4	2	2	2	4	4	4
32.0588	32.1464	32.4512	32.4594	32.3396	32.3835		32.0588	32.1464	32.4512	32.4594	32.3396	32.3835				By MS/MS	By MS/MS	By MS/MS	By MS/MS	By MS/MS	By MS/MS			23	23	23	95.5	95.5	95.5	17.47	0	311.42	227760000000	11	255	22	20	20	21	21	20	22	20	20	21	21	20	22	20
NaN	24.3344	NaN	23.389	23.8627	23.7331		21.764	24.3344	22.7413	23.389	23.8627	23.7331				By matching	By MS/MS	By MS/MS	By MS/MS	By MS/MS	By MS/MS			9	9	9	27.3	27.3	27.3	57.194	0	73.039	227090000	23	26	1	2	1	4	7	6	1	2	1	4	7	6	1	2
23.2799	22.9181	NaN	22.5786	22.2834	22.3276		23.2799	22.9181	21.9981	22.5786	22.2834	22.3276				By MS/MS	By MS/MS	By MS/MS	By MS/MS	By MS/MS	By MS/MS			7	7	7	20.1	20.1	20.1	50.452	0	24.186	138470000	24	19	6	4	3	3	3	5	6	4	3	3	3	5	6	4
31.5738	31.7601	32.0188	31.7814	31.6305	31.6281		31.5738	31.7601	32.0188	31.7814	31.6305	31.6281				By MS/MS	By MS/MS	By MS/MS	By MS/MS	By MS/MS	By MS/MS			37	37	37	75.5	75.5	75.5	37.393	0	323.31	261730000000	18	434	33	33	36	32	32	31	33	33	36	32	32	31	33	33
23.884	23.4453	22.9573	22.6191	22.7582	NaN		23.884	23.4453	22.9573	22.6191	22.7582	21.7539				By MS/MS	By MS/MS	By MS/MS	By MS/MS	By MS/MS	By MS/MS			6	6	6	10.2	10.2	10.2	87.138	0	57.324	104500000	23	16	5	5	4	2	2	2	5	5	4	2	2	2	5	5
22.5625	NaN	NaN	23.711	23.1429	22.6132		22.5625	23.1286	20.871	23.711	23.1429	22.6132				By MS/MS	By matching	By MS/MS	By MS/MS	By MS/MS	By MS/MS			5	5	5	13.6	13.6	13.6	57.686	0	28.503	111870000	22	11	2	2	1	3	3	3	2	2	1	3	3	3	2	2
30.1161	30.2691	30.0826	29.5966	29.6654	30.0832		30.1161	30.2691	30.0826	29.5966	29.6654	30.0832				By MS/MS	By MS/MS	By MS/MS	By MS/MS	By MS/MS	By MS/MS			5	5	5	25.7	25.7	25.7	12.03	0	18.494	19380000000	6	35	5	5	5	5	5	5	5	5	5	5	5	5	5	5
31.5571	31.6522	31.7502	31.727	31.5755	31.5352		31.5571	31.6522	31.7502	31.727	31.5755	31.5352				By MS/MS	By MS/MS	By MS/MS	By MS/MS	By MS/MS	By MS/MS			23	23	23	72.3	72.3	72.3	30.996	0	323.31	161810000000	18	272	22	22	21	21	21	21	22	22	21	21	21	21	22	22
23.9812	23.9057	23.4966	25.0121	24.7945	24.8794		23.9812	23.9057	23.4966	25.0121	24.7945	24.8794				By MS/MS	By MS/MS	By MS/MS	By MS/MS	By MS/MS	By MS/MS	+	LFQ intensity KO_LFQ intensity WT	29	29	29	41.3	41.3	41.3	104.75	0	316.08	2093500000	51	121	18	15	12	27	23	26	18	15	12	27	23	26	18	15
NaN	NaN	NaN	23.2055	22.9645	23.6406		22.2631	21.4235	22.171	23.2055	22.9645	23.6406						By matching	By MS/MS	By MS/MS	By MS/MS			6	6	6	14	14	14	78.836	0	16.263	90845000	37	10	0	0	1	3	4	5	0	0	1	3	4	5	0	0
24.0201	23.7014	22.6784	24.684	24.3104	24.7451		24.0201	23.7014	22.6784	24.684	24.3104	24.7451				By MS/MS	By MS/MS	By MS/MS	By MS/MS	By MS/MS	By MS/MS			33	33	33	24.6	24.6	24.6	193.13	0	126.03	1052300000	95	80	15	13	7	18	21	26	15	13	7	18	21	26	15	13
23.4543	22.6794	22.9187	21.6771	NaN	21.9017		23.4543	22.6794	22.9187	21.6771	22.7481	21.9017				By MS/MS	By MS/MS	By MS/MS	By MS/MS	By MS/MS	By MS/MS			14	14	14	22.1	22.1	22.1	93.344	0	37.918	169230000	51	20	12	5	6	6	1	5	12	5	6	6	1	5	12	5
22.9543	NaN	NaN	23.8642	23.5019	23.1393		22.9543	20.9178	20.6077	23.8642	23.5019	23.1393				By MS/MS	By MS/MS	By MS/MS	By MS/MS	By MS/MS	By MS/MS			5	5	5	15	15	15	53.074	0	18.252	165530000	21	15	2	2	1	5	4	3	2	2	1	5	4	3	2	2
28.5825	28.6399	28.6572	28.1316	28.3881	28.3072		28.5825	28.6399	28.6572	28.1316	28.3881	28.3072				By MS/MS	By MS/MS	By MS/MS	By MS/MS	By MS/MS	By MS/MS	+	LFQ intensity KO_LFQ intensity WT	25	25	25	83.6	83.6	83.6	31.326	0	323.31	24782000000	16	216	25	24	22	23	24	24	25	24	22	23	24	24	25	24
30.4924	30.69	30.6856	30.5253	30.6473	30.5716		30.4924	30.69	30.6856	30.5253	30.6473	30.5716				By MS/MS	By MS/MS	By MS/MS	By MS/MS	By MS/MS	By MS/MS			16	16	16	73.6	73.6	73.6	16.123	0	252.87	54265000000	9	264	15	13	15	15	15	13	15	13	15	15	15	13	15	13
23.1921	21.8839	NaN	23.0484	22.7394	23.2031		23.1921	21.8839	22.7675	23.0484	22.7394	23.2031				By MS/MS	By MS/MS	By MS/MS	By MS/MS	By MS/MS	By MS/MS			10	10	10	12.4	12.4	12.4	120.39	0	52.055	161590000	57	28	7	4	2	4	6	6	7	4	2	4	6	6	7	4
25.1649	25.2862	25.1973	25.1114	25.3787	25.4172		25.1649	25.2862	25.1973	25.1114	25.3787	25.4172				By MS/MS	By MS/MS	By MS/MS	By MS/MS	By MS/MS	By MS/MS			9	9	5	29.4	29.4	18.2	45.859	0	67.115	1286800000	19	56	7	8	7	9	8	8	7	8	7	9	8	8	4	5
NaN	NaN	NaN	23.6029	23.7063	23.3782		21.5598	22.4294	20.745	23.6029	23.7063	23.3782				By MS/MS		By matching	By MS/MS	By MS/MS	By MS/MS			3	3	3	7.8	7.8	7.8	71.265	0	14.419	80867000	32	12	1	0	1	2	3	2	1	0	1	2	3	2	1	0
24.8647	24.7641	24.8822	25.8068	25.363	25.1677		24.8647	24.7641	24.8822	25.8068	25.363	25.1677				By MS/MS	By MS/MS	By MS/MS	By MS/MS	By MS/MS	By MS/MS			5	5	5	84.9	84.9	84.9	9.3975	0	68.883	1024300000	5	33	4	5	4	5	5	5	4	5	4	5	5	5	4	5
NaN	NaN	NaN	22.957	22.9105	22.7988		20.8053	21.3046	21.6087	22.957	22.9105	22.7988				By MS/MS	By MS/MS	By MS/MS	By matching	By MS/MS	By MS/MS	+	LFQ intensity KO_LFQ intensity WT	6	6	6	13.2	13.2	13.2	71.384	0	21.187	84501000	35	10	4	2	2	2	2	3	4	2	2	2	2	3	4	2
24.043	23.8962	24.003	24.1908	NaN	24.5014		24.043	23.8962	24.003	24.1908	20.3646	24.5014				By MS/MS	By MS/MS	By MS/MS	By MS/MS	By MS/MS	By MS/MS			2	2	2	2.4	2.4	2.4	83.28	0	3.2651	241400000	39	10	2	2	2	2	1	2	2	2	2	2	1	2	2	2
31.0532	31.2244	31.453	31.4035	31.388	31.3055		31.0532	31.2244	31.453	31.4035	31.388	31.3055				By MS/MS	By MS/MS	By MS/MS	By MS/MS	By MS/MS	By MS/MS			22	22	22	84.1	84.1	84.1	26.894	0	323.31	163800000000	13	230	21	21	20	19	20	20	21	21	20	19	20	20	21	21
31.11	31.2821	31.4839	31.2574	31.372	31.2138		31.11	31.2821	31.4839	31.2574	31.372	31.2138				By MS/MS	By MS/MS	By MS/MS	By MS/MS	By MS/MS	By MS/MS			38	38	38	85.6	85.6	85.6	42.825	0	323.31	225600000000	21	772	35	36	35	32	36	33	35	36	35	32	36	33	35	36
24.7959	24.5905	24.4392	24.4375	24.5844	25.0327		24.7959	24.5905	24.4392	24.4375	24.5844	25.0327				By MS/MS	By MS/MS	By MS/MS	By MS/MS	By MS/MS	By MS/MS			10	10	10	15	15	15	99.771	0	95.138	885780000	47	35	7	7	7	7	9	9	7	7	7	7	9	9	7	7
22.4119	22.7412	NaN	23.039	23.0935	23.1226		22.4119	22.7412	21.1781	23.039	23.0935	23.1226				By MS/MS	By MS/MS	By MS/MS	By MS/MS	By MS/MS	By MS/MS			4	4	4	22.2	22.2	22.2	30.194	0	40.952	147270000	17	14	3	2	2	4	4	3	3	2	2	4	4	3	3	2
25.4123	25.4805	25.425	23.9271	24.4466	24.0746		25.4123	25.4805	25.425	23.9271	24.4466	24.0746				By MS/MS	By MS/MS	By MS/MS	By MS/MS	By MS/MS	By MS/MS	+	LFQ intensity KO_LFQ intensity WT	44	44	44	63.7	63.7	63.7	113.61	0	323.31	3422100000	64	198	41	36	36	23	29	25	41	36	36	23	29	25	41	36
23.4858	23.48	23.8408	23.8387	23.2164	23.8369		23.4858	23.48	23.8408	23.8387	23.2164	23.8369				By MS/MS	By matching	By MS/MS	By MS/MS	By MS/MS	By MS/MS			8	8	8	12.9	12.9	12.9	98.067	0	39.473	281160000	40	17	4	2	2	5	5	4	4	2	2	5	5	4	4	2
25.637	26.7535	27.1874	25.0273	25.8503	24.9217		25.637	26.7535	27.1874	25.0273	25.8503	24.9217				By MS/MS	By MS/MS	By MS/MS	By MS/MS	By MS/MS	By MS/MS			7	7	7	38.9	38.9	38.9	14.922	0	26.152	2921400000	5	43	6	7	6	6	6	5	6	7	6	6	6	5	6	7
23.1971	23.1282	23.5835	NaN	23.6876	23.6087		23.1971	23.1282	23.5835	22.3288	23.6876	23.6087				By MS/MS	By MS/MS	By MS/MS	By MS/MS	By MS/MS	By MS/MS			4	4	4	11.5	11.5	11.5	51.941	0	20.692	180160000	27	19	4	3	3	1	3	3	4	3	3	1	3	3	4	3
26.7357	26.5969	26.834	29.1254	28.8716	29.0782		26.7357	26.5969	26.834	29.1254	28.8716	29.0782				By MS/MS	By MS/MS	By MS/MS	By MS/MS	By MS/MS	By MS/MS	+	LFQ intensity KO_LFQ intensity WT	38	38	38	71.4	71.4	71.4	63.853	0	323.31	35077000000	32	306	27	24	23	36	37	36	27	24	23	36	37	36	27	24
23.9134	23.7839	24.0024	23.4142	23.5972	23.7265		23.9134	23.7839	24.0024	23.4142	23.5972	23.7265				By MS/MS	By MS/MS	By MS/MS	By MS/MS	By MS/MS	By MS/MS			5	5	5	9.9	9.9	9.9	85.695	0	35.222	393530000	40	29	5	5	4	5	4	4	5	5	4	5	4	4	5	5
24.7964	24.6479	24.3766	25.8083	26.1812	25.9037		24.7964	24.6479	24.3766	25.8083	26.1812	25.9037				By MS/MS	By MS/MS	By MS/MS	By MS/MS	By MS/MS	By MS/MS	+	LFQ intensity KO_LFQ intensity WT	27	27	27	50.4	50.4	50.4	79.946	0	323.31	3682100000	41	143	18	17	14	23	25	24	18	17	14	23	25	24	18	17
25.3258	25.1352	25.6988	25.2778	24.9239	25.0753		25.3258	25.1352	25.6988	25.2778	24.9239	25.0753				By MS/MS	By MS/MS	By MS/MS	By MS/MS	By MS/MS	By MS/MS			26	26	26	45.4	45.4	45.4	70.309	0	192.76	2985700000	33	115	16	17	19	20	21	19	16	17	19	20	21	19	16	17
27.3715	27.2641	27.4221	27.2806	27.1895	27.1363		27.3715	27.2641	27.4221	27.2806	27.1895	27.1363				By MS/MS	By MS/MS	By MS/MS	By MS/MS	By MS/MS	By MS/MS			19	19	19	61.1	61.1	61.1	24.955	0	205.19	11156000000	11	111	17	15	17	18	17	17	17	15	17	18	17	17	17	15
27.5926	27.422	27.7971	27.949	27.5754	27.5192		27.5926	27.422	27.7971	27.949	27.5754	27.5192				By MS/MS	By MS/MS	By MS/MS	By MS/MS	By MS/MS	By MS/MS			12	12	1	44.3	44.3	3.7	27.696	0	277.67	7687700000	12	89	10	11	10	12	11	12	10	11	10	12	11	12	1	1
23.543	23.4619	22.1789	NaN	22.7317	NaN		23.543	23.4619	22.1789	20.6507	22.7317	21.2894				By MS/MS	By MS/MS	By MS/MS	By MS/MS	By MS/MS	By MS/MS			6	6	6	13.9	13.9	13.9	62.073	0	42.856	130550000	21	16	5	2	6	1	1	1	5	2	6	1	1	1	5	2
25.2149	25.1928	25.5059	24.6167	24.7413	24.4912		25.2149	25.1928	25.5059	24.6167	24.7413	24.4912				By MS/MS	By MS/MS	By MS/MS	By MS/MS	By MS/MS	By MS/MS	+	LFQ intensity KO_LFQ intensity WT	8	8	8	34.7	34.7	34.7	32.338	0	26.789	783110000	17	28	6	7	7	5	6	7	6	7	7	5	6	7	6	7
28.8998	29.0245	29.3362	29.097	29.0752	28.8788		28.8998	29.0245	29.3362	29.097	29.0752	28.8788				By MS/MS	By MS/MS	By MS/MS	By MS/MS	By MS/MS	By MS/MS			10	10	10	48	48	48	23.19	0	323.31	11114000000	10	66	7	10	7	7	8	7	7	10	7	7	8	7	7	10
25.1999	26.2086	25.6264	25.6948	25.7938	26.0179		25.1999	26.2086	25.6264	25.6948	25.7938	26.0179				By MS/MS	By MS/MS	By MS/MS	By MS/MS	By MS/MS	By MS/MS			18	17	17	51.4	49.8	49.8	50.946	0	246.1	3609100000	22	103	12	16	14	16	16	18	12	15	13	15	15	17	12	15
23.5502	23.7261	23.2577	23.7713	24.3444	24.141		23.5502	23.7261	23.2577	23.7713	24.3444	24.141				By MS/MS	By MS/MS	By MS/MS	By MS/MS	By MS/MS	By MS/MS			5	5	5	20.4	20.4	20.4	36.408	0	13.002	289870000	18	15	4	3	3	3	4	3	4	3	3	3	4	3	4	3
23.0192	22.9659	23.237	23.9396	24.1995	22.8872		23.0192	22.9659	23.237	23.9396	24.1995	22.8872				By MS/MS	By MS/MS	By MS/MS	By MS/MS	By MS/MS	By MS/MS			5	5	5	19.1	19.1	19.1	53.81	0	26.316	248270000	26	20	2	2	2	5	4	3	2	2	2	5	4	3	2	2
23.075	22.6481	22.5122	22.9586	23.2273	23.3017		23.075	22.6481	22.5122	22.9586	23.2273	23.3017				By MS/MS	By MS/MS	By MS/MS	By MS/MS	By MS/MS	By MS/MS			8	8	8	22.8	22.8	22.8	56.863	0	68.24	175230000	28	18	3	2	5	5	3	6	3	2	5	5	3	6	3	2
23.1536	22.9894	23.2323	22.7315	22.1996	22.624		23.1536	22.9894	23.2323	22.7315	22.1996	22.624				By MS/MS	By MS/MS	By MS/MS	By MS/MS	By MS/MS	By MS/MS			4	4	4	10.8	10.8	10.8	51.611	0	21.845	141400000	30	15	4	4	3	3	4	4	4	4	3	3	4	4	4	4
24.4217	24.1732	24.7905	24.7765	24.7711	24.4939		24.4217	24.1732	24.7905	24.7765	24.7711	24.4939				By MS/MS	By MS/MS	By MS/MS	By MS/MS	By MS/MS	By MS/MS			10	10	10	42.4	42.4	42.4	39.343	0	98.013	767700000	19	33	9	5	5	9	8	8	9	5	5	9	8	8	9	5
23.7686	23.9389	23.9143	23.9638	23.9854	23.957		23.7686	23.9389	23.9143	23.9638	23.9854	23.957				By MS/MS	By MS/MS	By MS/MS	By MS/MS	By MS/MS	By MS/MS			5	5	5	21	21	21	36.125	0	42.206	255300000	13	21	5	3	3	4	5	4	5	3	3	4	5	4	5	3
31.0207	31.2466	31.3423	30.9981	31.1921	31.1036		31.0207	31.2466	31.3423	30.9981	31.1921	31.1036				By MS/MS	By MS/MS	By MS/MS	By MS/MS	By MS/MS	By MS/MS			14	14	14	73.6	73.6	73.6	18.463	0	270.41	69722000000	10	121	14	14	14	14	14	13	14	14	14	14	14	13	14	14
26.2404	26.5076	26.2968	26.0757	26.0405	26.089		26.2404	26.5076	26.2968	26.0757	26.0405	26.089				By MS/MS	By MS/MS	By MS/MS	By MS/MS	By MS/MS	By MS/MS			8	8	2	83.9	83.9	25.3	9.7597	0	59.912	3369700000	6	63	8	8	8	8	7	7	8	8	8	8	7	7	2	2
25.677	25.4383	25.7572	25.6432	25.7811	25.9722		25.677	25.4383	25.7572	25.6432	25.7811	25.9722				By MS/MS	By MS/MS	By MS/MS	By MS/MS	By MS/MS	By MS/MS			9	9	9	69.2	69.2	69.2	14.626	0	139.15	2031900000	7	55	7	8	8	9	8	8	7	8	8	9	8	8	7	8
25.104	26.8465	25.9396	25.3297	26.0436	25.4216		25.104	26.8465	25.9396	25.3297	26.0436	25.4216				By MS/MS	By MS/MS	By MS/MS	By MS/MS	By MS/MS	By MS/MS			11	11	11	39.8	39.8	39.8	39.172	0	210.2	2238700000	17	65	8	11	8	7	9	9	8	11	8	7	9	9	8	11
[truncated: 43 more columns]
