# Supplementary material for: Principles of mitoribosomal small subunit assembly in eukaryotes
Source: Nature. 2022 Dec 8;614(7946):175–81. doi: 10.1038/s41586-022-05621-0 (PMC9892005; doi:10.1038/s41586-022-05621-0)
Supplement: Supplementary file 3 — Supplementary Data files 1–4 contain identified peptides in LC-MS/MS human METTL1, LC-MS/MS yeast Ccm1, LC-MS/MS yeast Rsm22 and LC-MS/MS yeast Mtg3 samples. Supplementary Data 5 contains comparative mass spec analysis of WT and PET127 KO yeast mtSSU particles isolated via uS17m. IP-MS/MS experiments were performed in triplicate for each condition (n = 3 biologically independent experiments). A 2-sided student t-test was used to determine p-values for changes in protein abundance between WT and PET127 KO mtSSU purification experiments. [file 41586_2022_5621_MOESM3_ESM.zip › SData1_METTL17IP_LCMSMS.xlsx]

## Sheet: Filtered
Accession	Description	Score	Area	# PSMs	Coverage	# Proteins	# Unique Peptides	# Peptides	# AAs	MW [kDa]	calc. pI
P04264	Keratin, type II cytoskeletal 1 OS=Homo sapiens GN=KRT1 PE=1 SV=6 - [K2C1_HUMAN]	3215.37	3.0835e+09	131	53.11	9	32	41	644	65.999	8.11865		KEY:
P35527	Keratin, type I cytoskeletal 9 OS=Homo sapiens GN=KRT9 PE=1 SV=3 - [K1C9_HUMAN]	2591.41	2.28188e+09	89	58.59	3	31	31	623	62.0268	5.23682		mt-SSU
P04259	Keratin, type II cytoskeletal 6B OS=Homo sapiens GN=KRT6B PE=1 SV=5 - [K2C6B_HUMAN]	915.721	1.82975e+09	43	37.23	30	1	27	564	60.0303	8.00146		Bait
P13645	Keratin, type I cytoskeletal 10 OS=Homo sapiens GN=KRT10 PE=1 SV=6 - [K1C10_HUMAN]	1707.64	1.55937e+09	49	35.45	20	17	21	584	58.7917	5.21143		Assembly Factor/Mitoribosome Associated
P35908	Keratin, type II cytoskeletal 2 epidermal OS=Homo sapiens GN=KRT2 PE=1 SV=2 - [K22E_HUMAN]	1713.99	1.47867e+09	68	59.47	9	24	32	639	65.3932	8.00146		mt-LSU
P02538	Keratin, type II cytoskeletal 6A OS=Homo sapiens GN=KRT6A PE=1 SV=3 - [K2C6A_HUMAN]	885.185	1.4099e+09	45	39.18	33	1	29	564	60.0083	8.00146		Cytoplasmic Ribosome
P13647	Keratin, type II cytoskeletal 5 OS=Homo sapiens GN=KRT5 PE=1 SV=3 - [K2C5_HUMAN]	999.789	1.34741e+09	49	43.05	33	17	30	590	62.34	7.73779
P10809	60 kDa heat shock protein, mitochondrial OS=Homo sapiens GN=HSPD1 PE=1 SV=2 - [CH60_HUMAN]	2389.14	1.24578e+09	75	56.37	7	27	27	573	61.0164	5.87158
P08779	Keratin, type I cytoskeletal 16 OS=Homo sapiens GN=KRT16 PE=1 SV=4 - [K1C16_HUMAN]	1093.81	1.07074e+09	38	34.25	23	5	19	473	51.2362	5.04639
P82914	28S ribosomal protein S15, mitochondrial OS=Homo sapiens GN=MRPS15 PE=1 SV=1 - [RT15_HUMAN]	701.836	9.75042e+08	34	35.8	1	13	13	257	29.8234	10.4771
Q9Y2R9	28S ribosomal protein S7, mitochondrial OS=Homo sapiens GN=MRPS7 PE=1 SV=2 - [RT07_HUMAN]	1188.65	9.459e+08	41	54.55	5	15	15	242	28.116	9.99365
P82933	28S ribosomal protein S9, mitochondrial OS=Homo sapiens GN=MRPS9 PE=1 SV=2 - [RT09_HUMAN]	705.112	8.8407e+08	25	32.32	2	12	12	396	45.8058	9.51025
P10412	Histone H1.4 OS=Homo sapiens GN=HIST1H1E PE=1 SV=2 - [H14_HUMAN]	446.113	8.70477e+08	12	22.83	4	1	5	219	21.852	11.0337
P16403	Histone H1.2 OS=Homo sapiens GN=HIST1H1C PE=1 SV=2 - [H12_HUMAN]	400.369	8.70477e+08	11	23.47	4	1	5	213	21.3517	10.9312
P19013	Keratin, type II cytoskeletal 4 OS=Homo sapiens GN=KRT4 PE=1 SV=4 - [K2C4_HUMAN]	895.238	8.38111e+08	35	43.07	21	16	21	534	57.2498	6.60986
Q92665	28S ribosomal protein S31, mitochondrial OS=Homo sapiens GN=MRPS31 PE=1 SV=3 - [RT31_HUMAN]	1066.93	8.30032e+08	33	36.2	1	13	13	395	45.2905	9.29053
Q9Y399	28S ribosomal protein S2, mitochondrial OS=Homo sapiens GN=MRPS2 PE=1 SV=1 - [RT02_HUMAN]	482.281	7.85349e+08	17	16.22	2	7	7	296	33.2281	9.26123
G5E9W7	28S ribosomal protein S22, mitochondrial OS=Homo sapiens GN=MRPS22 PE=4 SV=1 - [G5E9W7_HUMAN]	1508.4	7.81131e+08	60	61.13	7	18	18	319	36.7829	6.81494
Q96EY7	Pentatricopeptide repeat domain-containing protein 3, mitochondrial OS=Homo sapiens GN=PTCD3 PE=1 SV=3 - [PTCD3_HUMAN]	1283.09	7.80293e+08	60	30.91	3	19	19	689	78.4997	6.41748
P82675	28S ribosomal protein S5, mitochondrial OS=Homo sapiens GN=MRPS5 PE=1 SV=2 - [RT05_HUMAN]	676.114	7.75336e+08	39	44.88	1	22	22	430	47.9761	9.92041
Q9Y3D9	28S ribosomal protein S23, mitochondrial OS=Homo sapiens GN=MRPS23 PE=1 SV=2 - [RT23_HUMAN]	703.658	7.48491e+08	31	54.21	2	11	11	190	21.7573	8.89502
P51398	28S ribosomal protein S29, mitochondrial OS=Homo sapiens GN=DAP3 PE=1 SV=1 - [RT29_HUMAN]	958.161	7.20597e+08	36	44.47	12	16	16	398	45.5376	8.88037
P82664	28S ribosomal protein S10, mitochondrial OS=Homo sapiens GN=MRPS10 PE=1 SV=2 - [RT10_HUMAN]	663.953	7.10685e+08	25	40.8	1	9	9	201	22.985	8.00146
P82673	28S ribosomal protein S35, mitochondrial OS=Homo sapiens GN=MRPS35 PE=1 SV=1 - [RT35_HUMAN]	764.183	6.85393e+08	23	45.2	2	12	12	323	36.8211	8.23584
Q07021	Complement component 1 Q subcomponent-binding protein, mitochondrial OS=Homo sapiens GN=C1QBP PE=1 SV=1 - [C1QBP_HUMAN]	305.916	6.40404e+08	7	20.92	3	4	4	282	31.3426	4.84326
Q9Y676	28S ribosomal protein S18b, mitochondrial OS=Homo sapiens GN=MRPS18B PE=1 SV=1 - [RT18B_HUMAN]	778.272	6.1791e+08	31	67.44	2	13	13	258	29.377	9.37842
Q9BYN8	28S ribosomal protein S26, mitochondrial OS=Homo sapiens GN=MRPS26 PE=1 SV=1 - [RT26_HUMAN]	462.174	6.02958e+08	26	57.56	1	14	14	205	24.1969	10.3892
Q8IVS2	Malonyl-CoA-acyl carrier protein transacylase, mitochondrial OS=Homo sapiens GN=MCAT PE=1 SV=2 - [FABD_HUMAN]	993.56	5.60603e+08	35	47.69	1	16	16	390	42.9341	8.71924
Q92552	28S ribosomal protein S27, mitochondrial OS=Homo sapiens GN=MRPS27 PE=1 SV=3 - [RT27_HUMAN]	628.46	5.24108e+08	27	31.16	5	13	13	414	47.5814	6.17627
Q9Y2Q9	28S ribosomal protein S28, mitochondrial OS=Homo sapiens GN=MRPS28 PE=1 SV=1 - [RT28_HUMAN]	449.391	5.22162e+08	16	34.76	9	7	7	187	20.8298	9.1001
Q9H7H0	Methyltransferase-like protein 17, mitochondrial OS=Homo sapiens GN=METTL17 PE=1 SV=1 - [MET17_HUMAN]	914.276	5.11439e+08	37	30.7	7	15	15	456	50.7013	9.33447
P82930	28S ribosomal protein S34, mitochondrial OS=Homo sapiens GN=MRPS34 PE=1 SV=2 - [RT34_HUMAN]	882.045	5.04702e+08	35	46.33	2	9	9	218	25.6345	9.979
P82932	28S ribosomal protein S6, mitochondrial OS=Homo sapiens GN=MRPS6 PE=1 SV=3 - [RT06_HUMAN]	174.482	4.47851e+08	7	26.4	1	3	3	125	14.2176	9.26123
Q9Y2R5	28S ribosomal protein S17, mitochondrial OS=Homo sapiens GN=MRPS17 PE=1 SV=1 - [RT17_HUMAN]	515.902	4.30795e+08	20	81.54	3	9	9	130	14.4929	9.84717
O75531	Barrier-to-autointegration factor OS=Homo sapiens GN=BANF1 PE=1 SV=1 - [BAF_HUMAN]	290.719	4.21423e+08	9	58.43	2	5	5	89	10.052	6.0874
P82663	28S ribosomal protein S25, mitochondrial OS=Homo sapiens GN=MRPS25 PE=1 SV=1 - [RT25_HUMAN]	308.951	4.21307e+08	15	50.29	2	8	8	173	20.1033	8.82178
Q04695	Keratin, type I cytoskeletal 17 OS=Homo sapiens GN=KRT17 PE=1 SV=2 - [K1C17_HUMAN]	390.309	4.12739e+08	17	22.22	21	3	13	432	48.076	5.021
Q9Y3D3	28S ribosomal protein S16, mitochondrial OS=Homo sapiens GN=MRPS16 PE=1 SV=1 - [RT16_HUMAN]	216.187	3.93305e+08	13	32.85	2	5	5	137	15.335	9.49561
P82912	28S ribosomal protein S11, mitochondrial OS=Homo sapiens GN=MRPS11 PE=1 SV=2 - [RT11_HUMAN]	581.782	3.90543e+08	18	40.72	2	6	6	194	20.6029	10.814
Q9NWT8	Aurora kinase A-interacting protein OS=Homo sapiens GN=AURKAIP1 PE=1 SV=1 - [AKIP_HUMAN]	97.87	3.31292e+08	4	5.03	1	1	1	199	22.3401	10.7554
Q04837	Single-stranded DNA-binding protein, mitochondrial OS=Homo sapiens GN=SSBP1 PE=1 SV=1 - [SSBP_HUMAN]	632.049	3.25466e+08	21	62.84	4	10	10	148	17.249	9.59814
Q9Y291	28S ribosomal protein S33, mitochondrial OS=Homo sapiens GN=MRPS33 PE=1 SV=1 - [RT33_HUMAN]	268.975	3.13371e+08	8	44.34	2	4	4	106	12.6207	10.1108
P38646	Stress-70 protein, mitochondrial OS=Homo sapiens GN=HSPA9 PE=1 SV=2 - [GRP75_HUMAN]	1911.63	3.06246e+08	65	46.39	7	31	31	679	73.6348	6.16357
P52815	39S ribosomal protein L12, mitochondrial OS=Homo sapiens GN=MRPL12 PE=1 SV=2 - [RM12_HUMAN]	129.16	2.95932e+08	4	15.66	2	3	3	198	21.3346	8.86572
Q8WVM0	Dimethyladenosine transferase 1, mitochondrial OS=Homo sapiens GN=TFB1M PE=1 SV=1 - [TFB1M_HUMAN]	467.265	2.90871e+08	26	45.95	1	14	14	346	39.518	9.26123
Q8NC60	Nitric oxide-associated protein 1 OS=Homo sapiens GN=NOA1 PE=1 SV=2 - [NOA1_HUMAN]	944.185	2.5514e+08	35	33.52	1	20	20	698	78.4088	8.66064
H0YDD4	Dihydrolipoyllysine-residue acetyltransferase component of pyruvate dehydrogenase complex, mitochondrial (Fragment) OS=Homo sapiens GN=DLAT PE=3 SV=1 - [H0YDD4_HUMAN]	442.411	2.50136e+08	17	25.05	3	11	11	479	51.1691	8.51416
O15235	28S ribosomal protein S12, mitochondrial OS=Homo sapiens GN=MRPS12 PE=1 SV=1 - [RT12_HUMAN]	162.517	2.43603e+08	7	40.58	1	5	5	138	15.163	10.2866
O75616	GTPase Era, mitochondrial OS=Homo sapiens GN=ERAL1 PE=1 SV=2 - [ERAL1_HUMAN]	457.44	2.34146e+08	15	33.41	5	10	10	437	48.3195	8.83643
O60783	28S ribosomal protein S14, mitochondrial OS=Homo sapiens GN=MRPS14 PE=1 SV=1 - [RT14_HUMAN]	348.237	204922885	9	33.59	1	4	4	128	15.129	11.4146
H0YAG5	28S ribosomal protein S18c, mitochondrial (Fragment) OS=Homo sapiens GN=MRPS18C PE=4 SV=1 - [H0YAG5_HUMAN]	258.87	1.86934e+08	12	11.5	3	2	2	113	12.4915	9.77393
P11177	Pyruvate dehydrogenase E1 component subunit beta, mitochondrial OS=Homo sapiens GN=PDHB PE=1 SV=3 - [ODPB_HUMAN]	429.02	1.86655e+08	14	28.13	3	8	8	359	39.208	6.65381
P11182	Lipoamide acyltransferase component of branched-chain alpha-keto acid dehydrogenase complex, mitochondrial OS=Homo sapiens GN=DBT PE=1 SV=3 - [ODB2_HUMAN]	448.077	1.85262e+08	20	28.63	2	11	11	482	53.4529	8.51416
P81605	Dermcidin OS=Homo sapiens GN=DCD PE=1 SV=2 - [DCD_HUMAN]	96.6767	1.75532e+08	3	20	1	2	2	110	11.2768	6.53662
P50213	Isocitrate dehydrogenase [NAD] subunit alpha, mitochondrial OS=Homo sapiens GN=IDH3A PE=1 SV=1 - [IDH3A_HUMAN]	389.147	1.38739e+08	16	22.4	8	9	9	366	39.5661	6.91748
Q8N0V3	Putative ribosome-binding factor A, mitochondrial OS=Homo sapiens GN=RBFA PE=1 SV=3 - [RBFA_HUMAN]	400.347	1.36017e+08	11	18.66	1	5	5	343	38.3352	7.85498
Q00059	Transcription factor A, mitochondrial OS=Homo sapiens GN=TFAM PE=1 SV=1 - [TFAM_HUMAN]	298.003	1.35893e+08	15	29.27	2	8	8	246	29.0782	9.71533
P11021	78 kDa glucose-regulated protein OS=Homo sapiens GN=HSPA5 PE=1 SV=2 - [GRP78_HUMAN]	624.498	1.35084e+08	24	35.17	3	19	19	654	72.2884	5.16064
Q96EL2	28S ribosomal protein S24, mitochondrial OS=Homo sapiens GN=MRPS24 PE=1 SV=1 - [RT24_HUMAN]	181.197	1.24042e+08	6	28.74	1	4	4	167	19.0029	9.37842
Q8N1N4	Keratin, type II cytoskeletal 78 OS=Homo sapiens GN=KRT78 PE=2 SV=2 - [K2C78_HUMAN]	83.7594	1.19406e+08	5	9.04	19	2	5	520	56.8305	6.02393
P50402	Emerin OS=Homo sapiens GN=EMD PE=1 SV=1 - [EMD_HUMAN]	324.688	1.18146e+08	16	30.71	2	9	9	254	28.9759	5.50342
P08559	Pyruvate dehydrogenase E1 component subunit alpha, somatic form, mitochondrial OS=Homo sapiens GN=PDHA1 PE=1 SV=3 - [ODPA_HUMAN]	161.024	1.14287e+08	15	19.49	7	7	7	390	43.2676	8.06006
P00367	Glutamate dehydrogenase 1, mitochondrial OS=Homo sapiens GN=GLUD1 PE=1 SV=2 - [DHE3_HUMAN]	251.386	9.54756e+07	14	24.73	2	11	11	558	61.3592	7.79639
Q96EL3	39S ribosomal protein L53, mitochondrial OS=Homo sapiens GN=MRPL53 PE=1 SV=1 - [RM53_HUMAN]	52.32	9.38132e+07	2	8.93	1	1	1	112	12.0992	8.76318
Q6KB66	Keratin, type II cytoskeletal 80 OS=Homo sapiens GN=KRT80 PE=1 SV=2 - [K2C80_HUMAN]	146.19	8.98721e+07	3	4.65	7	1	2	452	50.4938	5.66846
B8ZZL8	10 kDa heat shock protein, mitochondrial OS=Homo sapiens GN=HSPE1 PE=3 SV=1 - [B8ZZL8_HUMAN]	128.275	8.5579e+07	7	50.5	4	5	5	101	10.6828	9.5835
Q9NQ50	39S ribosomal protein L40, mitochondrial OS=Homo sapiens GN=MRPL40 PE=1 SV=1 - [RM40_HUMAN]	92.04	8.41033e+07	4	8.74	1	2	2	206	24.4752	9.62744
Q8NI22	Multiple coagulation factor deficiency protein 2 OS=Homo sapiens GN=MCFD2 PE=1 SV=1 - [MCFD2_HUMAN]	67.25	8.30654e+07	1	8.9	1	1	1	146	16.3798	4.62744
A0A075B746	28S ribosomal protein S21, mitochondrial OS=Homo sapiens GN=MRPS21 PE=1 SV=1 - [A0A075B746_HUMAN]	216.654	8.06124e+07	11	51.72	1	6	6	87	10.6814	9.92041
Q15084	Protein disulfide-isomerase A6 OS=Homo sapiens GN=PDIA6 PE=1 SV=1 - [PDIA6_HUMAN]	258.137	7.59759e+07	6	16.14	1	5	5	440	48.0913	5.08447
A0A087WU62	39S ribosomal protein L45, mitochondrial OS=Homo sapiens GN=MRPL45 PE=1 SV=1 - [A0A087WU62_HUMAN]	173.962	7.26991e+07	8	21.48	4	6	6	256	29.3292	8.90967
A6NJ78	Probable methyltransferase-like protein 15 OS=Homo sapiens GN=METTL15 PE=2 SV=1 - [MET15_HUMAN]	181.717	7.25309e+07	8	14.25	8	5	5	407	46.0916	8.6167
P49406	39S ribosomal protein L19, mitochondrial OS=Homo sapiens GN=MRPL19 PE=1 SV=2 - [RM19_HUMAN]	112.48	7.08967e+07	3	8.56	5	3	3	292	33.5136	9.49561
H3BPK3	Hydroxyacylglutathione hydrolase, mitochondrial (Fragment) OS=Homo sapiens GN=HAGH PE=3 SV=1 - [H3BPK3_HUMAN]	101.19	6.99656e+07	2	10.04	4	2	2	239	26.3984	8.23584
P06702	Protein S100-A9 OS=Homo sapiens GN=S100A9 PE=1 SV=1 - [S10A9_HUMAN]	29.35	6.86492e+07	2	11.4	1	1	1	114	13.2335	6.12549
A2IDC6	39S ribosomal protein L28, mitochondrial (Fragment) OS=Homo sapiens GN=MRPL28 PE=4 SV=1 - [A2IDC6_HUMAN]	32.4	6.68303e+07	1	2.92	2	1	1	240	28.488	7.94287
Q9Y3B7	39S ribosomal protein L11, mitochondrial OS=Homo sapiens GN=MRPL11 PE=1 SV=1 - [RM11_HUMAN]	338.524	6.58486e+07	13	35.94	2	7	7	192	20.6704	9.90576
P08107	Heat shock 70 kDa protein 1A/1B OS=Homo sapiens GN=HSPA1A PE=1 SV=5 - [HSP71_HUMAN]	299.398	6.54855e+07	14	15.13	23	8	8	641	70.009	5.65576
P26440	Isovaleryl-CoA dehydrogenase, mitochondrial OS=Homo sapiens GN=IVD PE=1 SV=1 - [IVD_HUMAN]	273.814	6.39901e+07	13	18.2	8	8	8	423	46.2896	8.19189
Q6P1L8	39S ribosomal protein L14, mitochondrial OS=Homo sapiens GN=MRPL14 PE=1 SV=1 - [RM14_HUMAN]	70.45	6.24289e+07	2	6.9	1	1	1	145	15.9374	10.2427
P42704	Leucine-rich PPR motif-containing protein, mitochondrial OS=Homo sapiens GN=LRPPRC PE=1 SV=3 - [LPPRC_HUMAN]	600.511	6.23068e+07	29	13.63	7	19	19	1394	157.805	6.12549
Q8N5N7	39S ribosomal protein L50, mitochondrial OS=Homo sapiens GN=MRPL50 PE=1 SV=2 - [RM50_HUMAN]	48.41	6.09037e+07	1	6.96	1	1	1	158	18.3134	7.88428
P09622	Dihydrolipoyl dehydrogenase, mitochondrial OS=Homo sapiens GN=DLD PE=1 SV=2 - [DLDH_HUMAN]	173.3	5.82716e+07	6	7.07	5	3	3	509	54.143	7.85498
P09001	39S ribosomal protein L3, mitochondrial OS=Homo sapiens GN=MRPL3 PE=1 SV=1 - [RM03_HUMAN]	48.1033	5.65835e+07	8	22.13	6	6	6	348	38.6081	9.48096
Q8TAE8	Growth arrest and DNA damage-inducible proteins-interacting protein 1 OS=Homo sapiens GN=GADD45GIP1 PE=1 SV=1 - [G45IP_HUMAN]	25.79	5.64722e+07	1	4.5	1	1	1	222	25.3682	10.0229
E5RIZ4	39S ribosomal protein L15, mitochondrial (Fragment) OS=Homo sapiens GN=MRPL15 PE=1 SV=2 - [E5RIZ4_HUMAN]	91.2669	5.5681e+07	7	23.63	3	4	4	237	27.2195	9.56885
Q86SW4	Dihydrolipoyllysine-residue succinyltransferase component of 2-oxoglutarate dehydrogenase complex, mitochondrial (Fragment) OS=Homo sapiens GN=DLST PE=2 SV=1 - [Q86SW4_HUMAN]	161.158	5.50694e+07	7	21.51	5	5	5	279	29.6064	8.32373
C9J0E4	Cystatin-A OS=Homo sapiens GN=CSTA PE=4 SV=1 - [C9J0E4_HUMAN]	101.421	5.46225e+07	3	42.86	2	3	3	63	7.08178	7.23975
Q9NWU5	39S ribosomal protein L22, mitochondrial OS=Homo sapiens GN=MRPL22 PE=1 SV=1 - [RM22_HUMAN]	100.09	5.28867e+07	5	14.08	3	3	3	206	23.6256	9.93506
O00330	Pyruvate dehydrogenase protein X component, mitochondrial OS=Homo sapiens GN=PDHX PE=1 SV=3 - [ODPX_HUMAN]	120.698	5.08521e+07	7	13.57	4	6	6	501	54.0888	8.66064
Q9HD33	39S ribosomal protein L47, mitochondrial OS=Homo sapiens GN=MRPL47 PE=1 SV=2 - [RM47_HUMAN]	204.357	5.08122e+07	9	24.8	1	6	6	250	29.4319	10.3745
C9JG87	39S ribosomal protein L39, mitochondrial (Fragment) OS=Homo sapiens GN=MRPL39 PE=4 SV=1 - [C9JG87_HUMAN]	169.29	5.07566e+07	7	18.52	2	5	5	297	34.0104	8.14795
Q5H928	3-hydroxyacyl-CoA dehydrogenase type-2 OS=Homo sapiens GN=HSD17B10 PE=2 SV=1 - [Q5H928_HUMAN]	146.91	5.05871e+07	3	15.38	2	2	2	169	17.2129	7.72314
P01859	Ig gamma-2 chain C region OS=Homo sapiens GN=IGHG2 PE=1 SV=2 - [IGHG2_HUMAN]	96.91	5.02536e+07	4	9.51	10	3	3	326	35.8778	7.59131
H7BZ94	Protein disulfide-isomerase OS=Homo sapiens GN=P4HB PE=3 SV=2 - [H7BZ94_HUMAN]	272.048	4.92697e+07	13	24.35	10	10	10	464	52.4693	4.86865
Q9NZI8	Insulin-like growth factor 2 mRNA-binding protein 1 OS=Homo sapiens GN=IGF2BP1 PE=1 SV=2 - [IF2B1_HUMAN]	210.854	4.89592e+07	14	16.12	2	9	9	577	63.4412	9.20264
Q9NX20	39S ribosomal protein L16, mitochondrial OS=Homo sapiens GN=MRPL16 PE=1 SV=1 - [RM16_HUMAN]	34.82	4.82303e+07	2	10.76	2	2	2	251	28.431	10.1255
Q9NP92	28S ribosomal protein S30, mitochondrial OS=Homo sapiens GN=MRPS30 PE=1 SV=2 - [RT30_HUMAN]	85.76	4.64955e+07	3	7.52	1	3	3	439	50.3328	7.97217
A0A0B4J230	ATPase inhibitor, mitochondrial OS=Homo sapiens GN=ATPIF1 PE=1 SV=1 - [A0A0B4J230_HUMAN]	42.75	4.53392e+07	1	14.67	2	1	1	75	8.11401	6.62451
Q9NZT1	Calmodulin-like protein 5 OS=Homo sapiens GN=CALML5 PE=1 SV=2 - [CALL5_HUMAN]	64.12	4.52851e+07	2	15.07	1	2	2	146	15.8828	4.43701
Q8IXM3	39S ribosomal protein L41, mitochondrial OS=Homo sapiens GN=MRPL41 PE=1 SV=1 - [RM41_HUMAN]	89.1333	4.43736e+07	3	25.55	1	3	3	137	15.373	9.56885
O00411	DNA-directed RNA polymerase, mitochondrial OS=Homo sapiens GN=POLRMT PE=1 SV=2 - [RPOM_HUMAN]	132.817	4.42712e+07	7	5.85	3	6	6	1230	138.532	8.98291
Q9H9J2	39S ribosomal protein L44, mitochondrial OS=Homo sapiens GN=MRPL44 PE=1 SV=1 - [RM44_HUMAN]	84.6891	4.39026e+07	6	13.25	1	4	4	332	37.5117	8.39697
Q9H0U6	39S ribosomal protein L18, mitochondrial OS=Homo sapiens GN=MRPL18 PE=1 SV=1 - [RM18_HUMAN]	42.47	4.25124e+07	2	5.56	1	1	1	180	20.5635	9.53955
P10599	Thioredoxin OS=Homo sapiens GN=TXN PE=1 SV=3 - [THIO_HUMAN]	154.72	4.21952e+07	3	20.95	2	2	2	105	11.7297	4.91943
Q9NVS2	28S ribosomal protein S18a, mitochondrial OS=Homo sapiens GN=MRPS18A PE=1 SV=1 - [RT18A_HUMAN]	46.88	4.16977e+07	2	5.61	2	1	1	196	22.1698	10.3306
Q9BZE1	39S ribosomal protein L37, mitochondrial OS=Homo sapiens GN=MRPL37 PE=1 SV=2 - [RM37_HUMAN]	32.3801	4.02948e+07	2	7.09	2	2	2	423	48.0871	8.5874
Q9HC36	RNA methyltransferase-like protein 1 OS=Homo sapiens GN=RNMTL1 PE=1 SV=2 - [RMTL1_HUMAN]	139.034	3.88046e+07	5	8.1	3	3	3	420	46.9904	8.73389
Q7L0Y3	Mitochondrial ribonuclease P protein 1 OS=Homo sapiens GN=TRMT10C PE=1 SV=2 - [MRRP1_HUMAN]	195.072	3.87533e+07	9	18.86	2	7	7	403	47.3166	9.36377
Q9H857	5'-nucleotidase domain-containing protein 2 OS=Homo sapiens GN=NT5DC2 PE=1 SV=1 - [NT5D2_HUMAN]	75.88	3.86115e+07	2	4.04	2	2	2	520	60.6797	6.771
Q10713	Mitochondrial-processing peptidase subunit alpha OS=Homo sapiens GN=PMPCA PE=1 SV=2 - [MPPA_HUMAN]	96.1567	3.84613e+07	3	6.29	1	3	3	525	58.2156	6.91748
Q9H2W6	39S ribosomal protein L46, mitochondrial OS=Homo sapiens GN=MRPL46 PE=1 SV=1 - [RM46_HUMAN]	89.97	3.82733e+07	4	12.54	1	3	3	279	31.6854	7.04932
Q9BQ48	39S ribosomal protein L34, mitochondrial OS=Homo sapiens GN=MRPL34 PE=1 SV=1 - [RM34_HUMAN]	20.95	3.71164e+07	1	13.04	2	1	1	92	10.1586	12.2495
H0YBU8	39S ribosomal protein L43, mitochondrial (Fragment) OS=Homo sapiens GN=MRPL43 PE=4 SV=1 - [H0YBU8_HUMAN]	105.63	3.69195e+07	3	14.86	4	2	2	148	16.6666	6.78564
Q8TCC3	39S ribosomal protein L30, mitochondrial OS=Homo sapiens GN=MRPL30 PE=1 SV=1 - [RM30_HUMAN]	28.42	3.6749e+07	1	4.97	1	1	1	161	18.5341	9.99365
P30048	Thioredoxin-dependent peroxide reductase, mitochondrial OS=Homo sapiens GN=PRDX3 PE=1 SV=3 - [PRDX3_HUMAN]	101.048	3.60575e+07	7	10.16	1	3	3	256	27.6752	7.78174
Q7Z417	Nuclear fragile X mental retardation-interacting protein 2 OS=Homo sapiens GN=NUFIP2 PE=1 SV=1 - [NUFP2_HUMAN]	0	3.59506e+07	1	1.58	1	1	1	695	76.0747	8.70459
Q9BYD1	39S ribosomal protein L13, mitochondrial OS=Homo sapiens GN=MRPL13 PE=1 SV=1 - [RM13_HUMAN]	192.987	3.56242e+07	9	29.21	4	6	6	178	20.6787	9.15869
Q86YZ3	Hornerin OS=Homo sapiens GN=HRNR PE=1 SV=2 - [HORN_HUMAN]	162.204	3.51275e+07	9	9.96	1	9	9	2850	282.228	10.0376
A0A2R8Y5P9	Protein Shroom3 OS=Homo sapiens OX=9606 GN=SHROOM3 PE=1 SV=1 - [A0A2R8Y5P9_HUMAN]	31.89	3.44881e+07	1	0.47	2	1	1	1915	207.922	7.95752
H0Y8N7	39S ribosomal protein L1, mitochondrial (Fragment) OS=Homo sapiens GN=MRPL1 PE=4 SV=1 - [H0Y8N7_HUMAN]	31.39	3.43907e+07	1	6.93	2	1	1	231	26.7072	8.89502
E9PKV2	39S ribosomal protein L17, mitochondrial (Fragment) OS=Homo sapiens GN=MRPL17 PE=4 SV=1 - [E9PKV2_HUMAN]	47.22	3.36242e+07	1	5.63	2	1	1	142	16.3608	10.4771
A0A075B6K8	Ig lambda-1 chain C regions (Fragment) OS=Homo sapiens GN=IGLC1 PE=4 SV=1 - [A0A075B6K8_HUMAN]	30.83	3.36181e+07	1	14.15	7	1	1	106	11.3936	7.86963
Q9NUL7	Probable ATP-dependent RNA helicase DDX28 OS=Homo sapiens GN=DDX28 PE=2 SV=2 - [DDX28_HUMAN]	43.88	3.32751e+07	1	2.04	1	1	1	540	59.5445	10.4185
J3KS15	Peptidyl-tRNA hydrolase ICT1, mitochondrial (Fragment) OS=Homo sapiens GN=ICT1 PE=4 SV=1 - [J3KS15_HUMAN]	35.28	3.1253e+07	2	7.81	3	2	2	192	21.8914	9.71533
P49411	Elongation factor Tu, mitochondrial OS=Homo sapiens GN=TUFM PE=1 SV=2 - [EFTU_HUMAN]	83.4445	3.05178e+07	4	7.08	2	3	3	452	49.5102	7.60596
O95571	Protein ETHE1, mitochondrial OS=Homo sapiens GN=ETHE1 PE=1 SV=2 - [ETHE1_HUMAN]	38.43	3.03969e+07	2	3.94	2	1	1	254	27.8551	6.82959
A0A2R8Y3X5	Dynamin-like 120 kDa protein, mitochondrial OS=Homo sapiens OX=9606 GN=OPA1 PE=1 SV=1 - [A0A2R8Y3X5_HUMAN]	171.223	3.02264e+07	6	7.49	14	6	6	854	99.071	6.11279
Q9BYC8	39S ribosomal protein L32, mitochondrial OS=Homo sapiens GN=MRPL32 PE=1 SV=1 - [RM32_HUMAN]	17.62	30189756	1	11.7	1	1	1	188	21.3911	9.72998
P15924	Desmoplakin OS=Homo sapiens GN=DSP PE=1 SV=3 - [DESP_HUMAN]	164.55	2.78627e+07	9	2.16	2	8	8	2871	331.569	6.81494
E9PF16	Acyl-CoA synthetase family member 2, mitochondrial OS=Homo sapiens GN=ACSF2 PE=4 SV=1 - [E9PF16_HUMAN]	108.236	2.73381e+07	3	5.59	2	3	3	572	63.6114	7.41553
F5H702	39S ribosomal protein L48, mitochondrial OS=Homo sapiens GN=MRPL48 PE=4 SV=1 - [F5H702_HUMAN]	100.668	2.72964e+07	4	28.32	3	3	3	113	12.7616	5.23682
Q9BYC9	39S ribosomal protein L20, mitochondrial OS=Homo sapiens GN=MRPL20 PE=1 SV=1 - [RM20_HUMAN]	55.3533	2.72501e+07	3	22.15	1	3	3	149	17.4316	10.8579
H0YDP7	39S ribosomal protein L49, mitochondrial (Fragment) OS=Homo sapiens GN=MRPL49 PE=4 SV=1 - [H0YDP7_HUMAN]	79.45	2.71766e+07	5	34.65	3	4	4	127	14.6728	10.2134
H3BTL2	[3-methyl-2-oxobutanoate dehydrogenase [lipoamide]] kinase, mitochondrial (Fragment) OS=Homo sapiens OX=9606 GN=BCKDK PE=1 SV=8 - [H3BTL2_HUMAN]	104.86	2.62337e+07	4	14.35	3	4	4	216	24.1929	9.29053
O43813	LanC-like protein 1 OS=Homo sapiens GN=LANCL1 PE=1 SV=1 - [LANC1_HUMAN]	165.26	2.61363e+07	6	14.79	3	5	5	399	45.2536	7.75244
B1AN48	Small proline-rich protein 3 (Fragment) OS=Homo sapiens OX=9606 GN=SPRR3 PE=1 SV=8 - [B1AN48_HUMAN]	41.9926	2.53906e+07	2	10.13	2	2	2	158	16.9506	8.08936
P05109	Protein S100-A8 OS=Homo sapiens GN=S100A8 PE=1 SV=1 - [S10A8_HUMAN]	67.0133	2.53678e+07	3	27.96	1	3	3	93	10.8276	7.03467
Q02809	Procollagen-lysine,2-oxoglutarate 5-dioxygenase 1 OS=Homo sapiens GN=PLOD1 PE=1 SV=2 - [PLOD1_HUMAN]	196.859	2.45277e+07	7	5.64	3	4	4	727	83.4974	6.94678
Q02413	Desmoglein-1 OS=Homo sapiens GN=DSG1 PE=1 SV=2 - [DSG1_HUMAN]	158.21	2.44147e+07	5	6.1	1	4	4	1049	113.676	5.03369
P14866	Heterogeneous nuclear ribonucleoprotein L OS=Homo sapiens GN=HNRNPL PE=1 SV=2 - [HNRPL_HUMAN]	64.1781	2.40792e+07	2	3.4	9	2	2	589	64.0924	8.22119
A0A494C032	Transcriptional repressor protein YY1 (Fragment) OS=Homo sapiens OX=9606 GN=YY1 PE=1 SV=1 - [A0A494C032_HUMAN]	33.53	2.40333e+07	1	5.98	5	1	1	117	12.9065	4.98291
D6RAN8	39S ribosomal protein L27, mitochondrial OS=Homo sapiens GN=MRPL27 PE=4 SV=1 - [D6RAN8_HUMAN]	133.103	2.39306e+07	3	25.81	3	2	2	93	10.4676	9.53955
Q9BS26	Endoplasmic reticulum resident protein 44 OS=Homo sapiens GN=ERP44 PE=1 SV=1 - [ERP44_HUMAN]	43.86	2.35976e+07	2	4.68	1	2	2	406	46.9414	5.26221
P04083	Annexin A1 OS=Homo sapiens GN=ANXA1 PE=1 SV=2 - [ANXA1_HUMAN]	176.807	2.35135e+07	6	17.92	3	5	5	346	38.69	7.02002
Q562R1	Beta-actin-like protein 2 OS=Homo sapiens GN=ACTBL2 PE=1 SV=2 - [ACTBL_HUMAN]	56.21	2.32464e+07	4	13.83	28	4	4	376	41.976	5.59229
Q6P161	39S ribosomal protein L54, mitochondrial OS=Homo sapiens GN=MRPL54 PE=1 SV=1 - [RM54_HUMAN]	56.74	2.3134e+07	2	13.77	1	2	2	138	15.8092	9.59814
O95881	Thioredoxin domain-containing protein 12 OS=Homo sapiens GN=TXNDC12 PE=1 SV=1 - [TXD12_HUMAN]	70.9671	2.29846e+07	3	18.6	1	3	3	172	19.1936	5.40186
P04406	Glyceraldehyde-3-phosphate dehydrogenase OS=Homo sapiens GN=GAPDH PE=1 SV=3 - [G3P_HUMAN]	16.59	22885502	1	5.37	1	1	1	335	36.0304	8.45557
Q9NZE8	39S ribosomal protein L35, mitochondrial OS=Homo sapiens GN=MRPL35 PE=2 SV=3 - [RM35_HUMAN]	26.32	2.24104e+07	2	11.7	2	2	2	188	21.5008	11.2974
Q7Z7F7	39S ribosomal protein L55, mitochondrial OS=Homo sapiens GN=MRPL55 PE=1 SV=1 - [RM55_HUMAN]	71.4433	2.23926e+07	3	24.22	3	3	3	128	15.1191	11.1509
Q01469	Fatty acid-binding protein, epidermal OS=Homo sapiens GN=FABP5 PE=1 SV=3 - [FABP5_HUMAN]	72.5733	2.19447e+07	3	14.07	1	2	2	135	15.1546	7.00537
H0Y9P0	Guanine nucleotide-binding protein subunit beta-2-like 1 (Fragment) OS=Homo sapiens GN=GNB2L1 PE=4 SV=1 - [H0Y9P0_HUMAN]	34.9	2.18205e+07	1	8.43	9	1	1	83	8.75522	4.42432
B1AHC9	X-ray repair complementing defective repair in Chinese hamster cells 6 (Ku autoantigen, 70kDa) OS=Homo sapiens GN=XRCC6 PE=4 SV=1 - [B1AHC9_HUMAN]	66.4622	2.17457e+07	3	6.62	2	3	3	559	64.243	9.27588
P61978	Heterogeneous nuclear ribonucleoprotein K OS=Homo sapiens GN=HNRNPK PE=1 SV=1 - [HNRPK_HUMAN]	92.3247	2.13983e+07	3	6.91	3	3	3	463	50.9444	5.5415
A0A3B3ITR6	Phenylalanine--tRNA ligase, mitochondrial OS=Homo sapiens OX=9606 GN=FARS2 PE=1 SV=1 - [A0A3B3ITR6_HUMAN]	91.98	2.00657e+07	2	5.54	3	2	2	433	50.0444	7.56201
Q96DV4	39S ribosomal protein L38, mitochondrial OS=Homo sapiens GN=MRPL38 PE=1 SV=2 - [RM38_HUMAN]	108.43	1.95289e+07	6	8.16	1	4	4	380	44.5684	7.53271
H0YH81	ATP synthase subunit beta (Fragment) OS=Homo sapiens GN=ATP5B PE=3 SV=1 - [H0YH81_HUMAN]	53.94	1.89674e+07	3	9.94	3	3	3	362	38.2249	5.5542
Q96A35	39S ribosomal protein L24, mitochondrial OS=Homo sapiens GN=MRPL24 PE=1 SV=1 - [RM24_HUMAN]	21.87	1.87994e+07	2	18.98	2	2	2	216	24.899	9.29053
A0A087WV01	Elongation factor 1-alpha OS=Homo sapiens GN=EEF1A1 PE=1 SV=1 - [A0A087WV01_HUMAN]	90.4928	1.87723e+07	6	8.45	11	4	4	426	46.3307	7.66455
O00469	Procollagen-lysine,2-oxoglutarate 5-dioxygenase 2 OS=Homo sapiens GN=PLOD2 PE=1 SV=2 - [PLOD2_HUMAN]	59.2103	1.85672e+07	5	5.83	4	5	5	737	84.6316	6.7124
C9J8R7	GTP-binding protein 10 (Fragment) OS=Homo sapiens GN=GTPBP10 PE=4 SV=1 - [C9J8R7_HUMAN]	29.76	1.80093e+07	2	11.9	7	2	2	210	22.461	9.83252
Q14061	Cytochrome c oxidase copper chaperone OS=Homo sapiens GN=COX17 PE=1 SV=2 - [COX17_HUMAN]	45.98	18004665	1	25.4	2	1	1	63	6.91038	7.23975
O75439	Mitochondrial-processing peptidase subunit beta OS=Homo sapiens GN=PMPCB PE=1 SV=2 - [MPPB_HUMAN]	92.2125	1.79572e+07	3	4.7	3	3	3	489	54.3315	6.82959
A0A0A0MSI0	Peroxiredoxin-1 (Fragment) OS=Homo sapiens GN=PRDX1 PE=1 SV=1 - [A0A0A0MSI0_HUMAN]	83.33	1.79252e+07	4	20.47	5	3	4	171	18.9637	6.91748
D6R958	LEM domain-containing protein 2 (Fragment) OS=Homo sapiens OX=9606 GN=LEMD2 PE=1 SV=8 - [D6R958_HUMAN]	47.26	1.74132e+07	1	24.53	3	1	1	53	5.78987	4.43701
H0YHS6	Tyrosine--tRNA ligase, mitochondrial (Fragment) OS=Homo sapiens GN=YARS2 PE=3 SV=1 - [H0YHS6_HUMAN]	36.12	1.73785e+07	1	4.47	2	1	1	291	32.1645	8.39697
C9JK18	Junction plakoglobin (Fragment) OS=Homo sapiens OX=9606 GN=JUP PE=1 SV=8 - [C9JK18_HUMAN]	109.697	1.72666e+07	3	13.22	6	3	3	295	32.3266	6.78564
Q8NBS9	Thioredoxin domain-containing protein 5 OS=Homo sapiens GN=TXNDC5 PE=1 SV=2 - [TXND5_HUMAN]	92.1933	1.67815e+07	3	9.26	1	3	3	432	47.5987	5.97314
A0A1W2PPE5	39S ribosomal protein L9, mitochondrial (Fragment) OS=Homo sapiens OX=9606 GN=MRPL9 PE=1 SV=1 - [A0A1W2PPE5_HUMAN]	48.23	1.67793e+07	2	20.69	5	2	2	87	9.78936	9.27588
A0A087WWT3	Serum albumin OS=Homo sapiens GN=ALB PE=1 SV=1 - [A0A087WWT3_HUMAN]	19.97	1.67238e+07	1	2.53	3	1	1	396	45.1184	6.1001
P40926	Malate dehydrogenase, mitochondrial OS=Homo sapiens GN=MDH2 PE=1 SV=3 - [MDHM_HUMAN]	15.5	16592583	1	6.51	1	1	1	338	35.4807	8.67529
P13010	X-ray repair cross-complementing protein 5 OS=Homo sapiens GN=XRCC5 PE=1 SV=3 - [XRCC5_HUMAN]	137.95	1.64729e+07	5	5.6	1	4	4	732	82.6523	5.80811
P09874	Poly [ADP-ribose] polymerase 1 OS=Homo sapiens GN=PARP1 PE=1 SV=4 - [PARP1_HUMAN]	32.86	1.64565e+07	3	2.47	1	3	3	1014	113.012	8.88037
A6NJX6	Coiled-coil-helix-coiled-coil-helix domain-containing protein 1 OS=Homo sapiens GN=CHCHD1 PE=4 SV=1 - [A6NJX6_HUMAN]	56.56	1.60097e+07	1	11.34	2	1	1	97	10.9495	9.89111
Q8NBJ5	Procollagen galactosyltransferase 1 OS=Homo sapiens GN=GLT25D1 PE=1 SV=1 - [GT251_HUMAN]	93.55	1.58583e+07	4	3.86	1	2	2	622	71.5905	7.31299
C9JWG9	Williams-Beuren syndrome chromosomal region 16 protein (Fragment) OS=Homo sapiens GN=WBSCR16 PE=4 SV=1 - [C9JWG9_HUMAN]	57.62	1.57427e+07	2	20.92	2	2	2	153	17.1987	9.92041
P67809	Nuclease-sensitive element-binding protein 1 OS=Homo sapiens GN=YBX1 PE=1 SV=3 - [YBOX1_HUMAN]	118.59	1.55541e+07	2	9.88	6	2	2	324	35.9027	9.87646
K7EMA7	60S ribosomal protein L23a OS=Homo sapiens GN=RPL23A PE=4 SV=1 - [K7EMA7_HUMAN]	91.03	1.46615e+07	2	30	6	2	2	70	7.91839	9.23193
P21953	2-oxoisovalerate dehydrogenase subunit beta, mitochondrial OS=Homo sapiens GN=BCKDHB PE=1 SV=2 - [ODBB_HUMAN]	34.59	1.45593e+07	1	2.3	1	1	1	392	43.0949	6.29053
Q5JR95	40S ribosomal protein S8 OS=Homo sapiens GN=RPS8 PE=4 SV=1 - [Q5JR95_HUMAN]	66.33	1.42932e+07	3	18.62	2	3	3	188	21.866	10.3599
O43852	Calumenin OS=Homo sapiens GN=CALU PE=1 SV=2 - [CALU_HUMAN]	28.78	1.41239e+07	2	7.3	2	2	2	315	37.0835	4.64014
A0A2R8Y6B6	Glutathione peroxidase 1 OS=Homo sapiens OX=9606 GN=GPX1 PE=1 SV=1 - [A0A2R8Y6B6_HUMAN]	49.93	1.37324e+07	2	7.64	3	1	1	157	16.9035	5.57959
R4GN49	Protein S100-A2 OS=Homo sapiens GN=S100A2 PE=1 SV=1 - [R4GN49_HUMAN]	31.61	1.36211e+07	1	14.06	3	1	1	64	7.31953	4.48779
Q5T8U3	60S ribosomal protein L7a (Fragment) OS=Homo sapiens GN=RPL7A PE=4 SV=1 - [Q5T8U3_HUMAN]	27.55	1.34576e+07	1	4.71	2	1	1	191	21.5314	11.019
Q96P63	Serpin B12 OS=Homo sapiens GN=SERPINB12 PE=1 SV=1 - [SPB12_HUMAN]	38.17	1.34444e+07	2	3.7	1	2	2	405	46.2471	5.52881
Q7Z2W4	Zinc finger CCCH-type antiviral protein 1 OS=Homo sapiens GN=ZC3HAV1 PE=1 SV=3 - [ZCCHV_HUMAN]	164.383	1.297e+07	7	9.98	3	7	7	902	101.367	8.39697
A0A087X2E5	Isocitrate dehydrogenase [NAD] subunit, mitochondrial OS=Homo sapiens GN=IDH3B PE=1 SV=1 - [A0A087X2E5_HUMAN]	55.51	1.27884e+07	2	4.52	3	2	2	376	41.1932	8.08936
Q9Y305	Acyl-coenzyme A thioesterase 9, mitochondrial OS=Homo sapiens GN=ACOT9 PE=1 SV=2 - [ACOT9_HUMAN]	40.3883	1.26516e+07	2	4.1	2	2	2	439	49.8695	8.60205
P13674	Prolyl 4-hydroxylase subunit alpha-1 OS=Homo sapiens GN=P4HA1 PE=1 SV=2 - [P4HA1_HUMAN]	57.9	1.24858e+07	2	4.49	1	2	2	534	61.011	6.01123
O60506	Heterogeneous nuclear ribonucleoprotein Q OS=Homo sapiens GN=SYNCRIP PE=1 SV=2 - [HNRPQ_HUMAN]	43.59	1.22227e+07	4	7.7	3	4	4	623	69.5596	8.5874
E9PFG7	2-oxoglutarate dehydrogenase, mitochondrial OS=Homo sapiens GN=OGDH PE=4 SV=1 - [E9PFG7_HUMAN]	86.68	1.22017e+07	4	2.63	5	3	3	873	98.9525	7.45947
F8WCR5	Protein NipSnap homolog 1 OS=Homo sapiens GN=NIPSNAP1 PE=4 SV=1 - [F8WCR5_HUMAN]	36.25	1.21346e+07	1	6.25	3	1	1	128	14.4922	8.01611
P32119	Peroxiredoxin-2 OS=Homo sapiens GN=PRDX2 PE=1 SV=5 - [PRDX2_HUMAN]	58.15	1.20955e+07	2	10.61	2	1	2	198	21.8782	5.97314
H7BXY3	Putative ATP-dependent RNA helicase DHX30 OS=Homo sapiens GN=DHX30 PE=4 SV=1 - [H7BXY3_HUMAN]	45.7967	1.20418e+07	3	3	2	3	3	1166	130.469	8.55811
Q9NYY8	FAST kinase domain-containing protein 2 OS=Homo sapiens GN=FASTKD2 PE=1 SV=1 - [FAKD2_HUMAN]	22.48	11686801	1	1.13	1	1	1	710	81.41	8.04541
H7C2V1	Procollagen-lysine,2-oxoglutarate 5-dioxygenase 3 (Fragment) OS=Homo sapiens GN=PLOD3 PE=4 SV=1 - [H7C2V1_HUMAN]	53.79	1.14407e+07	1	5.19	2	1	1	270	31.2197	6.03662
A0A087WTV6	Pyrroline-5-carboxylate reductase 2 OS=Homo sapiens GN=PYCR2 PE=1 SV=1 - [A0A087WTV6_HUMAN]	46.86	1.1428e+07	1	6.5	3	1	1	246	25.8519	9.26123
A0A087WUN7	SRA stem-loop-interacting RNA-binding protein, mitochondrial OS=Homo sapiens GN=SLIRP PE=1 SV=1 - [A0A087WUN7_HUMAN]	54.12	1.12868e+07	2	21.74	9	2	2	92	10.3463	10.228
Q07666	KH domain-containing, RNA-binding, signal transduction-associated protein 1 OS=Homo sapiens GN=KHDRBS1 PE=1 SV=1 - [KHDR1_HUMAN]	47.3467	1.11818e+07	3	7.9	1	3	3	443	48.1972	8.66064
Q02878	60S ribosomal protein L6 OS=Homo sapiens GN=RPL6 PE=1 SV=3 - [RL6_HUMAN]	36.32	1.11735e+07	1	4.51	1	1	1	288	32.7076	10.5796
B5MCW2	60S ribosomal protein L3 (Fragment) OS=Homo sapiens GN=RPL3 PE=3 SV=1 - [B5MCW2_HUMAN]	44.6	1.11257e+07	1	4.41	3	1	1	272	31.2236	9.96436
P30101	Protein disulfide-isomerase A3 OS=Homo sapiens GN=PDIA3 PE=1 SV=4 - [PDIA3_HUMAN]	42.79	1.09654e+07	2	6.93	1	2	2	505	56.7468	6.354
P13667	Protein disulfide-isomerase A4 OS=Homo sapiens GN=PDIA4 PE=1 SV=2 - [PDIA4_HUMAN]	41.39	1.07562e+07	1	2.33	2	1	1	645	72.887	5.07178
Q5VVC8	60S ribosomal protein L11 OS=Homo sapiens OX=9606 GN=RPL11 PE=1 SV=2 - [Q5VVC8_HUMAN]	47.88	1.06328e+07	1	8.38	2	1	1	167	19.0121	9.80322
O75127	Pentatricopeptide repeat-containing protein 1, mitochondrial OS=Homo sapiens GN=PTCD1 PE=1 SV=2 - [PTCD1_HUMAN]	96.2517	1.01552e+07	3	3.71	3	3	3	700	78.8058	8.5874
Q12931	Heat shock protein 75 kDa, mitochondrial OS=Homo sapiens GN=TRAP1 PE=1 SV=3 - [TRAP1_HUMAN]	69.0596	9.71433e+06	3	3.98	3	3	3	704	80.0597	8.20654
H0YN28	Annexin (Fragment) OS=Homo sapiens GN=ANXA2 PE=3 SV=1 - [H0YN28_HUMAN]	40.82	9.6924e+06	2	13.67	12	2	2	139	16.0821	5.17334
Q9NPE2	Neugrin OS=Homo sapiens GN=NGRN PE=2 SV=2 - [NGRN_HUMAN]	61.8033	9.66082e+06	3	11.68	1	3	3	291	32.3877	9.1001
Q5T653	39S ribosomal protein L2, mitochondrial OS=Homo sapiens GN=MRPL2 PE=1 SV=2 - [RM02_HUMAN]	70.22	8.86245e+06	1	3.61	1	1	1	305	33.2797	11.2974
A0A0A0MTG1	Valine--tRNA ligase, mitochondrial OS=Homo sapiens GN=VARS2 PE=1 SV=1 - [A0A0A0MTG1_HUMAN]	30.3	8589127	1	0.94	11	1	1	1061	118.287	7.02002
J3QR09	Ribosomal protein L19 OS=Homo sapiens GN=RPL19 PE=3 SV=1 - [J3QR09_HUMAN]	41.24	8.27068e+06	1	4.66	3	1	1	193	23.1201	11.4731
Q86TS9	39S ribosomal protein L52, mitochondrial OS=Homo sapiens GN=MRPL52 PE=2 SV=2 - [RM52_HUMAN]	25.03	8.21759e+06	1	6.5	1	1	1	123	13.6552	10.2573
E9PLT0	Cold shock domain-containing protein E1 OS=Homo sapiens GN=CSDE1 PE=4 SV=1 - [E9PLT0_HUMAN]	66.1767	8.09321e+06	3	4.79	4	3	3	668	74.5368	6.0874
H0YDD8	60S acidic ribosomal protein P2 (Fragment) OS=Homo sapiens GN=RPLP2 PE=4 SV=1 - [H0YDD8_HUMAN]	49.89	8.0464e+06	1	13.04	2	1	1	92	9.09046	4.4624
A0A2R8YDH5	Caseinolytic peptidase B protein homolog (Fragment) OS=Homo sapiens OX=9606 GN=CLPB PE=1 SV=1 - [A0A2R8YDH5_HUMAN]	60.68	7.90827e+06	1	8.51	7	1	1	141	16.0582	7.60596
Q08188	Protein-glutamine gamma-glutamyltransferase E OS=Homo sapiens GN=TGM3 PE=1 SV=4 - [TGM3_HUMAN]	33.45	7.7893e+06	1	1.15	2	1	1	693	76.5836	5.85889
H7C2C3	RNA pseudouridylate synthase domain-containing protein 3 (Fragment) OS=Homo sapiens GN=RPUSD3 PE=4 SV=1 - [H7C2C3_HUMAN]	31.7	7.68696e+06	1	9.72	4	1	1	144	15.6092	8.99756
J3KS10	60S ribosomal protein L26 (Fragment) OS=Homo sapiens GN=RPL26 PE=4 SV=1 - [J3KS10_HUMAN]	34.55	7.47667e+06	1	11.11	8	1	1	63	7.31803	10.3452
H3BSK9	Ataxin-2-like protein (Fragment) OS=Homo sapiens GN=ATXN2L PE=4 SV=1 - [H3BSK9_HUMAN]	34.74	7.26686e+06	1	2.68	3	1	1	336	37.1153	7.23975
E9PMA0	Apoptosis-inducing factor 1, mitochondrial OS=Homo sapiens GN=AIFM1 PE=4 SV=1 - [E9PMA0_HUMAN]	37.06	7.11267e+06	1	4.01	2	1	1	274	29.9193	5.68115
A0A1W2PQ78	Hydroxyacyl-coenzyme A dehydrogenase, mitochondrial OS=Homo sapiens OX=9606 GN=HADH PE=1 SV=1 - [A0A1W2PQ78_HUMAN]	32.04	6.30591e+06	1	3.98	6	1	1	176	19.2569	9.0415
Q9NVV4	Poly(A) RNA polymerase, mitochondrial OS=Homo sapiens GN=MTPAP PE=1 SV=1 - [PAPD1_HUMAN]	41.3265	6.30385e+06	2	2.58	1	2	2	582	66.13	9.0415
H0YEN5	40S ribosomal protein S2 (Fragment) OS=Homo sapiens GN=RPS2 PE=3 SV=1 - [H0YEN5_HUMAN]	28.53	6.29703e+06	1	4.1	3	1	1	195	21.1404	9.83252
M0R2L9	40S ribosomal protein S19 (Fragment) OS=Homo sapiens GN=RPS19 PE=1 SV=1 - [M0R2L9_HUMAN]	31.5	6.25812e+06	1	12.68	4	1	1	71	8.18427	8.88037
K7ENJ4	ATP synthase subunit alpha, mitochondrial (Fragment) OS=Homo sapiens GN=ATP5A1 PE=4 SV=1 - [K7ENJ4_HUMAN]	29.21	6.12456e+06	1	6.03	3	1	1	199	21.3257	10.4478
P46199	Translation initiation factor IF-2, mitochondrial OS=Homo sapiens GN=MTIF2 PE=1 SV=2 - [IF2M_HUMAN]	39.63	6.11331e+06	2	2.48	1	2	2	727	81.2665	7.15186
J3JS69	40S ribosomal protein S18 OS=Homo sapiens GN=RPS18 PE=3 SV=1 - [J3JS69_HUMAN]	29.87	6.0929e+06	1	9.76	2	1	1	82	9.76138	11.4146
C9JN43	Prolyl 4-hydroxylase subunit alpha-2 (Fragment) OS=Homo sapiens GN=P4HA2 PE=4 SV=1 - [C9JN43_HUMAN]	31.76	5.88068e+06	1	8.91	9	1	1	101	11.4169	6.53662
Q5QPE7	Chromosome 20 open reading frame 72 OS=Homo sapiens GN=C20orf72 PE=2 SV=1 - [Q5QPE7_HUMAN]	22.16	5.82085e+06	1	3.17	2	1	1	252	28.8209	9.30518
Q5D862	Filaggrin-2 OS=Homo sapiens GN=FLG2 PE=1 SV=1 - [FILA2_HUMAN]	27.86	5.20749e+06	1	2.09	1	1	1	2391	247.928	8.30908
Q8NC51	Plasminogen activator inhibitor 1 RNA-binding protein OS=Homo sapiens GN=SERBP1 PE=1 SV=2 - [PAIRB_HUMAN]	58.47	4.41289e+06	1	3.92	1	1	1	408	44.9385	8.646
P22061	Protein-L-isoaspartate(D-aspartate) O-methyltransferase OS=Homo sapiens GN=PCMT1 PE=1 SV=4 - [PIMT_HUMAN]	0	4.20341e+06	1	6.61	4	1	1	227	24.6206	7.21045
O95900	Probable tRNA pseudouridine synthase 2 OS=Homo sapiens GN=TRUB2 PE=2 SV=1 - [TRUB2_HUMAN]	22.98	3.57385e+06	2	7.25	1	2	2	331	36.6713	8.98291
J3KS98	60S ribosomal protein L13 (Fragment) OS=Homo sapiens GN=RPL13 PE=4 SV=1 - [J3KS98_HUMAN]	22.48	3.3636e+06	1	11.54	2	1	1	78	9.0109	10.4331
Q86TJ2	Transcriptional adapter 2-beta OS=Homo sapiens GN=TADA2B PE=1 SV=2 - [TAD2B_HUMAN]	0	2.99669e+06	1	1.67	1	1	1	420	48.4396	7.82568
P49748	Very long-chain specific acyl-CoA dehydrogenase, mitochondrial OS=Homo sapiens GN=ACADVL PE=1 SV=1 - [ACADV_HUMAN]	16.7	2.68435e+06	1	1.83	1	1	1	655	70.3454	8.74854
G3V2Y4	Serine hydroxymethyltransferase (Fragment) OS=Homo sapiens GN=SHMT2 PE=3 SV=1 - [G3V2Y4_HUMAN]	39.36	1.01794e+06	1	4.7	3	1	1	234	25.6595	9.5835
E9PLL6	60S ribosomal protein L27a OS=Homo sapiens GN=RPL27A PE=3 SV=1 - [E9PLL6_HUMAN]	26.21		1	7.41	2	1	1	108	12.1935	11.4585
O75380	NADH dehydrogenase [ubiquinone] iron-sulfur protein 6, mitochondrial OS=Homo sapiens GN=NDUFS6 PE=1 SV=1 - [NDUS6_HUMAN]	52.9		1	5.65	1	1	1	124	13.7028	8.27979
P04792	Heat shock protein beta-1 OS=Homo sapiens GN=HSPB1 PE=1 SV=2 - [HSPB1_HUMAN]	28.18		1	6.34	1	1	1	205	22.7685	6.40479
P13639	Elongation factor 2 OS=Homo sapiens GN=EEF2 PE=1 SV=4 - [EF2_HUMAN]	26.68		1	1.05	1	1	1	858	95.277	6.82959
P30050	60S ribosomal protein L12 OS=Homo sapiens GN=RPL12 PE=1 SV=1 - [RL12_HUMAN]	41.96		1	5.45	1	1	1	165	17.8075	9.42236
