# Supplementary material for: Principles of mitoribosomal small subunit assembly in eukaryotes
Source: Nature. 2022 Dec 8;614(7946):175–81. doi: 10.1038/s41586-022-05621-0 (PMC9892005; doi:10.1038/s41586-022-05621-0)
Supplement: Supplementary file 3 — Supplementary Data files 1–4 contain identified peptides in LC-MS/MS human METTL1, LC-MS/MS yeast Ccm1, LC-MS/MS yeast Rsm22 and LC-MS/MS yeast Mtg3 samples. Supplementary Data 5 contains comparative mass spec analysis of WT and PET127 KO yeast mtSSU particles isolated via uS17m. IP-MS/MS experiments were performed in triplicate for each condition (n = 3 biologically independent experiments). A 2-sided student t-test was used to determine p-values for changes in protein abundance between WT and PET127 KO mtSSU purification experiments. [file 41586_2022_5621_MOESM3_ESM.zip › SData2_Ccm1_mass_spectrometry.xlsx]

## Sheet: filtered
Accession	Description	Score	Area	# PSMs	Coverage	# Proteins	# Unique Peptides	# Peptides	# AAs	MW [kDa]	calc. pI		Key
P48237	Mitochondrial group I intron splicing factor CCM1 OS=Saccharomyces cerevisiae (strain ATCC 204508 / S288c) GN=CCM1 PE=1 SV=1 - [CCM1_YEAST]	3347.61	2.19611e+09	104	61.46	1	59	59	864	101.358	8.60205			Assembly factor
P22217	Thioredoxin-1 OS=Saccharomyces cerevisiae (strain ATCC 204508 / S288c) GN=TRX1 PE=1 SV=3 - [TRX1_YEAST]	352.153	1.40629e+09	12	66.02	1	5	7	103	11.2277	4.93213			mtSSU ribosomal protein
P22803	Thioredoxin-2 OS=Saccharomyces cerevisiae (strain ATCC 204508 / S288c) GN=TRX2 PE=1 SV=3 - [TRX2_YEAST]	253.297	1.26435e+09	8	66.35	1	4	6	104	11.1966	4.93213
P53140	Protein RMD9, mitochondrial OS=Saccharomyces cerevisiae (strain ATCC 204508 / S288c) GN=RMD9 PE=1 SV=1 - [RMD9_YEAST]	1655.57	9.7679e+08	48	55.88	2	35	35	646	74.5491	7.98682
Q03246	37S ribosomal protein S17, mitochondrial OS=Saccharomyces cerevisiae (strain ATCC 204508 / S288c) GN=MRPS17 PE=1 SV=1 - [RT17_YEAST]	814.415	9.40903e+08	27	59.92	1	16	16	237	27.6179	9.5835
P02994	Elongation factor 1-alpha OS=Saccharomyces cerevisiae (strain ATCC 204508 / S288c) GN=TEF1 PE=1 SV=1 - [EF1A_YEAST]	916.422	8.00841e+08	30	51.09	1	21	21	458	50.0012	9.0415
P12686	37S ribosomal protein MRP13, mitochondrial OS=Saccharomyces cerevisiae (strain ATCC 204508 / S288c) GN=MRP13 PE=1 SV=2 - [RT13_YEAST]	750.809	7.67137e+08	25	58.7	1	19	19	339	38.9638	9.43701
P17558	37S ribosomal protein PET123, mitochondrial OS=Saccharomyces cerevisiae (strain ATCC 204508 / S288c) GN=PET123 PE=1 SV=1 - [RTPT_YEAST]	686.625	7.40935e+08	22	49.69	1	16	16	318	35.9762	9.80322
Q03799	37S ribosomal protein S8, mitochondrial OS=Saccharomyces cerevisiae (strain ATCC 204508 / S288c) GN=MRPS8 PE=1 SV=1 - [RT08_YEAST]	467.163	7.35001e+08	16	56.13	1	10	10	155	17.4593	9.59814
P36056	37S ribosomal protein S22, mitochondrial OS=Saccharomyces cerevisiae (strain ATCC 204508 / S288c) GN=RSM22 PE=1 SV=1 - [RT22_YEAST]	2269.28	7.25632e+08	71	66.56	1	44	44	628	72.1454	9.40771
Q01163	37S ribosomal protein S23, mitochondrial OS=Saccharomyces cerevisiae (strain ATCC 204508 / S288c) GN=RSM23 PE=1 SV=3 - [RT23_YEAST]	1138.55	7.06924e+08	43	64	1	34	34	450	50.835	9.72998
P21771	37S ribosomal protein S28, mitochondrial OS=Saccharomyces cerevisiae (strain ATCC 204508 / S288c) GN=MRPS28 PE=1 SV=1 - [RT28_YEAST]	920.608	6.21933e+08	29	52.8	1	20	20	286	33.0366	9.92041
P47150	37S ribosomal protein S7, mitochondrial OS=Saccharomyces cerevisiae (strain ATCC 204508 / S288c) GN=RSM7 PE=1 SV=1 - [RT07_YEAST]	570.962	6.2067e+08	23	57.49	1	13	13	247	27.7986	9.72998
Q08622	Genetic interactor of prohibitins 3, mitochondrial OS=Saccharomyces cerevisiae (strain ATCC 204508 / S288c) GN=GEP3 PE=1 SV=1 - [GEP3_YEAST]	1663.28	5.68229e+08	45	60.07	1	31	31	556	63.8132	9.29053
P33759	37S ribosomal protein S5, mitochondrial OS=Saccharomyces cerevisiae (strain ATCC 204508 / S288c) GN=MRPS5 PE=1 SV=1 - [RT05_YEAST]	391.322	5.32605e+08	16	38.11	1	13	13	307	34.8612	9.5835
P34760	Peroxiredoxin TSA1 OS=Saccharomyces cerevisiae (strain ATCC 204508 / S288c) GN=TSA1 PE=1 SV=3 - [TSA1_YEAST]	417.249	4.80194e+08	15	63.78	2	10	10	196	21.5763	5.13525
P38120	37S ribosomal protein S9, mitochondrial OS=Saccharomyces cerevisiae (strain ATCC 204508 / S288c) GN=MRPS9 PE=1 SV=1 - [RT09_YEAST]	878.202	4.33192e+08	23	58.99	1	14	14	278	31.9051	10.2573
P46367	Potassium-activated aldehyde dehydrogenase, mitochondrial OS=Saccharomyces cerevisiae (strain ATCC 204508 / S288c) GN=ALD4 PE=1 SV=2 - [ALDH4_YEAST]	1587.64	4.22719e+08	38	71.68	1	28	29	519	56.6882	6.7417
P40033	37S ribosomal protein RSM18, mitochondrial OS=Saccharomyces cerevisiae (strain ATCC 204508 / S288c) GN=RSM18 PE=1 SV=2 - [RSM18_YEAST]	156.374	4.21584e+08	10	47.83	1	7	7	138	15.8255	10.7847
P00331	Alcohol dehydrogenase 2 OS=Saccharomyces cerevisiae (strain ATCC 204508 / S288c) GN=ADH2 PE=1 SV=3 - [ADH2_YEAST]	361.484	3.78641e+08	11	29.02	2	3	8	348	36.7086	6.7417
P53292	37S ribosomal protein S35, mitochondrial OS=Saccharomyces cerevisiae (strain ATCC 204508 / S288c) GN=MRPS35 PE=1 SV=1 - [RT35_YEAST]	735.32	3.00395e+08	24	47.54	1	17	17	345	39.5506	9.87646
P42847	37S ribosomal protein S18, mitochondrial OS=Saccharomyces cerevisiae (strain ATCC 204508 / S288c) GN=MRPS18 PE=1 SV=2 - [RT18_YEAST]	719.761	2.8083e+08	15	55.76	1	11	11	217	24.5478	9.89111
P27929	37S ribosomal protein NAM9, mitochondrial OS=Saccharomyces cerevisiae (strain ATCC 204508 / S288c) GN=NAM9 PE=1 SV=2 - [NAM9_YEAST]	477.949	2.43239e+08	21	32.3	1	18	18	486	56.3207	9.64209
P14540	Fructose-bisphosphate aldolase OS=Saccharomyces cerevisiae (strain ATCC 204508 / S288c) GN=FBA1 PE=1 SV=3 - [ALF_YEAST]	485.859	2.39273e+08	10	23.96	1	6	6	359	39.5957	5.78271
Q05584	Hydroxyacylglutathione hydrolase, cytoplasmic isozyme OS=Saccharomyces cerevisiae (strain ATCC 204508 / S288c) GN=GLO2 PE=1 SV=1 - [GLO2_YEAST]	588.113	2.14006e+08	18	70.8	1	16	16	274	31.3065	6.18896
P00358	Glyceraldehyde-3-phosphate dehydrogenase 2 OS=Saccharomyces cerevisiae (strain ATCC 204508 / S288c) GN=TDH2 PE=1 SV=3 - [G3P2_YEAST]	419.169	2.09408e+08	15	40.06	2	2	14	332	35.8244	6.96143
P00359	Glyceraldehyde-3-phosphate dehydrogenase 3 OS=Saccharomyces cerevisiae (strain ATCC 204508 / S288c) GN=TDH3 PE=1 SV=3 - [G3P3_YEAST]	533.519	2.09408e+08	17	54.22	2	4	16	332	35.7244	6.96143
P10591	Heat shock protein SSA1 OS=Saccharomyces cerevisiae (strain ATCC 204508 / S288c) GN=SSA1 PE=1 SV=4 - [HSP71_YEAST]	1902.42	2.07558e+08	49	57.17	2	9	34	642	69.6146	5.10986
P10592	Heat shock protein SSA2 OS=Saccharomyces cerevisiae (strain ATCC 204508 / S288c) GN=SSA2 PE=1 SV=3 - [HSP72_YEAST]	1759.9	2.06614e+08	45	55.09	3	7	32	639	69.4275	5.05908
P28778	37S ribosomal protein MRP17, mitochondrial OS=Saccharomyces cerevisiae (strain ATCC 204508 / S288c) GN=MRP17 PE=1 SV=1 - [RT06_YEAST]	152.069	2.00264e+08	6	25.95	1	4	4	131	15.0113	9.83252
P09435	Heat shock protein SSA3 OS=Saccharomyces cerevisiae (strain ATCC 204508 / S288c) GN=SSA3 PE=1 SV=3 - [HSP73_YEAST]	512.922	1.85665e+08	15	15.56	2	1	10	649	70.5038	5.17334
P29311	Protein BMH1 OS=Saccharomyces cerevisiae (strain ATCC 204508 / S288c) GN=BMH1 PE=1 SV=4 - [BMH1_YEAST]	543.698	1.80295e+08	16	52.43	5	3	14	267	30.0728	4.88135
P34730	Protein BMH2 OS=Saccharomyces cerevisiae (strain ATCC 204508 / S288c) GN=BMH2 PE=1 SV=3 - [BMH2_YEAST]	519.235	1.80295e+08	15	46.52	5	2	13	273	31.0423	4.88135
P00360	Glyceraldehyde-3-phosphate dehydrogenase 1 OS=Saccharomyces cerevisiae (strain ATCC 204508 / S288c) GN=TDH1 PE=1 SV=3 - [G3P1_YEAST]	214.423	1.7651e+08	8	21.69	2	2	8	332	35.7276	8.27979
P05740	60S ribosomal protein L17-A OS=Saccharomyces cerevisiae (strain ATCC 204508 / S288c) GN=RPL17A PE=1 SV=4 - [RL17A_YEAST]	365.357	1.74968e+08	11	39.13	1	1	7	184	20.5371	10.9165
P46990	60S ribosomal protein L17-B OS=Saccharomyces cerevisiae (strain ATCC 204508 / S288c) GN=RPL17B PE=1 SV=2 - [RL17B_YEAST]	304.019	1.74968e+08	10	39.13	1	1	7	184	20.539	10.9165
P11484	Heat shock protein SSB1 OS=Saccharomyces cerevisiae (strain ATCC 204508 / S288c) GN=SSB1 PE=1 SV=3 - [HSP75_YEAST]	1269.55	1.65509e+08	29	56.12	1	2	25	613	66.5606	5.43994
P40150	Heat shock protein SSB2 OS=Saccharomyces cerevisiae (strain ATCC 204508 / S288c) GN=SSB2 PE=1 SV=2 - [HSP76_YEAST]	1300.22	1.65509e+08	29	56.12	1	2	25	613	66.5537	5.49072
P32445	Single-stranded DNA-binding protein RIM1, mitochondrial OS=Saccharomyces cerevisiae (strain ATCC 204508 / S288c) GN=RIM1 PE=1 SV=1 - [RIM1_YEAST]	125.808	1.61161e+08	4	28.15	1	3	3	135	15.3767	8.33838
P0CS90	Heat shock protein SSC1, mitochondrial OS=Saccharomyces cerevisiae (strain ATCC 204508 / S288c) GN=SSC1 PE=1 SV=1 - [HSP77_YEAST]	963.482	1.56471e+08	29	43.12	2	24	24	654	70.5849	5.59229
O75012	37S ribosomal protein MRP10, mitochondrial OS=Saccharomyces cerevisiae (strain ATCC 204508 / S288c) GN=MRP10 PE=1 SV=1 - [MRP10_YEAST]	100.804	1.55648e+08	5	45.26	1	5	5	95	10.6836	9.89111
Q02608	37S ribosomal protein S16, mitochondrial OS=Saccharomyces cerevisiae (strain ATCC 204508 / S288c) GN=MRPS16 PE=1 SV=1 - [RT16_YEAST]	317.355	1.54579e+08	9	45.45	1	6	6	121	13.6305	10.4038
P19882	Heat shock protein 60, mitochondrial OS=Saccharomyces cerevisiae (strain ATCC 204508 / S288c) GN=HSP60 PE=1 SV=1 - [HSP60_YEAST]	1214.69	1.33293e+08	32	55.42	1	30	30	572	60.7139	5.31299
P0CX28	60S ribosomal protein L42-B OS=Saccharomyces cerevisiae (strain ATCC 204508 / S288c) GN=RPL42B PE=1 SV=1 - [RL44B_YEAST]	47.13	126475855	1	7.55	1	1	1	106	12.2037	10.5942
P53937	37S ribosomal protein SWS2, mitochondrial OS=Saccharomyces cerevisiae (strain ATCC 204508 / S288c) GN=SWS2 PE=1 SV=1 - [SWS2_YEAST]	81.37	1.22418e+08	4	21.68	1	4	4	143	16.0786	10.4185
P38884	Altered inheritance of mitochondria protein 18, mitochondrial OS=Saccharomyces cerevisiae (strain ATCC 204508 / S288c) GN=AIM18 PE=1 SV=1 - [AIM18_YEAST]	26.35	1.21682e+08	1	2.18	1	1	1	321	36.4787	9.05615
P09624	Dihydrolipoyl dehydrogenase, mitochondrial OS=Saccharomyces cerevisiae (strain ATCC 204508 / S288c) GN=LPD1 PE=1 SV=1 - [DLDH_YEAST]	723.239	1.04446e+08	27	54.71	1	24	24	499	53.9764	8.03076
P05737	60S ribosomal protein L7-A OS=Saccharomyces cerevisiae (strain ATCC 204508 / S288c) GN=RPL7A PE=1 SV=3 - [RL7A_YEAST]	442.615	9.85761e+07	12	40.98	1	1	11	244	27.6212	10.1548
Q99288	Broad-range acid phosphatase DET1 OS=Saccharomyces cerevisiae (strain ATCC 204508 / S288c) GN=DET1 PE=1 SV=1 - [DET1_YEAST]	475.798	9.73157e+07	15	53.29	1	14	14	334	39.1475	7.34229
P00549	Pyruvate kinase 1 OS=Saccharomyces cerevisiae (strain ATCC 204508 / S288c) GN=CDC19 PE=1 SV=2 - [KPYK1_YEAST]	929.131	8.97135e+07	30	62.8	2	23	23	500	54.5103	7.6792
P17536	Tropomyosin-1 OS=Saccharomyces cerevisiae (strain ATCC 204508 / S288c) GN=TPM1 PE=1 SV=1 - [TPM1_YEAST]	598.89	89026489	17	60.8	1	14	14	199	23.5268	4.61475
P39721	Protein AIM2 OS=Saccharomyces cerevisiae (strain ATCC 204508 / S288c) GN=AIM2 PE=1 SV=1 - [AIM2_YEAST]	427.502	8.78767e+07	11	46.34	1	7	7	246	27.0718	6.27783
P17076	60S ribosomal protein L8-A OS=Saccharomyces cerevisiae (strain ATCC 204508 / S288c) GN=RPL8A PE=1 SV=4 - [RL8A_YEAST]	305.831	8.59805e+07	12	42.58	2	11	11	256	28.1074	10.0376
P32324	Elongation factor 2 OS=Saccharomyces cerevisiae (strain ATCC 204508 / S288c) GN=EFT1 PE=1 SV=1 - [EF2_YEAST]	1051.48	8.28195e+07	33	38.72	1	28	28	842	93.2302	6.31592
P35997	40S ribosomal protein S27-A OS=Saccharomyces cerevisiae (strain ATCC 204508 / S288c) GN=RPS27A PE=1 SV=1 - [RS27_YEAST]	83.26	8.26726e+07	4	46.34	2	4	4	82	8.87359	9.14404
Q03976	37S ribosomal protein S24, mitochondrial OS=Saccharomyces cerevisiae (strain ATCC 204508 / S288c) GN=RSM24 PE=1 SV=1 - [RT24_YEAST]	669.488	8.21963e+07	25	57.99	1	17	17	319	37.3703	9.23193
P32861	UTP--glucose-1-phosphate uridylyltransferase OS=Saccharomyces cerevisiae (strain ATCC 204508 / S288c) GN=UGP1 PE=1 SV=1 - [UGPA1_YEAST]	791.127	8.0816e+07	22	46.09	1	19	19	499	55.9532	7.44482
P16474	78 kDa glucose-regulated protein homolog OS=Saccharomyces cerevisiae (strain ATCC 204508 / S288c) GN=KAR2 PE=1 SV=1 - [GRP78_YEAST]	174.348	8.07985e+07	8	12.32	1	6	8	682	74.4223	4.93213
Q00711	Succinate dehydrogenase [ubiquinone] flavoprotein subunit, mitochondrial OS=Saccharomyces cerevisiae (strain ATCC 204508 / S288c) GN=SDH1 PE=1 SV=1 - [SDHA_YEAST]	536.248	8.03949e+07	21	34.38	2	18	18	640	70.1852	7.50342
P48589	40S ribosomal protein S12 OS=Saccharomyces cerevisiae (strain ATCC 204508 / S288c) GN=RPS12 PE=1 SV=1 - [RS12_YEAST]	148.666	7.97278e+07	4	29.37	1	4	4	143	15.4622	4.729
P40212	60S ribosomal protein L13-B OS=Saccharomyces cerevisiae (strain ATCC 204508 / S288c) GN=RPL13B PE=1 SV=1 - [RL13B_YEAST]	154.989	7.84192e+07	5	24.62	2	5	5	199	22.5114	11.0776
P53732	37S ribosomal protein S12, mitochondrial OS=Saccharomyces cerevisiae (strain ATCC 204508 / S288c) GN=MRPS12 PE=1 SV=1 - [RT12_YEAST]	250.95	7.54407e+07	8	43.79	1	6	6	153	16.906	11.1802
P0CX35	40S ribosomal protein S4-A OS=Saccharomyces cerevisiae (strain ATCC 204508 / S288c) GN=RPS4A PE=1 SV=1 - [RS4A_YEAST]	365.644	7.54093e+07	13	35.63	1	10	10	261	29.392	10.0815
P07280	40S ribosomal protein S19-A OS=Saccharomyces cerevisiae (strain ATCC 204508 / S288c) GN=RPS19A PE=1 SV=2 - [RS19A_YEAST]	195.794	7.44983e+07	7	38.89	2	6	6	144	15.9073	9.61279
P07260	Eukaryotic translation initiation factor 4E OS=Saccharomyces cerevisiae (strain ATCC 204508 / S288c) GN=CDC33 PE=1 SV=1 - [IF4E_YEAST]	300.341	74431477	10	40.38	1	7	7	213	24.2394	5.49072
Q12213	60S ribosomal protein L7-B OS=Saccharomyces cerevisiae (strain ATCC 204508 / S288c) GN=RPL7B PE=1 SV=3 - [RL7B_YEAST]	446.212	7.38182e+07	12	40.98	1	1	11	244	27.6792	10.1548
P0C0X0	40S ribosomal protein S28-B OS=Saccharomyces cerevisiae (strain ATCC 204508 / S288c) GN=RPS28B PE=1 SV=1 - [RS28B_YEAST]	58.78	7.23909e+07	1	13.43	2	1	1	67	7.56017	10.7847
P0CT04	Protease B inhibitor 2 OS=Saccharomyces cerevisiae (strain ATCC 204508 / S288c) GN=PBI2 PE=1 SV=1 - [IPB2_YEAST]	178.074	7.22074e+07	6	49.33	1	5	5	75	8.58452	6.80029
P40047	Aldehyde dehydrogenase 5, mitochondrial OS=Saccharomyces cerevisiae (strain ATCC 204508 / S288c) GN=ALD5 PE=1 SV=4 - [ALDH5_YEAST]	61.4486	7.00473e+07	2	3.85	1	1	2	520	56.6573	8.14795
P10664	60S ribosomal protein L4-A OS=Saccharomyces cerevisiae (strain ATCC 204508 / S288c) GN=RPL4A PE=1 SV=4 - [RL4A_YEAST]	519.354	6.87664e+07	15	41.99	2	11	11	362	39.0682	10.6382
P23248	40S ribosomal protein S1-B OS=Saccharomyces cerevisiae (strain ATCC 204508 / S288c) GN=RPS1B PE=1 SV=3 - [RS3A2_YEAST]	440.742	6.81123e+07	18	55.29	1	2	14	255	28.7947	10.0229
P25694	Cell division control protein 48 OS=Saccharomyces cerevisiae (strain ATCC 204508 / S288c) GN=CDC48 PE=1 SV=3 - [CDC48_YEAST]	698.561	6.77643e+07	23	26.71	1	20	20	835	91.9387	4.94482
P33442	40S ribosomal protein S1-A OS=Saccharomyces cerevisiae (strain ATCC 204508 / S288c) GN=RPS1A PE=1 SV=2 - [RS3A1_YEAST]	429.593	6.76102e+07	19	53.73	1	3	15	255	28.7256	9.99365
P0CX31	40S ribosomal protein S24-A OS=Saccharomyces cerevisiae (strain ATCC 204508 / S288c) GN=RPS24A PE=1 SV=1 - [RS24A_YEAST]	171.1	6.63766e+07	5	37.78	1	5	5	135	15.3194	10.5063
P0CX52	40S ribosomal protein S16-B OS=Saccharomyces cerevisiae (strain ATCC 204508 / S288c) GN=RPS16B PE=1 SV=1 - [RS16B_YEAST]	116.805	6.49461e+07	6	41.26	1	6	6	143	15.8377	10.2573
P53163	54S ribosomal protein L12, mitochondrial OS=Saccharomyces cerevisiae (strain ATCC 204508 / S288c) GN=MNP1 PE=1 SV=1 - [MNP1_YEAST]	138.12	6.44187e+07	4	13.4	1	4	4	194	20.6372	9.18799
P0CX38	40S ribosomal protein S6-B OS=Saccharomyces cerevisiae (strain ATCC 204508 / S288c) GN=RPS6B PE=1 SV=1 - [RS6B_YEAST]	292.141	6.41915e+07	11	29.66	1	8	8	236	26.9799	10.4478
P10662	37S ribosomal protein MRP1, mitochondrial OS=Saccharomyces cerevisiae (strain ATCC 204508 / S288c) GN=MRP1 PE=1 SV=2 - [RT01_YEAST]	255.761	6.40513e+07	13	31.46	1	10	10	321	36.7058	9.05615
P0CX53	60S ribosomal protein L12-A OS=Saccharomyces cerevisiae (strain ATCC 204508 / S288c) GN=RPL12A PE=1 SV=1 - [RL12A_YEAST]	201.146	6.38323e+07	5	38.18	1	5	5	165	17.8117	9.40771
P38783	Protein FYV4, mitochondrial OS=Saccharomyces cerevisiae (strain ATCC 204508 / S288c) GN=FYV4 PE=1 SV=1 - [FYV4_YEAST]	70.9502	6.36732e+07	3	18.46	1	3	3	130	15.2821	10.2866
P38011	Guanine nucleotide-binding protein subunit beta-like protein OS=Saccharomyces cerevisiae (strain ATCC 204508 / S288c) GN=ASC1 PE=1 SV=4 - [GBLP_YEAST]	284.035	6.23579e+07	8	33.86	1	8	8	319	34.7836	6.23975
P32902	37S ribosomal protein MRP4, mitochondrial OS=Saccharomyces cerevisiae (strain ATCC 204508 / S288c) GN=MRP4 PE=1 SV=1 - [RT04_YEAST]	498.46	6.1889e+07	16	40.36	1	15	15	394	44.125	8.76318
P04456	60S ribosomal protein L25 OS=Saccharomyces cerevisiae (strain ATCC 204508 / S288c) GN=RPL25 PE=1 SV=4 - [RL25_YEAST]	192.38	6.18731e+07	7	34.51	1	5	5	142	15.7478	10.1108
P14126	60S ribosomal protein L3 OS=Saccharomyces cerevisiae (strain ATCC 204508 / S288c) GN=RPL3 PE=1 SV=4 - [RL3_YEAST]	429.025	6.14674e+07	18	39.02	1	17	17	387	43.7304	10.2866
P04037	Cytochrome c oxidase subunit 4, mitochondrial OS=Saccharomyces cerevisiae (strain ATCC 204508 / S288c) GN=COX4 PE=1 SV=1 - [COX4_YEAST]	255.597	6.11775e+07	7	40	1	5	5	155	17.1317	6.90283
P60010	Actin OS=Saccharomyces cerevisiae (strain ATCC 204508 / S288c) GN=ACT1 PE=1 SV=1 - [ACT_YEAST]	269.344	6.02264e+07	14	36	3	13	13	375	41.6629	5.68115
P26785	60S ribosomal protein L16-B OS=Saccharomyces cerevisiae (strain ATCC 204508 / S288c) GN=RPL16B PE=1 SV=3 - [RL16B_YEAST]	194.474	5.98361e+07	8	29.8	1	3	8	198	22.2354	10.5503
P0CX55	40S ribosomal protein S18-A OS=Saccharomyces cerevisiae (strain ATCC 204508 / S288c) GN=RPS18A PE=1 SV=1 - [RS18A_YEAST]	314.763	5.91902e+07	12	56.16	1	9	9	146	17.0271	10.272
P26786	40S ribosomal protein S7-A OS=Saccharomyces cerevisiae (strain ATCC 204508 / S288c) GN=RPS7A PE=1 SV=4 - [RS7A_YEAST]	133.531	5.90874e+07	7	33.68	1	3	7	190	21.609	9.83252
P48164	40S ribosomal protein S7-B OS=Saccharomyces cerevisiae (strain ATCC 204508 / S288c) GN=RPS7B PE=1 SV=1 - [RS7B_YEAST]	99.37	5.90874e+07	6	30	1	2	6	190	21.621	9.92041
P00925	Enolase 2 OS=Saccharomyces cerevisiae (strain ATCC 204508 / S288c) GN=ENO2 PE=1 SV=2 - [ENO2_YEAST]	461.733	5.84722e+07	13	33.41	1	7	12	437	46.885	5.99854
P07991	Ornithine aminotransferase OS=Saccharomyces cerevisiae (strain ATCC 204508 / S288c) GN=CAR2 PE=1 SV=2 - [OAT_YEAST]	747.849	5.84699e+07	20	51.89	1	17	17	424	46.0568	6.94678
P39931	Protein SSP120 OS=Saccharomyces cerevisiae (strain ATCC 204508 / S288c) GN=SSP120 PE=1 SV=1 - [SS120_YEAST]	241.671	5.82374e+07	8	38.46	1	7	7	234	27.2725	5.10986
P39938	40S ribosomal protein S26-A OS=Saccharomyces cerevisiae (strain ATCC 204508 / S288c) GN=RPS26A PE=1 SV=1 - [RS26A_YEAST]	133.937	5.81518e+07	6	44.54	2	5	5	119	13.4963	10.7554
P0C0V8	40S ribosomal protein S21-A OS=Saccharomyces cerevisiae (strain ATCC 204508 / S288c) GN=RPS21A PE=1 SV=1 - [RS21A_YEAST]	225.095	5.77731e+07	7	68.97	1	1	6	87	9.73989	6.06201
Q3E754	40S ribosomal protein S21-B OS=Saccharomyces cerevisiae (strain ATCC 204508 / S288c) GN=RPS21B PE=1 SV=1 - [RS21B_YEAST]	168.285	5.77731e+07	7	68.97	1	1	6	87	9.75391	6.06201
P05759	Ubiquitin-40S ribosomal protein S31 OS=Saccharomyces cerevisiae (strain ATCC 204508 / S288c) GN=RPS31 PE=1 SV=3 - [RS27A_YEAST]	209.673	5.74495e+07	6	32.89	2	3	5	152	17.2054	9.86182
P0CX85	60S ribosomal protein L35-B OS=Saccharomyces cerevisiae (strain ATCC 204508 / S288c) GN=RPL35B PE=1 SV=1 - [RL35B_YEAST]	168.537	5.68089e+07	6	42.5	1	6	6	120	13.901	10.5796
P53221	60S ribosomal protein L26-B OS=Saccharomyces cerevisiae (strain ATCC 204508 / S288c) GN=RPL26B PE=1 SV=2 - [RL26B_YEAST]	215.748	5.54196e+07	10	46.46	2	9	9	127	14.2261	10.4624
P46654	40S ribosomal protein S0-B OS=Saccharomyces cerevisiae (strain ATCC 204508 / S288c) GN=RPS0B PE=1 SV=2 - [RSSA2_YEAST]	202.018	5.52463e+07	7	32.54	2	6	6	252	27.9453	4.75439
P02407	40S ribosomal protein S17-A OS=Saccharomyces cerevisiae (strain ATCC 204508 / S288c) GN=RPS17A PE=1 SV=1 - [RS17A_YEAST]	367.362	5.47076e+07	8	53.68	2	8	8	136	15.7787	10.5063
P23301	Eukaryotic translation initiation factor 5A-1 OS=Saccharomyces cerevisiae (strain ATCC 204508 / S288c) GN=HYP2 PE=1 SV=3 - [IF5A1_YEAST]	237.99	5.39191e+07	6	52.87	2	5	5	157	17.1033	4.95752
P10080	Single-stranded nucleic acid-binding protein OS=Saccharomyces cerevisiae (strain ATCC 204508 / S288c) GN=SBP1 PE=1 SV=2 - [SSBP1_YEAST]	168.833	5.39142e+07	9	30.61	1	7	7	294	32.9694	5.65576
P26783	40S ribosomal protein S5 OS=Saccharomyces cerevisiae (strain ATCC 204508 / S288c) GN=RPS5 PE=1 SV=3 - [RS5_YEAST]	207.45	5.34193e+07	9	32.44	1	8	8	225	25.0233	8.5874
Q12306	Ubiquitin-like protein SMT3 OS=Saccharomyces cerevisiae (strain ATCC 204508 / S288c) GN=SMT3 PE=1 SV=1 - [SMT3_YEAST]	166.923	5.32277e+07	4	40.59	1	4	4	101	11.5898	5.021
Q02950	37S ribosomal protein MRP51, mitochondrial OS=Saccharomyces cerevisiae (strain ATCC 204508 / S288c) GN=MRP51 PE=1 SV=1 - [RT51_YEAST]	545.423	5.27647e+07	20	47.67	1	17	17	344	39.4209	9.94971
Q12159	RNA annealing protein YRA1 OS=Saccharomyces cerevisiae (strain ATCC 204508 / S288c) GN=YRA1 PE=1 SV=2 - [YRA1_YEAST]	213.884	5.26549e+07	9	38.05	1	9	9	226	24.9405	11.3267
P05756	40S ribosomal protein S13 OS=Saccharomyces cerevisiae (strain ATCC 204508 / S288c) GN=RPS13 PE=1 SV=3 - [RS13_YEAST]	94.3811	5.25236e+07	4	25.83	1	4	4	151	17.0183	10.4331
P26784	60S ribosomal protein L16-A OS=Saccharomyces cerevisiae (strain ATCC 204508 / S288c) GN=RPL16A PE=1 SV=3 - [RL16A_YEAST]	155.376	5.15493e+07	8	34.67	1	3	8	199	22.1874	10.4771
Q12320	Hydroxyacylglutathione hydrolase, mitochondrial OS=Saccharomyces cerevisiae (strain ATCC 204508 / S288c) GN=GLO4 PE=3 SV=1 - [GLO4_YEAST]	162.581	5.05733e+07	7	27.37	1	7	7	285	32.3181	7.47412
P19262	Dihydrolipoyllysine-residue succinyltransferase component of 2-oxoglutarate dehydrogenase complex, mitochondrial OS=Saccharomyces cerevisiae (strain ATCC 204508 / S288c) GN=KGD2 PE=1 SV=2 - [ODO2_YEAST]	301.303	5.04113e+07	8	30.45	1	8	8	463	50.3993	8.85107
P11709	Nuclear fusion protein BIK1 OS=Saccharomyces cerevisiae (strain ATCC 204508 / S288c) GN=BIK1 PE=1 SV=1 - [BIK1_YEAST]	492.718	5.01595e+07	20	52.05	1	17	17	440	51.0603	5.92236
P26321	60S ribosomal protein L5 OS=Saccharomyces cerevisiae (strain ATCC 204508 / S288c) GN=RPL5 PE=1 SV=4 - [RL5_YEAST]	241.467	4.95331e+07	7	29.63	1	6	6	297	33.6942	6.82959
P53733	37S ribosomal protein S19, mitochondrial OS=Saccharomyces cerevisiae (strain ATCC 204508 / S288c) GN=RSM19 PE=1 SV=1 - [RT19_YEAST]	138.244	4.9529e+07	6	57.14	1	5	5	91	10.2686	10.5356
P0CX46	60S ribosomal protein L2-B OS=Saccharomyces cerevisiae (strain ATCC 204508 / S288c) GN=RPL2B PE=1 SV=1 - [RL2B_YEAST]	225.154	4.93617e+07	8	44.49	1	8	8	254	27.3919	11.1069
P02381	Ribosomal protein VAR1, mitochondrial OS=Saccharomyces cerevisiae (strain ATCC 204508 / S288c) GN=VAR1 PE=1 SV=3 - [RMAR_YEAST]	265.099	4.91336e+07	13	36.18	1	12	12	398	47.0923	9.89111
P0CX50	60S ribosomal protein L18-B OS=Saccharomyces cerevisiae (strain ATCC 204508 / S288c) GN=RPL18B PE=1 SV=1 - [RL18B_YEAST]	134.55	48897643	4	24.19	1	4	4	186	20.5505	11.7075
P0C0T4	40S ribosomal protein S25-B OS=Saccharomyces cerevisiae (strain ATCC 204508 / S288c) GN=RPS25B PE=1 SV=1 - [RS25B_YEAST]	86.5	4.87535e+07	4	20.37	2	3	3	108	12.0018	10.3159
P36088	Free methionine-R-sulfoxide reductase OS=Saccharomyces cerevisiae (strain ATCC 204508 / S288c) GN=YKL069W PE=1 SV=1 - [FRMSR_YEAST]	253.545	4.87301e+07	10	52.78	1	7	7	180	19.7217	5.05908
P05738	60S ribosomal protein L9-A OS=Saccharomyces cerevisiae (strain ATCC 204508 / S288c) GN=RPL9A PE=1 SV=2 - [RL9A_YEAST]	83.7794	4.87219e+07	5	23.04	2	5	5	191	21.5557	9.72998
P23201	Protein SPA2 OS=Saccharomyces cerevisiae (strain ATCC 204508 / S288c) GN=SPA2 PE=1 SV=1 - [SPA2_YEAST]	1512.14	4.85725e+07	46	36.63	1	43	43	1466	163.043	5.18604
Q08732	Serine/threonine-protein kinase HRK1 OS=Saccharomyces cerevisiae (strain ATCC 204508 / S288c) GN=HRK1 PE=1 SV=1 - [HRK1_YEAST]	718.553	4.85349e+07	29	38.6	1	24	24	759	85.6424	7.31299
P02406	60S ribosomal protein L28 OS=Saccharomyces cerevisiae (strain ATCC 204508 / S288c) GN=RPL28 PE=1 SV=3 - [RL28_YEAST]	105.667	4.84661e+07	3	22.82	1	3	3	149	16.7111	10.6235
P0CX24	60S ribosomal protein L20-B OS=Saccharomyces cerevisiae (strain ATCC 204508 / S288c) GN=RPL20B PE=1 SV=1 - [RL20B_YEAST]	153.107	4.81251e+07	6	34.88	1	5	5	172	20.4239	10.3013
P0CX80	Copper metallothionein 1-1 OS=Saccharomyces cerevisiae (strain ATCC 204508 / S288c) GN=CUP1-1 PE=1 SV=1 - [MTCU1_YEAST]	52.73	4.80246e+07	1	21.31	1	1	1	61	6.64561	5.90967
P20967	2-oxoglutarate dehydrogenase, mitochondrial OS=Saccharomyces cerevisiae (strain ATCC 204508 / S288c) GN=KGD1 PE=1 SV=2 - [ODO1_YEAST]	646.286	4.75548e+07	23	26.82	1	21	21	1014	114.345	7.21045
P0CX82	60S ribosomal protein L19-A OS=Saccharomyces cerevisiae (strain ATCC 204508 / S288c) GN=RPL19A PE=1 SV=1 - [RL19A_YEAST]	162.288	4.65349e+07	5	24.87	1	5	5	189	21.6911	11.356
P25605	Acetolactate synthase small subunit, mitochondrial OS=Saccharomyces cerevisiae (strain ATCC 204508 / S288c) GN=ILV6 PE=1 SV=2 - [ILV6_YEAST]	554.905	4.60109e+07	12	44.66	1	10	10	309	33.9654	6.52197
P05750	40S ribosomal protein S3 OS=Saccharomyces cerevisiae (strain ATCC 204508 / S288c) GN=RPS3 PE=1 SV=5 - [RS3_YEAST]	364.428	4.58238e+07	11	51.25	1	11	11	240	26.4862	9.40771
P38701	40S ribosomal protein S20 OS=Saccharomyces cerevisiae (strain ATCC 204508 / S288c) GN=RPS20 PE=1 SV=3 - [RS20_YEAST]	215.851	4.5688e+07	10	52.07	1	8	8	121	13.8985	9.5249
P05745	60S ribosomal protein L36-A OS=Saccharomyces cerevisiae (strain ATCC 204508 / S288c) GN=RPL36A PE=1 SV=3 - [RL36A_YEAST]	165.99	4.54222e+07	6	49	1	1	6	100	11.1173	11.5903
O14455	60S ribosomal protein L36-B OS=Saccharomyces cerevisiae (strain ATCC 204508 / S288c) GN=RPL36B PE=1 SV=3 - [RL36B_YEAST]	183.153	4.54222e+07	6	49	1	1	6	100	11.1283	11.5903
P0CX48	40S ribosomal protein S11-B OS=Saccharomyces cerevisiae (strain ATCC 204508 / S288c) GN=RPS11B PE=1 SV=1 - [RS11B_YEAST]	187.44	4.53621e+07	9	50	1	8	8	156	17.7377	10.7847
P53141	Myosin light chain 1 OS=Saccharomyces cerevisiae (strain ATCC 204508 / S288c) GN=MLC1 PE=1 SV=1 - [MLC1_YEAST]	193.173	4.51601e+07	7	43.62	1	7	7	149	16.4344	4.729
Q03201	37S ribosomal protein S10, mitochondrial OS=Saccharomyces cerevisiae (strain ATCC 204508 / S288c) GN=RSM10 PE=1 SV=1 - [RT10_YEAST]	333.677	4.46868e+07	8	29.56	1	7	7	203	23.4092	9.27588
P04449	60S ribosomal protein L24-A OS=Saccharomyces cerevisiae (strain ATCC 204508 / S288c) GN=RPL24A PE=1 SV=1 - [RL24A_YEAST]	167.518	4.45927e+07	5	19.35	2	4	4	155	17.6029	11.2827
P01098	ATPase-stabilizing factor 9 kDa, mitochondrial OS=Saccharomyces cerevisiae (strain ATCC 204508 / S288c) GN=STF1 PE=1 SV=2 - [STF1_YEAST]	46.58	4.40744e+07	1	9.3	1	1	1	86	10.0563	9.84717
P06367	40S ribosomal protein S14-A OS=Saccharomyces cerevisiae (strain ATCC 204508 / S288c) GN=RPS14A PE=1 SV=5 - [RS14A_YEAST]	303.177	4.39968e+07	9	50.36	2	6	6	137	14.5277	10.7261
P32473	Pyruvate dehydrogenase E1 component subunit beta, mitochondrial OS=Saccharomyces cerevisiae (strain ATCC 204508 / S288c) GN=PDB1 PE=1 SV=2 - [ODPB_YEAST]	253.49	4.35352e+07	9	33.33	1	9	9	366	40.0286	5.30029
P46784	40S ribosomal protein S10-B OS=Saccharomyces cerevisiae (strain ATCC 204508 / S288c) GN=RPS10B PE=1 SV=1 - [RS10B_YEAST]	137.057	4.3393e+07	3	20.95	2	2	2	105	12.7305	9.0708
P10963	Phosphoenolpyruvate carboxykinase [ATP] OS=Saccharomyces cerevisiae (strain ATCC 204508 / S288c) GN=PCK1 PE=1 SV=2 - [PCKA_YEAST]	637.261	4.22557e+07	17	36.61	1	15	15	549	60.9444	6.34131
Q02753	60S ribosomal protein L21-A OS=Saccharomyces cerevisiae (strain ATCC 204508 / S288c) GN=RPL21A PE=1 SV=1 - [RL21A_YEAST]	61.5879	4.19532e+07	3	16.88	2	3	3	160	18.2308	10.3892
P16387	Pyruvate dehydrogenase E1 component subunit alpha, mitochondrial OS=Saccharomyces cerevisiae (strain ATCC 204508 / S288c) GN=PDA1 PE=1 SV=2 - [ODPA_YEAST]	348.549	4.12913e+07	16	43.57	1	15	15	420	46.3132	8.104
P05317	60S acidic ribosomal protein P0 OS=Saccharomyces cerevisiae (strain ATCC 204508 / S288c) GN=RPP0 PE=1 SV=2 - [RLA0_YEAST]	296.925	4.06657e+07	10	27.24	1	8	8	312	33.6963	4.83057
P0C2H8	60S ribosomal protein L31-A OS=Saccharomyces cerevisiae (strain ATCC 204508 / S288c) GN=RPL31A PE=1 SV=1 - [RL31A_YEAST]	81.75	4.05824e+07	2	21.24	2	2	2	113	12.9451	9.99365
P00950	Phosphoglycerate mutase 1 OS=Saccharomyces cerevisiae (strain ATCC 204508 / S288c) GN=GPM1 PE=1 SV=3 - [PMG1_YEAST]	301.323	4.05763e+07	9	37.65	1	9	9	247	27.5916	8.83643
P41911	Glycerol-3-phosphate dehydrogenase [NAD(+)] 2, mitochondrial OS=Saccharomyces cerevisiae (strain ATCC 204508 / S288c) GN=GPD2 PE=1 SV=2 - [GPD2_YEAST]	358.24	3.96524e+07	13	25.23	1	9	9	440	49.3905	7.09326
P02400	60S acidic ribosomal protein P2-beta OS=Saccharomyces cerevisiae (strain ATCC 204508 / S288c) GN=RPP2B PE=1 SV=2 - [RLA4_YEAST]	256.385	3.84379e+07	6	74.55	1	5	5	110	11.0434	4.14502
P49167	60S ribosomal protein L38 OS=Saccharomyces cerevisiae (strain ATCC 204508 / S288c) GN=RPL38 PE=1 SV=1 - [RL38_YEAST]	187.948	3.80018e+07	4	41.03	1	4	4	78	8.8211	10.9312
P38061	60S ribosomal protein L32 OS=Saccharomyces cerevisiae (strain ATCC 204508 / S288c) GN=RPL32 PE=1 SV=1 - [RL32_YEAST]	148.349	3.77032e+07	6	33.08	1	5	5	130	14.7622	11.1655
P07342	Acetolactate synthase catalytic subunit, mitochondrial OS=Saccharomyces cerevisiae (strain ATCC 204508 / S288c) GN=ILV2 PE=1 SV=1 - [ILVB_YEAST]	512.936	3.7699e+07	19	32.75	1	16	16	687	74.8896	8.51416
P27476	Nuclear localization sequence-binding protein OS=Saccharomyces cerevisiae (strain ATCC 204508 / S288c) GN=NSR1 PE=1 SV=1 - [NSR1_YEAST]	406.147	3.72261e+07	15	25.12	1	12	12	414	44.5088	4.93213
P43555	Protein EMP47 OS=Saccharomyces cerevisiae (strain ATCC 204508 / S288c) GN=EMP47 PE=1 SV=1 - [EMP47_YEAST]	532.785	3.7161e+07	15	33.26	1	13	13	445	50.2989	5.97314
P05319	60S acidic ribosomal protein P2-alpha OS=Saccharomyces cerevisiae (strain ATCC 204508 / S288c) GN=RPP2A PE=1 SV=1 - [RLA2_YEAST]	220.313	3.67501e+07	4	52.83	1	4	4	106	10.7392	4.04346
O13516	40S ribosomal protein S9-A OS=Saccharomyces cerevisiae (strain ATCC 204508 / S288c) GN=RPS9A PE=1 SV=3 - [RS9A_YEAST]	126.825	3.61464e+07	6	35.03	2	6	6	197	22.4291	9.979
P23493	Mitochondrial biogenesis regulation protein 1 OS=Saccharomyces cerevisiae (strain ATCC 204508 / S288c) GN=MBR1 PE=1 SV=2 - [MBR1_YEAST]	706.894	3.61427e+07	15	59	1	13	13	339	36.9115	6.41748
P12695	Dihydrolipoyllysine-residue acetyltransferase component of pyruvate dehydrogenase complex, mitochondrial OS=Saccharomyces cerevisiae (strain ATCC 204508 / S288c) GN=LAT1 PE=1 SV=1 - [ODP2_YEAST]	354.596	3.60733e+07	13	27.39	1	12	12	482	51.786	7.79639
P0CX29	40S ribosomal protein S23-A OS=Saccharomyces cerevisiae (strain ATCC 204508 / S288c) GN=RPS23A PE=1 SV=1 - [RS23A_YEAST]	31.15	3.59958e+07	2	13.1	1	2	2	145	16.0279	10.7261
P27614	Carboxypeptidase S OS=Saccharomyces cerevisiae (strain ATCC 204508 / S288c) GN=CPS1 PE=1 SV=2 - [CBPS_YEAST]	281.725	3.59792e+07	11	20.49	1	10	10	576	64.5568	5.52881
P32589	Heat shock protein homolog SSE1 OS=Saccharomyces cerevisiae (strain ATCC 204508 / S288c) GN=SSE1 PE=1 SV=4 - [HSP7F_YEAST]	826.731	3.56359e+07	24	36.8	2	23	23	693	77.3185	5.22412
Q07825	Putative Xaa-Pro aminopeptidase FRA1 OS=Saccharomyces cerevisiae (strain ATCC 204508 / S288c) GN=FRA1 PE=1 SV=1 - [FRA1_YEAST]	560.869	3.5352e+07	20	31.91	1	19	19	749	84.8706	6.85889
P05744	60S ribosomal protein L33-A OS=Saccharomyces cerevisiae (strain ATCC 204508 / S288c) GN=RPL33A PE=1 SV=3 - [RL33A_YEAST]	45.54	3.44595e+07	3	18.69	2	2	2	107	12.1466	11.0776
O13547	Covalently-linked cell wall protein 14 OS=Saccharomyces cerevisiae (strain ATCC 204508 / S288c) GN=CCW14 PE=1 SV=1 - [CCW14_YEAST]	138.76	34150882	2	17.65	1	2	2	238	23.2539	5.93506
P32485	Mitogen-activated protein kinase HOG1 OS=Saccharomyces cerevisiae (strain ATCC 204508 / S288c) GN=HOG1 PE=1 SV=2 - [HOG1_YEAST]	468.298	3.40339e+07	12	34.71	3	10	10	435	48.8275	5.5542
P0CX39	40S ribosomal protein S8-A OS=Saccharomyces cerevisiae (strain ATCC 204508 / S288c) GN=RPS8A PE=1 SV=1 - [RS8A_YEAST]	237.465	3.36351e+07	8	39	1	7	7	200	22.476	10.6675
P40525	60S ribosomal protein L34-B OS=Saccharomyces cerevisiae (strain ATCC 204508 / S288c) GN=RPL34B PE=1 SV=1 - [RL34B_YEAST]	44.5067	3.33159e+07	3	18.18	2	3	3	121	13.6326	10.8286
P0C2H6	60S ribosomal protein L27-A OS=Saccharomyces cerevisiae (strain ATCC 204508 / S288c) GN=RPL27A PE=1 SV=1 - [RL27A_YEAST]	261.049	3.28851e+07	7	47.06	2	5	5	136	15.5216	10.3599
P0C0W9	60S ribosomal protein L11-A OS=Saccharomyces cerevisiae (strain ATCC 204508 / S288c) GN=RPL11A PE=1 SV=2 - [RL11A_YEAST]	108.875	3.23871e+07	3	18.39	2	3	3	174	19.7074	9.92041
P40496	37S ribosomal protein S25, mitochondrial OS=Saccharomyces cerevisiae (strain ATCC 204508 / S288c) GN=RSM25 PE=1 SV=1 - [RT25_YEAST]	236.158	3.17159e+07	8	24.24	1	6	6	264	30.4944	6.25244
P17442	Phosphate system positive regulatory protein PHO81 OS=Saccharomyces cerevisiae (strain ATCC 204508 / S288c) GN=PHO81 PE=1 SV=2 - [PHO81_YEAST]	656.931	3.16111e+07	16	15.45	1	15	15	1178	133.946	5.84619
P06169	Pyruvate decarboxylase isozyme 1 OS=Saccharomyces cerevisiae (strain ATCC 204508 / S288c) GN=PDC1 PE=1 SV=7 - [PDC1_YEAST]	411.688	3.09467e+07	16	31.26	2	14	14	563	61.4566	6.18896
Q08045	Long chronological lifespan protein 2 OS=Saccharomyces cerevisiae (strain ATCC 204508 / S288c) GN=LCL2 PE=1 SV=1 - [LCL2_YEAST]	47.7767	3.09313e+07	3	17.56	1	3	3	131	14.9122	8.11865
P49166	60S ribosomal protein L37-A OS=Saccharomyces cerevisiae (strain ATCC 204508 / S288c) GN=RPL37A PE=1 SV=2 - [RL37A_YEAST]	66.2718	2.98976e+07	4	39.77	1	2	4	88	9.844	11.6343
P0CH08	Ubiquitin-60S ribosomal protein L40 OS=Saccharomyces cerevisiae (strain ATCC 204508 / S288c) GN=RPL40A PE=1 SV=1 - [RL401_YEAST]	89.76	2.88887e+07	4	21.88	2	1	3	128	14.5448	9.83252
P43634	Activatory protein CHA4 OS=Saccharomyces cerevisiae (strain ATCC 204508 / S288c) GN=CHA4 PE=1 SV=1 - [CHA4_YEAST]	290.678	2.85991e+07	7	10.96	1	7	7	648	74.3458	6.97607
P38934	Nuclear segregation protein BFR1 OS=Saccharomyces cerevisiae (strain ATCC 204508 / S288c) GN=BFR1 PE=1 SV=1 - [BFR1_YEAST]	597.671	2.79295e+07	17	34.68	1	15	15	470	54.6064	9.18799
P25443	40S ribosomal protein S2 OS=Saccharomyces cerevisiae (strain ATCC 204508 / S288c) GN=RPS2 PE=1 SV=3 - [RS2_YEAST]	169.804	2.792e+07	8	29.92	1	8	8	254	27.433	10.4331
P39676	Flavohemoprotein OS=Saccharomyces cerevisiae (strain ATCC 204508 / S288c) GN=YHB1 PE=1 SV=2 - [FHP_YEAST]	251.377	2.7864e+07	6	17.29	1	5	5	399	44.6181	6.27783
Q02326	60S ribosomal protein L6-A OS=Saccharomyces cerevisiae (strain ATCC 204508 / S288c) GN=RPL6A PE=1 SV=2 - [RL6A_YEAST]	111.99	2.77767e+07	5	29.55	1	3	5	176	19.9491	10.0962
P33327	NAD-specific glutamate dehydrogenase OS=Saccharomyces cerevisiae (strain ATCC 204508 / S288c) GN=GDH2 PE=1 SV=1 - [DHE2_YEAST]	598.583	2.73413e+07	18	19.69	1	16	16	1092	124.254	5.73193
P36534	54S ribosomal protein L40, mitochondrial OS=Saccharomyces cerevisiae (strain ATCC 204508 / S288c) GN=MRPL40 PE=1 SV=2 - [RM40_YEAST]	133.53	2.6577e+07	6	20.88	1	6	6	297	33.7298	9.45166
P41805	60S ribosomal protein L10 OS=Saccharomyces cerevisiae (strain ATCC 204508 / S288c) GN=RPL10 PE=1 SV=1 - [RL10_YEAST]	40.43	2.58777e+07	4	18.1	1	4	4	221	25.3454	10.0229
P43638	MAP-homologous protein 1 OS=Saccharomyces cerevisiae (strain ATCC 204508 / S288c) GN=MHP1 PE=1 SV=1 - [MHP1_YEAST]	749.802	2.57515e+07	28	21.17	1	25	25	1398	155.111	7.29834
Q02204	54S ribosomal protein L13, mitochondrial OS=Saccharomyces cerevisiae (strain ATCC 204508 / S288c) GN=MRPL13 PE=1 SV=2 - [RM13_YEAST]	261.78	2.5318e+07	8	35.23	1	7	7	264	30.2525	8.92432
P21801	Succinate dehydrogenase [ubiquinone] iron-sulfur subunit, mitochondrial OS=Saccharomyces cerevisiae (strain ATCC 204508 / S288c) GN=SDH2 PE=1 SV=1 - [SDHB_YEAST]	214.57	2.52026e+07	9	25.56	1	8	8	266	30.2112	8.82178
P41057	40S ribosomal protein S29-A OS=Saccharomyces cerevisiae (strain ATCC 204508 / S288c) GN=RPS29A PE=1 SV=3 - [RS29A_YEAST]	119.37	2.5187e+07	5	64.29	1	3	4	56	6.6563	10.272
P06787	Calmodulin OS=Saccharomyces cerevisiae (strain ATCC 204508 / S288c) GN=CMD1 PE=1 SV=1 - [CALM_YEAST]	300.3	2.5121e+07	6	42.86	1	5	5	147	16.1249	4.29736
P0CX43	60S ribosomal protein L1-A OS=Saccharomyces cerevisiae (strain ATCC 204508 / S288c) GN=RPL1A PE=1 SV=1 - [RL1A_YEAST]	299.321	2.49732e+07	9	39.17	1	8	8	217	24.4701	9.71533
P53305	Mitochondrial 37S ribosomal protein S27 OS=Saccharomyces cerevisiae (strain ATCC 204508 / S288c) GN=RSM27 PE=1 SV=1 - [RT27_YEAST]	151.18	2.4952e+07	3	34.55	1	3	3	110	12.3848	10.2134
P38175	37S ribosomal protein MRP21, mitochondrial OS=Saccharomyces cerevisiae (strain ATCC 204508 / S288c) GN=MRP21 PE=1 SV=1 - [RT21_YEAST]	179.313	2.46774e+07	8	29.94	1	7	7	177	20.3818	10.521
P41058	40S ribosomal protein S29-B OS=Saccharomyces cerevisiae (strain ATCC 204508 / S288c) GN=RPS29B PE=1 SV=3 - [RS29B_YEAST]	95.77	2.40024e+07	4	51.79	1	3	4	56	6.72331	10.0083
P36105	60S ribosomal protein L14-A OS=Saccharomyces cerevisiae (strain ATCC 204508 / S288c) GN=RPL14A PE=1 SV=1 - [RL14A_YEAST]	145.802	2.37879e+07	5	20.29	2	5	5	138	15.1576	10.9312
P19524	Myosin-2 OS=Saccharomyces cerevisiae (strain ATCC 204508 / S288c) GN=MYO2 PE=1 SV=1 - [MYO2_YEAST]	746.188	2.32351e+07	31	19.63	2	29	29	1574	180.567	6.31592
P32591	SWI/SNF complex subunit SWI3 OS=Saccharomyces cerevisiae (strain ATCC 204508 / S288c) GN=SWI3 PE=1 SV=1 - [SWI3_YEAST]	190.703	2.2666e+07	13	18.91	1	12	12	825	92.8696	4.85596
P25567	RNA-binding protein SRO9 OS=Saccharomyces cerevisiae (strain ATCC 204508 / S288c) GN=SRO9 PE=1 SV=2 - [SRO9_YEAST]	373.29	2.25844e+07	9	27.19	1	9	9	434	48.0308	8.89502
P32864	Rab proteins geranylgeranyltransferase component A OS=Saccharomyces cerevisiae (strain ATCC 204508 / S288c) GN=MRS6 PE=1 SV=2 - [RAEP_YEAST]	149.885	2.20876e+07	6	10.45	1	6	6	603	67.3314	4.7417
P05748	60S ribosomal protein L15-A OS=Saccharomyces cerevisiae (strain ATCC 204508 / S288c) GN=RPL15A PE=1 SV=3 - [RL15A_YEAST]	189.867	2.20278e+07	6	28.92	2	6	6	204	24.4073	11.3853
P12962	Cap-associated protein CAF20 OS=Saccharomyces cerevisiae (strain ATCC 204508 / S288c) GN=CAF20 PE=1 SV=2 - [CAF20_YEAST]	163.5	21902335	2	17.39	1	2	2	161	18.2122	5.96045
P34227	Mitochondrial peroxiredoxin PRX1 OS=Saccharomyces cerevisiae (strain ATCC 204508 / S288c) GN=PRX1 PE=1 SV=1 - [PRX1_YEAST]	219.853	2.16139e+07	6	25.67	1	6	6	261	29.4774	8.86572
Q07653	Protein HBT1 OS=Saccharomyces cerevisiae (strain ATCC 204508 / S288c) GN=HBT1 PE=1 SV=1 - [HBT1_YEAST]	1319.37	2.12361e+07	40	46.85	1	33	33	1046	113.548	6.37939
P51402	60S ribosomal protein L37-B OS=Saccharomyces cerevisiae (strain ATCC 204508 / S288c) GN=RPL37B PE=1 SV=2 - [RL37B_YEAST]	67.7518	2.08182e+07	4	36.36	1	2	4	88	9.86202	11.7954
P39015	Suppressor protein STM1 OS=Saccharomyces cerevisiae (strain ATCC 204508 / S288c) GN=STM1 PE=1 SV=3 - [STM1_YEAST]	236.942	2.0496e+07	12	36.63	1	11	11	273	29.9773	9.65674
P38910	10 kDa heat shock protein, mitochondrial OS=Saccharomyces cerevisiae (strain ATCC 204508 / S288c) GN=HSP10 PE=1 SV=1 - [CH10_YEAST]	41.98	19785149	2	24.53	1	2	2	106	11.3652	8.99756
P10622	60S acidic ribosomal protein P1-beta OS=Saccharomyces cerevisiae (strain ATCC 204508 / S288c) GN=RPP1B PE=1 SV=3 - [RLA3_YEAST]	166.741	1.96038e+07	2	47.17	1	2	2	106	10.6611	4.00537
P31334	54S ribosomal protein L9, mitochondrial OS=Saccharomyces cerevisiae (strain ATCC 204508 / S288c) GN=MRPL9 PE=1 SV=3 - [RM09_YEAST]	65.9504	1.88015e+07	3	10.41	1	3	3	269	29.7716	10.1841
P14681	Mitogen-activated protein kinase KSS1 OS=Saccharomyces cerevisiae (strain ATCC 204508 / S288c) GN=KSS1 PE=1 SV=1 - [KSS1_YEAST]	82.38	1.86479e+07	4	14.4	1	4	4	368	42.6646	5.60498
P54115	Magnesium-activated aldehyde dehydrogenase, cytosolic OS=Saccharomyces cerevisiae (strain ATCC 204508 / S288c) GN=ALD6 PE=1 SV=4 - [ALDH6_YEAST]	263.909	1.85587e+07	9	17	1	7	7	500	54.3798	5.43994
P14120	60S ribosomal protein L30 OS=Saccharomyces cerevisiae (strain ATCC 204508 / S288c) GN=RPL30 PE=1 SV=3 - [RL30_YEAST]	81.53	1.84653e+07	2	27.62	1	2	2	105	11.4083	9.80322
P34164	SNF1 protein kinase subunit beta-2 OS=Saccharomyces cerevisiae (strain ATCC 204508 / S288c) GN=SIP2 PE=1 SV=3 - [SIP2_YEAST]	62.4	1.80171e+07	1	2.65	2	1	1	415	46.3759	5.66846
P36526	54S ribosomal protein L27, mitochondrial OS=Saccharomyces cerevisiae (strain ATCC 204508 / S288c) GN=MRPL27 PE=1 SV=2 - [RM27_YEAST]	101.15	1.7814e+07	4	28.77	1	4	4	146	16.4817	10.1255
P32787	Mitochondrial genome maintenance protein MGM101 OS=Saccharomyces cerevisiae (strain ATCC 204508 / S288c) GN=MGM101 PE=1 SV=1 - [MG101_YEAST]	227.253	1.76821e+07	5	18.96	1	4	4	269	30.0714	9.31982
P25644	DNA topoisomerase 2-associated protein PAT1 OS=Saccharomyces cerevisiae (strain ATCC 204508 / S288c) GN=PAT1 PE=1 SV=4 - [PAT1_YEAST]	25.9367	1.73347e+07	3	3.02	1	3	3	796	88.4562	7.38623
P51998	54S ribosomal protein YmL6, mitochondrial OS=Saccharomyces cerevisiae (strain ATCC 204508 / S288c) GN=YML6 PE=1 SV=1 - [RL4P_YEAST]	244.869	1.71889e+07	10	38.81	1	10	10	286	31.95	9.61279
P49090	Asparagine synthetase [glutamine-hydrolyzing] 2 OS=Saccharomyces cerevisiae (strain ATCC 204508 / S288c) GN=ASN2 PE=1 SV=2 - [ASNS2_YEAST]	378.664	1.68499e+07	12	27.1	1	8	12	572	64.5522	5.87158
P0CX25	60S ribosomal protein L43-A OS=Saccharomyces cerevisiae (strain ATCC 204508 / S288c) GN=RPL43A PE=1 SV=1 - [RL43A_YEAST]	89.7867	1.67213e+07	4	32.61	1	3	3	92	10.0843	10.4185
Q07505	Putative carboxymethylenebutenolidase OS=Saccharomyces cerevisiae (strain ATCC 204508 / S288c) GN=YDL086W PE=1 SV=1 - [DLHH_YEAST]	230.318	1.66396e+07	5	28.57	1	5	5	273	30.8175	6.34131
P15303	Protein transport protein SEC23 OS=Saccharomyces cerevisiae (strain ATCC 204508 / S288c) GN=SEC23 PE=1 SV=1 - [SEC23_YEAST]	143.597	1.65511e+07	7	12.37	1	7	7	768	85.3308	5.65576
P53066	Ankyrin repeat-containing protein YGL242C OS=Saccharomyces cerevisiae (strain ATCC 204508 / S288c) GN=YGL242C PE=1 SV=1 - [YGZ2_YEAST]	47.96	1.64507e+07	2	13.26	1	2	2	181	20.0615	4.1958
P28834	Isocitrate dehydrogenase [NAD] subunit 1, mitochondrial OS=Saccharomyces cerevisiae (strain ATCC 204508 / S288c) GN=IDH1 PE=1 SV=2 - [IDH1_YEAST]	224.386	1.63904e+07	7	27.22	1	7	7	360	39.2997	8.99756
P40513	Mitochondrial acidic protein MAM33 OS=Saccharomyces cerevisiae (strain ATCC 204508 / S288c) GN=MAM33 PE=1 SV=1 - [MAM33_YEAST]	179.137	1.6327e+07	3	12.78	1	3	3	266	30.1138	4.57666
P36519	54S ribosomal protein L7, mitochondrial OS=Saccharomyces cerevisiae (strain ATCC 204508 / S288c) GN=MRPL7 PE=1 SV=2 - [RM07_YEAST]	26.068	1.60985e+07	2	5.82	1	2	2	292	33.0782	9.67139
P36516	54S ribosomal protein L3, mitochondrial OS=Saccharomyces cerevisiae (strain ATCC 204508 / S288c) GN=MRPL3 PE=1 SV=2 - [RM03_YEAST]	102.452	1.60746e+07	4	10.26	1	4	4	390	43.9719	9.42236
P41277	Glycerol-1-phosphate phosphohydrolase 1 OS=Saccharomyces cerevisiae (strain ATCC 204508 / S288c) GN=GPP1 PE=1 SV=3 - [GPP1_YEAST]	172.849	1.57301e+07	6	28	2	6	6	250	27.9293	5.5542
Q01560	Nucleolar protein 3 OS=Saccharomyces cerevisiae (strain ATCC 204508 / S288c) GN=NPL3 PE=1 SV=1 - [NOP3_YEAST]	167.215	1.55893e+07	6	17.39	1	6	6	414	45.3798	5.5415
Q06678	54S ribosomal protein L35, mitochondrial OS=Saccharomyces cerevisiae (strain ATCC 204508 / S288c) GN=MRPL35 PE=1 SV=1 - [RM35_YEAST]	150.686	1.552e+07	7	17.17	1	6	6	367	42.7984	9.51025
P18961	Serine/threonine-protein kinase YPK2/YKR2 OS=Saccharomyces cerevisiae (strain ATCC 204508 / S288c) GN=YPK2 PE=1 SV=1 - [YPK2_YEAST]	476.322	1.53854e+07	13	28.51	1	12	13	677	76.6165	7.6499
P32463	Acyl carrier protein, mitochondrial OS=Saccharomyces cerevisiae (strain ATCC 204508 / S288c) GN=ACP1 PE=1 SV=1 - [ACPM_YEAST]	64.4633	1.51264e+07	3	14.4	1	2	2	125	13.934	4.97021
Q00402	Nuclear migration protein NUM1 OS=Saccharomyces cerevisiae (strain ATCC 204508 / S288c) GN=NUM1 PE=1 SV=2 - [NUM1_YEAST]	180.2	1.49392e+07	5	10.23	1	4	4	2748	312.839	5.40186
P40202	Superoxide dismutase 1 copper chaperone OS=Saccharomyces cerevisiae (strain ATCC 204508 / S288c) GN=CCS1 PE=1 SV=1 - [CCS1_YEAST]	237.925	1.44253e+07	9	44.58	1	8	8	249	27.3127	6.66846
P00560	Phosphoglycerate kinase OS=Saccharomyces cerevisiae (strain ATCC 204508 / S288c) GN=PGK1 PE=1 SV=2 - [PGK_YEAST]	260.053	1.42482e+07	11	32.45	1	11	11	416	44.7108	7.60596
P41940	Mannose-1-phosphate guanyltransferase OS=Saccharomyces cerevisiae (strain ATCC 204508 / S288c) GN=PSA1 PE=1 SV=2 - [MPG1_YEAST]	110.6	1.42328e+07	4	14.96	1	4	4	361	39.541	6.34131
P25642	54S ribosomal protein IMG2, mitochondrial OS=Saccharomyces cerevisiae (strain ATCC 204508 / S288c) GN=IMG2 PE=1 SV=2 - [IMG2_YEAST]	120.463	1.41784e+07	6	24.66	1	5	5	146	16.3697	9.84717
P19414	Aconitate hydratase, mitochondrial OS=Saccharomyces cerevisiae (strain ATCC 204508 / S288c) GN=ACO1 PE=1 SV=2 - [ACON_YEAST]	274.445	1.41769e+07	10	14.52	2	9	9	778	85.3148	8.07471
P36521	54S ribosomal protein L11, mitochondrial OS=Saccharomyces cerevisiae (strain ATCC 204508 / S288c) GN=MRPL11 PE=1 SV=2 - [RM11_YEAST]	187.716	1.41454e+07	6	27.71	1	6	6	249	28.497	9.70068
P07274	Profilin OS=Saccharomyces cerevisiae (strain ATCC 204508 / S288c) GN=PFY1 PE=1 SV=2 - [PROF_YEAST]	25.68	1.41147e+07	1	7.94	1	1	1	126	13.669	5.79541
Q06090	54S ribosomal protein L51, mitochondrial OS=Saccharomyces cerevisiae (strain ATCC 204508 / S288c) GN=MRPL51 PE=1 SV=1 - [RM51_YEAST]	85.7664	1.40804e+07	3	22.86	1	3	3	140	16.1135	10.4478
P40422	DNA-directed RNA polymerases I, II, and III subunit RPABC4 OS=Saccharomyces cerevisiae (strain ATCC 204508 / S288c) GN=RPC10 PE=1 SV=1 - [RPAB4_YEAST]	91.8685	1.40339e+07	3	52.86	1	3	3	70	7.711	9.75928
P35996	54S ribosomal protein L38, mitochondrial OS=Saccharomyces cerevisiae (strain ATCC 204508 / S288c) GN=MRPL38 PE=1 SV=1 - [RM38_YEAST]	83.0759	1.38668e+07	5	28.99	1	4	4	138	14.8949	9.81787
Q06408	Transaminated amino acid decarboxylase OS=Saccharomyces cerevisiae (strain ATCC 204508 / S288c) GN=ARO10 PE=1 SV=1 - [ARO10_YEAST]	126.802	1.38046e+07	6	8.66	1	6	6	635	71.339	6.53662
P46969	Ribulose-phosphate 3-epimerase OS=Saccharomyces cerevisiae (strain ATCC 204508 / S288c) GN=RPE1 PE=1 SV=1 - [RPE_YEAST]	195.206	1.37926e+07	8	44.96	1	6	6	238	25.9502	6.27783
P02293	Histone H2B.1 OS=Saccharomyces cerevisiae (strain ATCC 204508 / S288c) GN=HTB1 PE=1 SV=2 - [H2B1_YEAST]	56.1923	1.37828e+07	3	13.74	2	2	2	131	14.2436	10.0962
P32432	Transcription factor SFP1 OS=Saccharomyces cerevisiae (strain ATCC 204508 / S288c) GN=SFP1 PE=1 SV=1 - [SFP1_YEAST]	248.095	1.37262e+07	10	23.87	1	10	10	683	74.739	6.69775
Q01574	Acetyl-coenzyme A synthetase 1 OS=Saccharomyces cerevisiae (strain ATCC 204508 / S288c) GN=ACS1 PE=1 SV=2 - [ACS1_YEAST]	222.176	1.37221e+07	8	14.45	1	7	8	713	79.0914	6.62451
P36517	54S ribosomal protein L4, mitochondrial OS=Saccharomyces cerevisiae (strain ATCC 204508 / S288c) GN=MRPL4 PE=1 SV=2 - [RM04_YEAST]	214.06	1.35953e+07	8	26.65	1	7	7	319	36.9421	7.6499
P25372	Thioredoxin-3, mitochondrial OS=Saccharomyces cerevisiae (strain ATCC 204508 / S288c) GN=TRX3 PE=1 SV=1 - [TRX3_YEAST]	96.38	1.35535e+07	4	33.07	1	4	4	127	14.4225	8.89502
P20604	Serine/threonine-protein phosphatase PP1-1 OS=Saccharomyces cerevisiae (strain ATCC 204508 / S288c) GN=SIT4 PE=1 SV=1 - [PP11_YEAST]	69.136	1.32202e+07	3	9.97	1	3	3	311	35.5145	5.40186
P47141	37S ribosomal protein S26, mitochondrial OS=Saccharomyces cerevisiae (strain ATCC 204508 / S288c) GN=RSM26 PE=1 SV=1 - [RT26_YEAST]	223.472	1.31347e+07	3	18.05	1	3	3	266	30.2046	8.80713
P16451	Pyruvate dehydrogenase complex protein X component, mitochondrial OS=Saccharomyces cerevisiae (strain ATCC 204508 / S288c) GN=PDX1 PE=1 SV=1 - [ODPX_YEAST]	119.913	1.31029e+07	3	8.78	1	3	3	410	45.3335	5.73193
P32598	Serine/threonine-protein phosphatase PP1-2 OS=Saccharomyces cerevisiae (strain ATCC 204508 / S288c) GN=GLC7 PE=1 SV=1 - [PP12_YEAST]	183.531	1.30876e+07	5	16.03	1	4	4	312	35.884	5.49072
P05739	60S ribosomal protein L6-B OS=Saccharomyces cerevisiae (strain ATCC 204508 / S288c) GN=RPL6B PE=1 SV=4 - [RL6B_YEAST]	125.135	1.30848e+07	3	17.05	1	1	3	176	19.9742	10.0815
P09232	Cerevisin OS=Saccharomyces cerevisiae (strain ATCC 204508 / S288c) GN=PRB1 PE=1 SV=1 - [PRTB_YEAST]	123.28	1.27544e+07	4	7.09	1	4	4	635	69.5788	6.39209
P40070	U6 snRNA-associated Sm-like protein LSm4 OS=Saccharomyces cerevisiae (strain ATCC 204508 / S288c) GN=LSM4 PE=1 SV=1 - [LSM4_YEAST]	77.7045	1.27398e+07	3	11.76	1	3	3	187	21.2633	9.45166
P07271	ATP-dependent DNA helicase PIF1 OS=Saccharomyces cerevisiae (strain ATCC 204508 / S288c) GN=PIF1 PE=1 SV=2 - [PIF1_YEAST]	314.222	1.26988e+07	12	13.39	1	11	11	859	97.6206	8.99756
P38523	GrpE protein homolog, mitochondrial OS=Saccharomyces cerevisiae (strain ATCC 204508 / S288c) GN=MGE1 PE=1 SV=1 - [GRPE_YEAST]	74.6289	1.26237e+07	2	11.4	1	2	2	228	26.0504	8.23584
P07259	Protein URA2 OS=Saccharomyces cerevisiae (strain ATCC 204508 / S288c) GN=URA2 PE=1 SV=5 - [PYR1_YEAST]	825.223	1.25507e+07	25	13.69	2	25	25	2214	244.887	5.8335
P53881	54S ribosomal protein L22, mitochondrial OS=Saccharomyces cerevisiae (strain ATCC 204508 / S288c) GN=MRPL22 PE=1 SV=2 - [RM22_YEAST]	176.868	1.2461e+07	8	34.3	1	8	8	309	34.8758	9.979
P40017	Carnitine O-acetyltransferase YAT2 OS=Saccharomyces cerevisiae (strain ATCC 204508 / S288c) GN=YAT2 PE=1 SV=1 - [YAT2_YEAST]	17.24	1.23879e+07	3	2.6	1	3	3	923	103.27	6.30322
Q06217	Small nuclear ribonucleoprotein Sm D2 OS=Saccharomyces cerevisiae (strain ATCC 204508 / S288c) GN=SMD2 PE=1 SV=2 - [SMD2_YEAST]	34.7314	1.23782e+07	2	17.27	1	2	2	110	12.8449	9.15869
P07251	ATP synthase subunit alpha, mitochondrial OS=Saccharomyces cerevisiae (strain ATCC 204508 / S288c) GN=ATP1 PE=1 SV=5 - [ATPA_YEAST]	212.015	1.22374e+07	4	8.62	1	4	4	545	58.5723	9.0415
P0C0W1	40S ribosomal protein S22-A OS=Saccharomyces cerevisiae (strain ATCC 204508 / S288c) GN=RPS22A PE=1 SV=2 - [RS22A_YEAST]	57.66	1.21698e+07	2	12.31	2	2	2	130	14.6169	9.93506
P36528	54S ribosomal protein L17, mitochondrial OS=Saccharomyces cerevisiae (strain ATCC 204508 / S288c) GN=MRPL17 PE=1 SV=2 - [RM17_YEAST]	119.53	1.20263e+07	6	14.95	1	4	4	281	32.1928	9.05615
P40091	Protein PEA2 OS=Saccharomyces cerevisiae (strain ATCC 204508 / S288c) GN=PEA2 PE=1 SV=1 - [PEA2_YEAST]	327.208	1.17858e+07	13	23.57	1	11	11	420	48.1351	5.59229
P22147	5'-3' exoribonuclease 1 OS=Saccharomyces cerevisiae (strain ATCC 204508 / S288c) GN=XRN1 PE=1 SV=1 - [XRN1_YEAST]	200.67	1.15832e+07	9	6.94	1	9	9	1528	175.35	7.47412
P38749	AP-1-like transcription factor YAP3 OS=Saccharomyces cerevisiae (strain ATCC 204508 / S288c) GN=YAP3 PE=1 SV=1 - [YAP3_YEAST]	256.629	1.15094e+07	9	24.85	1	7	7	330	37.9313	5.14795
Q06178	Nicotinamide/nicotinic acid mononucleotide adenylyltransferase 1 OS=Saccharomyces cerevisiae (strain ATCC 204508 / S288c) GN=NMA1 PE=1 SV=1 - [NMA1_YEAST]	58.85	1.1504e+07	5	11.97	1	2	4	401	45.8303	6.90283
Q03761	Transcription initiation factor TFIID subunit 12 OS=Saccharomyces cerevisiae (strain ATCC 204508 / S288c) GN=TAF12 PE=1 SV=1 - [TAF12_YEAST]	438.008	1.14713e+07	14	32.28	1	13	13	539	61.0357	9.5542
P38129	Transcription initiation factor TFIID subunit 5 OS=Saccharomyces cerevisiae (strain ATCC 204508 / S288c) GN=TAF5 PE=1 SV=1 - [TAF5_YEAST]	352.192	1.14356e+07	11	19.17	1	11	11	798	88.9125	7.40088
P22354	54S ribosomal protein L20, mitochondrial OS=Saccharomyces cerevisiae (strain ATCC 204508 / S288c) GN=MRPL20 PE=1 SV=2 - [RM20_YEAST]	31.35	1.13839e+07	2	8.72	1	2	2	195	22.3776	10.1841
P32471	Elongation factor 1-beta OS=Saccharomyces cerevisiae (strain ATCC 204508 / S288c) GN=EFB1 PE=1 SV=4 - [EF1B_YEAST]	177.09	1.13566e+07	5	28.64	1	5	5	206	22.613	4.44971
P50875	Transcription factor SPT20 OS=Saccharomyces cerevisiae (strain ATCC 204508 / S288c) GN=SPT20 PE=1 SV=1 - [SPT20_YEAST]	285.635	1.1322e+07	8	18.21	1	8	8	604	67.7547	9.59814
P06782	Carbon catabolite-derepressing protein kinase OS=Saccharomyces cerevisiae (strain ATCC 204508 / S288c) GN=SNF1 PE=1 SV=1 - [SNF1_YEAST]	403.079	1.13049e+07	10	22.59	1	10	10	633	72.0001	6.65381
P0CX59	Transposon Ty1-OR Gag polyprotein OS=Saccharomyces cerevisiae (strain ATCC 204508 / S288c) GN=TY1A-OR PE=2 SV=1 - [YO12A_YEAST]	180.867	1.12233e+07	7	20.23	48	6	6	440	49.0669	7.92822
P53184	Nicotinamidase OS=Saccharomyces cerevisiae (strain ATCC 204508 / S288c) GN=PNC1 PE=1 SV=1 - [PNC1_YEAST]	62.37	1.1194e+07	2	9.72	1	2	2	216	24.9776	6.26514
P18888	Transcription regulatory protein SNF6 OS=Saccharomyces cerevisiae (strain ATCC 204508 / S288c) GN=SNF6 PE=1 SV=1 - [SNF6_YEAST]	94.0813	1.10619e+07	4	13.86	1	4	4	332	37.5835	5.70654
P12687	54S ribosomal protein L2, mitochondrial OS=Saccharomyces cerevisiae (strain ATCC 204508 / S288c) GN=MRP7 PE=1 SV=1 - [RM02_YEAST]	257.028	1.10109e+07	6	18.87	1	6	6	371	43.2	9.81787
P32190	Glycerol kinase OS=Saccharomyces cerevisiae (strain ATCC 204508 / S288c) GN=GUT1 PE=3 SV=1 - [GLPK_YEAST]	186.758	1.09228e+07	9	13.12	1	8	8	709	79.7736	8.04541
P29509	Thioredoxin reductase 1 OS=Saccharomyces cerevisiae (strain ATCC 204508 / S288c) GN=TRR1 PE=1 SV=3 - [TRXB1_YEAST]	218.588	1.08496e+07	6	29.78	2	5	5	319	34.2164	5.93506
P35189	Transcription initiation factor TFIID subunit 14 OS=Saccharomyces cerevisiae (strain ATCC 204508 / S288c) GN=TAF14 PE=1 SV=1 - [TAF14_YEAST]	93.9462	1.07479e+07	2	10.66	1	2	2	244	27.4233	5.2876
P36533	54S ribosomal protein L39, mitochondrial OS=Saccharomyces cerevisiae (strain ATCC 204508 / S288c) GN=MRPL39 PE=1 SV=3 - [RM39_YEAST]	57.05	1.07458e+07	1	15.71	1	1	1	70	7.96765	10.77
P51601	GTP cyclohydrolase 1 OS=Saccharomyces cerevisiae (strain ATCC 204508 / S288c) GN=FOL2 PE=1 SV=1 - [GCH1_YEAST]	145.257	1.07071e+07	7	28.81	1	6	6	243	27.7513	7.2251
P49089	Asparagine synthetase [glutamine-hydrolyzing] 1 OS=Saccharomyces cerevisiae (strain ATCC 204508 / S288c) GN=ASN1 PE=1 SV=2 - [ASNS1_YEAST]	142.627	1.07011e+07	7	15.03	1	3	7	572	64.4293	6.11279
P23369	54S ribosomal protein L25, mitochondrial OS=Saccharomyces cerevisiae (strain ATCC 204508 / S288c) GN=MRPL25 PE=1 SV=2 - [RM25_YEAST]	80.9019	1.06903e+07	5	33.12	1	5	5	157	18.5751	10.0376
P22336	Replication factor A protein 1 OS=Saccharomyces cerevisiae (strain ATCC 204508 / S288c) GN=RFA1 PE=1 SV=1 - [RFA1_YEAST]	233.133	1.06902e+07	11	19.32	1	11	11	621	70.3043	6.22705
Q12464	RuvB-like protein 2 OS=Saccharomyces cerevisiae (strain ATCC 204508 / S288c) GN=RVB2 PE=1 SV=1 - [RUVB2_YEAST]	100.839	1.05772e+07	2	5.1	1	2	2	471	51.5797	5.31299
P16862	ATP-dependent 6-phosphofructokinase subunit beta OS=Saccharomyces cerevisiae (strain ATCC 204508 / S288c) GN=PFK2 PE=1 SV=4 - [PFKA2_YEAST]	210.871	1.05137e+07	11	13.14	1	11	11	959	104.552	6.66846
P08153	Transcriptional factor SWI5 OS=Saccharomyces cerevisiae (strain ATCC 204508 / S288c) GN=SWI5 PE=1 SV=1 - [SWI5_YEAST]	418.682	1.04569e+07	9	16.22	1	9	9	709	79.7259	8.70459
P22353	54S ribosomal protein L8, mitochondrial OS=Saccharomyces cerevisiae (strain ATCC 204508 / S288c) GN=MRPL8 PE=1 SV=4 - [RM08_YEAST]	166.598	1.04176e+07	6	31.93	1	6	6	238	26.9284	9.80322
P09734	Tubulin alpha-3 chain OS=Saccharomyces cerevisiae (strain ATCC 204508 / S288c) GN=TUB3 PE=1 SV=1 - [TBA3_YEAST]	156.97	1.04004e+07	4	9.44	1	2	4	445	49.6625	5.16064
P28817	3-hydroxyisobutyryl-CoA hydrolase, mitochondrial OS=Saccharomyces cerevisiae (strain ATCC 204508 / S288c) GN=EHD3 PE=1 SV=2 - [HIBCH_YEAST]	166.85	1.03783e+07	5	10.6	1	5	5	500	56.2525	8.33838
P22082	Transcription regulatory protein SNF2 OS=Saccharomyces cerevisiae (strain ATCC 204508 / S288c) GN=SNF2 PE=1 SV=1 - [SNF2_YEAST]	349.359	1.0372e+07	10	7.16	1	10	10	1703	193.931	7.00537
P02557	Tubulin beta chain OS=Saccharomyces cerevisiae (strain ATCC 204508 / S288c) GN=TUB2 PE=1 SV=2 - [TBB_YEAST]	203.888	1.02992e+07	5	21.44	1	5	5	457	50.8905	4.75439
IPI12345678	Streptavidin (S.avidinii) - [CON_Strepavidin]	188.45	1.01615e+07	3	25	1	2	2	160	16.6121	6.55127
P0CX42	60S ribosomal protein L23-B OS=Saccharomyces cerevisiae (strain ATCC 204508 / S288c) GN=RPL23B PE=1 SV=1 - [RL23B_YEAST]	37.59	1.01095e+07	2	11.68	1	2	2	137	14.4636	10.3306
P28007	H/ACA ribonucleoprotein complex subunit 1 OS=Saccharomyces cerevisiae (strain ATCC 204508 / S288c) GN=GAR1 PE=1 SV=1 - [GAR1_YEAST]	37.36	10016221	1	6.34	1	1	1	205	21.4671	11.4585
P53204	Nicotinamide/nicotinic acid mononucleotide adenylyltransferase 2 OS=Saccharomyces cerevisiae (strain ATCC 204508 / S288c) GN=NMA2 PE=1 SV=1 - [NMA2_YEAST]	107.64	9.99312e+06	5	15.19	1	3	5	395	44.8806	5.89697
P20081	FK506-binding protein 1 OS=Saccharomyces cerevisiae (strain ATCC 204508 / S288c) GN=FPR1 PE=1 SV=2 - [FKBP_YEAST]	117.78	9987521	4	29.82	1	3	3	114	12.1503	6.03662
P38811	Transcription-associated protein 1 OS=Saccharomyces cerevisiae (strain ATCC 204508 / S288c) GN=TRA1 PE=1 SV=1 - [TRA1_YEAST]	334.875	9.89181e+06	15	4.65	1	14	14	3744	432.905	6.55127
Q07362	Protein PBP4 OS=Saccharomyces cerevisiae (strain ATCC 204508 / S288c) GN=PBP4 PE=1 SV=1 - [PBP4_YEAST]	83.9928	9.66436e+06	3	17.3	1	3	3	185	19.8692	10.3452
Q07807	mRNA-binding protein PUF3 OS=Saccharomyces cerevisiae (strain ATCC 204508 / S288c) GN=PUF3 PE=1 SV=1 - [PUF3_YEAST]	216.867	9.60974e+06	6	8.65	1	6	6	879	98.0073	7.21045
P53724	54S ribosomal protein L50, mitochondrial OS=Saccharomyces cerevisiae (strain ATCC 204508 / S288c) GN=MRPL50 PE=1 SV=1 - [RM50_YEAST]	132.44	9.55101e+06	4	30.94	1	4	4	139	16.2726	8.67529
P22149	Iron-regulated transcriptional activator AFT1 OS=Saccharomyces cerevisiae (strain ATCC 204508 / S288c) GN=AFT1 PE=1 SV=2 - [AFT1_YEAST]	273.825	9.513e+06	8	13.77	1	7	7	690	77.6352	6.88818
P54785	Transcriptional activator/repressor MOT3 OS=Saccharomyces cerevisiae (strain ATCC 204508 / S288c) GN=MOT3 PE=1 SV=1 - [MOT3_YEAST]	73.28	9.29768e+06	3	7.35	1	3	3	490	54.3486	8.74854
P26754	Replication factor A protein 2 OS=Saccharomyces cerevisiae (strain ATCC 204508 / S288c) GN=RFA2 PE=1 SV=1 - [RFA2_YEAST]	216.177	9.24006e+06	3	17.95	1	3	3	273	29.9175	4.98291
P09733	Tubulin alpha-1 chain OS=Saccharomyces cerevisiae (strain ATCC 204508 / S288c) GN=TUB1 PE=1 SV=2 - [TBA1_YEAST]	272.953	9.23736e+06	7	19.69	1	5	7	447	49.7685	5.07178
Q03430	37S ribosomal protein RSM28, mitochondrial OS=Saccharomyces cerevisiae (strain ATCC 204508 / S288c) GN=RSM28 PE=1 SV=2 - [RSM28_YEAST]	126.773	9.09444e+06	6	17.17	1	6	6	361	41.1903	9.96436
Q03973	High mobility group protein 1 OS=Saccharomyces cerevisiae (strain ATCC 204508 / S288c) GN=HMO1 PE=1 SV=1 - [HMO1_YEAST]	38.56	9.06918e+06	3	11.38	1	3	3	246	27.5273	8.51416
Q02486	ARS-binding factor 2, mitochondrial OS=Saccharomyces cerevisiae (strain ATCC 204508 / S288c) GN=ABF2 PE=1 SV=1 - [ABF2_YEAST]	49.17	9.0416e+06	5	25.14	1	5	5	183	21.5484	9.68604
P23594	Serine/threonine-protein phosphatase PP2A-1 catalytic subunit OS=Saccharomyces cerevisiae (strain ATCC 204508 / S288c) GN=PPH21 PE=1 SV=1 - [PP2A1_YEAST]	38.04	8923272	1	2.98	2	1	1	369	41.911	4.79248
P32387	54S ribosomal protein L41, mitochondrial OS=Saccharomyces cerevisiae (strain ATCC 204508 / S288c) GN=MRP20 PE=1 SV=1 - [RM41_YEAST]	122.107	8.90032e+06	7	28.9	1	7	7	263	30.5469	9.42236
Q99312	IMP-specific 5'-nucleotidase 1 OS=Saccharomyces cerevisiae (strain ATCC 204508 / S288c) GN=ISN1 PE=1 SV=1 - [ISN1_YEAST]	126.037	8.80739e+06	4	10.44	1	4	4	450	51.2982	5.42725
P36531	54S ribosomal protein L36, mitochondrial OS=Saccharomyces cerevisiae (strain ATCC 204508 / S288c) GN=MRPL36 PE=1 SV=3 - [RM36_YEAST]	36.86	8.75546e+06	2	12.99	1	2	2	177	20.0785	9.71533
Q12100	Probable serine/threonine-protein kinase RTK1 OS=Saccharomyces cerevisiae (strain ATCC 204508 / S288c) GN=RTK1 PE=1 SV=1 - [RTK1_YEAST]	228.956	8.72118e+06	8	16.77	1	8	8	620	69.5719	8.27979
P15108	ATP-dependent molecular chaperone HSC82 OS=Saccharomyces cerevisiae (strain ATCC 204508 / S288c) GN=HSC82 PE=1 SV=4 - [HSC82_YEAST]	438.492	8.71788e+06	12	18.16	2	12	12	705	80.8497	4.83057
P53252	Sphingolipid long chain base-responsive protein PIL1 OS=Saccharomyces cerevisiae (strain ATCC 204508 / S288c) GN=PIL1 PE=1 SV=1 - [PIL1_YEAST]	226.721	8.67895e+06	7	30.38	1	6	7	339	38.3261	4.62744
Q12030	Transcription initiation factor TFIID subunit 10 OS=Saccharomyces cerevisiae (strain ATCC 204508 / S288c) GN=TAF10 PE=1 SV=1 - [TAF10_YEAST]	30.3411	8.67507e+06	2	8.74	1	2	2	206	23.0052	4.61475
P80235	Putative mitochondrial carnitine O-acetyltransferase OS=Saccharomyces cerevisiae (strain ATCC 204508 / S288c) GN=YAT1 PE=1 SV=2 - [CACM_YEAST]	45.08	8.6263e+06	2	2.91	1	2	2	687	77.717	6.93213
P09547	SWI/SNF chromatin-remodeling complex subunit SWI1 OS=Saccharomyces cerevisiae (strain ATCC 204508 / S288c) GN=SWI1 PE=1 SV=1 - [SWI1_YEAST]	374.088	8.53796e+06	9	8.45	1	9	9	1314	147.848	8.76318
P38187	Ubiquitin carboxyl-terminal hydrolase 13 OS=Saccharomyces cerevisiae (strain ATCC 204508 / S288c) GN=UBP13 PE=1 SV=3 - [UBP13_YEAST]	254.824	8.53084e+06	4	6.69	1	3	4	747	83.8034	6.18896
P36523	54S ribosomal protein L15, mitochondrial OS=Saccharomyces cerevisiae (strain ATCC 204508 / S288c) GN=MRPL15 PE=1 SV=3 - [RM15_YEAST]	93.66	8.50272e+06	4	17.39	1	4	4	253	28.1497	9.24658
P35177	Transcriptional activator SPT7 OS=Saccharomyces cerevisiae (strain ATCC 204508 / S288c) GN=SPT7 PE=1 SV=1 - [SPT7_YEAST]	276.947	8.49688e+06	10	7.51	1	9	9	1332	152.524	4.86865
Q12425	Iron-sulfur assembly protein 2 OS=Saccharomyces cerevisiae (strain ATCC 204508 / S288c) GN=ISA2 PE=1 SV=1 - [ISA2_YEAST]	94.76	8.37888e+06	3	17.84	1	3	3	185	20.8637	7.76709
P00830	ATP synthase subunit beta, mitochondrial OS=Saccharomyces cerevisiae (strain ATCC 204508 / S288c) GN=ATP2 PE=1 SV=2 - [ATPB_YEAST]	142.224	8.21621e+06	4	9.78	1	4	4	511	54.7599	5.70654
P28777	Chorismate synthase OS=Saccharomyces cerevisiae (strain ATCC 204508 / S288c) GN=ARO2 PE=1 SV=1 - [AROC_YEAST]	263.36	8.1675e+06	7	22.61	1	7	7	376	40.8126	7.79639
P09938	Ribonucleoside-diphosphate reductase small chain 1 OS=Saccharomyces cerevisiae (strain ATCC 204508 / S288c) GN=RNR2 PE=1 SV=2 - [RIR2_YEAST]	25.84	8.12158e+06	2	4.76	1	2	2	399	46.1182	5.24951
Q06630	Mitochondrial homologous recombination protein 1 OS=Saccharomyces cerevisiae (strain ATCC 204508 / S288c) GN=MHR1 PE=1 SV=1 - [MHR1_YEAST]	61.6886	8.05019e+06	4	15.93	1	4	4	226	26.8778	9.49561
P04911	Histone H2A.1 OS=Saccharomyces cerevisiae (strain ATCC 204508 / S288c) GN=HTA1 PE=1 SV=2 - [H2A1_YEAST]	23.72	8.0352e+06	2	22.73	4	2	2	132	13.9807	10.6675
Q12154	ATPase GET3 OS=Saccharomyces cerevisiae (strain ATCC 204508 / S288c) GN=GET3 PE=1 SV=1 - [GET3_YEAST]	44.27	7.90625e+06	2	5.08	1	2	2	354	39.3285	4.99561
P18480	SWI/SNF chromatin-remodeling complex subunit SNF5 OS=Saccharomyces cerevisiae (strain ATCC 204508 / S288c) GN=SNF5 PE=1 SV=3 - [SNF5_YEAST]	252.356	7.86213e+06	10	11.6	1	9	9	905	102.48	8.27979
Q12292	Autophagy-related protein 34 OS=Saccharomyces cerevisiae (strain ATCC 204508 / S288c) GN=ATG34 PE=1 SV=1 - [ATG34_YEAST]	183.41	7.83103e+06	5	13.59	1	5	5	412	46.6256	5.45264
P32611	54S ribosomal protein RML2, mitochondrial OS=Saccharomyces cerevisiae (strain ATCC 204508 / S288c) GN=RML2 PE=1 SV=1 - [RML2_YEAST]	91.6067	7.80229e+06	3	7.63	1	3	3	393	43.7586	10.7847
P06778	DNA repair and recombination protein RAD52 OS=Saccharomyces cerevisiae (strain ATCC 204508 / S288c) GN=RAD52 PE=1 SV=2 - [RAD52_YEAST]	98.7163	7.70762e+06	6	11.46	1	5	5	471	52.3714	8.22119
P15646	rRNA 2'-O-methyltransferase fibrillarin OS=Saccharomyces cerevisiae (strain ATCC 204508 / S288c) GN=NOP1 PE=1 SV=1 - [FBRL_YEAST]	125.049	7.68158e+06	4	12.23	1	4	4	327	34.4439	10.2427
P21657	Transcriptional activator protein DAL81 OS=Saccharomyces cerevisiae (strain ATCC 204508 / S288c) GN=DAL81 PE=1 SV=3 - [DAL81_YEAST]	146.42	7.65051e+06	6	7.22	1	6	6	970	109.106	8.03076
P32495	H/ACA ribonucleoprotein complex subunit 2 OS=Saccharomyces cerevisiae (strain ATCC 204508 / S288c) GN=NHP2 PE=1 SV=2 - [NHP2_YEAST]	90.3494	7.54601e+06	3	20.51	1	3	3	156	17.1114	9.71533
P28241	Isocitrate dehydrogenase [NAD] subunit 2, mitochondrial OS=Saccharomyces cerevisiae (strain ATCC 204508 / S288c) GN=IDH2 PE=1 SV=1 - [IDH2_YEAST]	156.777	7.40683e+06	3	12.74	1	3	3	369	39.7149	8.68994
Q06251	Uncharacterized protein YLR177W OS=Saccharomyces cerevisiae (strain ATCC 204508 / S288c) GN=YLR177W PE=1 SV=1 - [YL177_YEAST]	58.58	7.2847e+06	3	5.73	1	2	2	628	71.2212	8.73389
P50095	Inosine-5'-monophosphate dehydrogenase 3 OS=Saccharomyces cerevisiae (strain ATCC 204508 / S288c) GN=IMD3 PE=1 SV=1 - [IMDH3_YEAST]	156.085	7.28291e+06	4	8.99	5	4	4	523	56.5487	7.40088
Q04599	54S ribosomal protein L1, mitochondrial OS=Saccharomyces cerevisiae (strain ATCC 204508 / S288c) GN=MRPL1 PE=1 SV=1 - [RM01_YEAST]	118.991	7.24772e+06	5	25.26	1	5	5	285	30.9767	9.96436
Q03631	Weak acid resistance protein 1 OS=Saccharomyces cerevisiae (strain ATCC 204508 / S288c) GN=WAR1 PE=1 SV=1 - [WAR1_YEAST]	95.3268	7.16256e+06	3	4.66	1	3	3	944	107.493	7.59131
P05030	Plasma membrane ATPase 1 OS=Saccharomyces cerevisiae (strain ATCC 204508 / S288c) GN=PMA1 PE=1 SV=2 - [PMA1_YEAST]	416.429	7.07394e+06	9	13.07	2	9	9	918	99.5562	5.10986
P00812	Arginase OS=Saccharomyces cerevisiae (strain ATCC 204508 / S288c) GN=CAR1 PE=1 SV=1 - [ARGI_YEAST]	79.5047	6.97208e+06	3	8.41	1	3	3	333	35.6391	5.64307
P19955	37S ribosomal protein YMR-31, mitochondrial OS=Saccharomyces cerevisiae (strain ATCC 204508 / S288c) GN=YMR31 PE=1 SV=1 - [RT31_YEAST]	109.117	6.93122e+06	3	27.64	1	3	3	123	13.6801	9.51025
P53330	Regulator of Ty1 transposition protein 102 OS=Saccharomyces cerevisiae (strain ATCC 204508 / S288c) GN=RTT102 PE=1 SV=2 - [RT102_YEAST]	163.577	6.8283e+06	3	25.48	1	3	3	157	17.7837	5.70654
P35719	Uncharacterized protein MRP8 OS=Saccharomyces cerevisiae (strain ATCC 204508 / S288c) GN=MRP8 PE=1 SV=1 - [MRP8_YEAST]	27.37	6.82333e+06	1	4.11	1	1	1	219	25.082	4.79248
P49723	Ribonucleoside-diphosphate reductase small chain 2 OS=Saccharomyces cerevisiae (strain ATCC 204508 / S288c) GN=RNR4 PE=1 SV=1 - [RIR4_YEAST]	27.43	6.78479e+06	1	3.19	1	1	1	345	40.0288	5.21143
P21576	Vacuolar protein sorting-associated protein 1 OS=Saccharomyces cerevisiae (strain ATCC 204508 / S288c) GN=VPS1 PE=1 SV=2 - [VPS1_YEAST]	309.895	6.74641e+06	14	21.16	1	13	13	704	78.6877	7.91357
P25626	54S ribosomal protein IMG1, mitochondrial OS=Saccharomyces cerevisiae (strain ATCC 204508 / S288c) GN=IMG1 PE=1 SV=1 - [IMG1_YEAST]	29.24	6.73505e+06	2	11.83	1	2	2	169	19.3817	10.3892
Q99247	Uncharacterized WD repeat-containing protein YOL087C OS=Saccharomyces cerevisiae (strain ATCC 204508 / S288c) GN=YOL087C PE=1 SV=1 - [YO087_YEAST]	92.7483	6.58333e+06	5	4.57	1	5	5	1116	125.304	6.68311
P27882	Mitochondrial FAD-linked sulfhydryl oxidase ERV1 OS=Saccharomyces cerevisiae (strain ATCC 204508 / S288c) GN=ERV1 PE=1 SV=2 - [ERV1_YEAST]	175.124	6.50165e+06	5	28.04	1	4	4	189	21.6256	8.20654
P28000	DNA-directed RNA polymerases I and III subunit RPAC2 OS=Saccharomyces cerevisiae (strain ATCC 204508 / S288c) GN=RPC19 PE=1 SV=1 - [RPAC2_YEAST]	120.53	6.45462e+06	2	18.31	1	2	2	142	16.1408	4.41162
P20084	54S ribosomal protein L33, mitochondrial OS=Saccharomyces cerevisiae (strain ATCC 204508 / S288c) GN=MRPL33 PE=1 SV=4 - [RM33_YEAST]	68.07	6.41556e+06	2	30.23	1	2	2	86	9.52539	10.1987
P19097	Fatty acid synthase subunit alpha OS=Saccharomyces cerevisiae (strain ATCC 204508 / S288c) GN=FAS2 PE=1 SV=2 - [FAS2_YEAST]	138.266	6.40277e+06	9	5.94	1	9	9	1887	206.818	5.43994
P39726	Glycine cleavage system H protein, mitochondrial OS=Saccharomyces cerevisiae (strain ATCC 204508 / S288c) GN=GCV3 PE=1 SV=3 - [GCSH_YEAST]	141.433	6.37112e+06	3	26.47	1	3	3	170	18.7813	4.729
Q02336	Transcriptional adapter 2 OS=Saccharomyces cerevisiae (strain ATCC 204508 / S288c) GN=ADA2 PE=1 SV=1 - [ADA2_YEAST]	140.998	6.35948e+06	6	12.44	1	5	5	434	50.5371	6.66846
Q12487	54S ribosomal protein L23, mitochondrial OS=Saccharomyces cerevisiae (strain ATCC 204508 / S288c) GN=MRPL23 PE=1 SV=1 - [RM23_YEAST]	121.487	6.27223e+06	2	17.18	1	2	2	163	18.4519	10.1108
Q12060	Transcriptional coactivator HFI1/ADA1 OS=Saccharomyces cerevisiae (strain ATCC 204508 / S288c) GN=HFI1 PE=1 SV=1 - [HFI1_YEAST]	151.026	6.27185e+06	5	13.32	1	5	5	488	54.4325	5.68115
P00942	Triosephosphate isomerase OS=Saccharomyces cerevisiae (strain ATCC 204508 / S288c) GN=TPI1 PE=1 SV=2 - [TPIS_YEAST]	40.8	6.26586e+06	2	10.08	1	2	2	248	26.779	6.01123
P16140	V-type proton ATPase subunit B OS=Saccharomyces cerevisiae (strain ATCC 204508 / S288c) GN=VMA2 PE=1 SV=2 - [VATB_YEAST]	208.765	6.24396e+06	7	18.57	1	7	7	517	57.7134	5.07178
P36527	54S ribosomal protein L28, mitochondrial OS=Saccharomyces cerevisiae (strain ATCC 204508 / S288c) GN=MRPL28 PE=1 SV=2 - [RM28_YEAST]	116.997	6.14827e+06	3	22.45	1	3	3	147	17.3313	10.4917
Q12406	Actin-related protein 7 OS=Saccharomyces cerevisiae (strain ATCC 204508 / S288c) GN=ARP7 PE=1 SV=1 - [ARP7_YEAST]	75.67	6.14012e+06	2	6.08	1	2	2	477	53.7761	5.47803
P08417	Fumarate hydratase, mitochondrial OS=Saccharomyces cerevisiae (strain ATCC 204508 / S288c) GN=FUM1 PE=1 SV=2 - [FUMH_YEAST]	63.3133	6.10478e+06	4	9.02	1	4	4	488	53.1183	8.25049
P09440	C-1-tetrahydrofolate synthase, mitochondrial OS=Saccharomyces cerevisiae (strain ATCC 204508 / S288c) GN=MIS1 PE=1 SV=1 - [C1TM_YEAST]	263.934	6.0514e+06	11	11.9	2	11	11	975	106.151	8.66064
Q03940	RuvB-like protein 1 OS=Saccharomyces cerevisiae (strain ATCC 204508 / S288c) GN=RVB1 PE=1 SV=1 - [RUVB1_YEAST]	126.695	6.02566e+06	4	11.66	1	4	4	463	50.4219	5.87158
P07278	cAMP-dependent protein kinase regulatory subunit OS=Saccharomyces cerevisiae (strain ATCC 204508 / S288c) GN=BCY1 PE=1 SV=4 - [KAPR_YEAST]	111.859	5.99697e+06	5	16.11	1	5	5	416	47.19	7.94287
Q04598	54S ribosomal protein L34, mitochondrial OS=Saccharomyces cerevisiae (strain ATCC 204508 / S288c) GN=YDR115W PE=1 SV=1 - [RM34_YEAST]	27.92	5.93728e+06	1	9.52	1	1	1	105	12.0226	12.5278
P46655	Glutamate--tRNA ligase, cytoplasmic OS=Saccharomyces cerevisiae (strain ATCC 204508 / S288c) GN=GUS1 PE=1 SV=3 - [SYEC_YEAST]	14.74	5.93261e+06	2	3.11	1	2	2	708	80.7918	7.53271
P38271	Protein OPY1 OS=Saccharomyces cerevisiae (strain ATCC 204508 / S288c) GN=OPY1 PE=1 SV=1 - [OPY1_YEAST]	184.787	5.88652e+06	2	8.23	1	2	2	328	37.716	8.11865
P40089	U6 snRNA-associated Sm-like protein LSm5 OS=Saccharomyces cerevisiae (strain ATCC 204508 / S288c) GN=LSM5 PE=1 SV=1 - [LSM5_YEAST]	22.98	5.86007e+06	1	17.2	1	1	1	93	10.4165	4.62744
Q08245	Protein ZEO1 OS=Saccharomyces cerevisiae (strain ATCC 204508 / S288c) GN=ZEO1 PE=1 SV=3 - [ZEO1_YEAST]	129.761	5.85988e+06	4	21.24	1	3	3	113	12.5815	5.42725
P53076	Vacuolar import and degradation protein 30 OS=Saccharomyces cerevisiae (strain ATCC 204508 / S288c) GN=VID30 PE=1 SV=1 - [VID30_YEAST]	220.984	5.79341e+06	7	8.87	1	7	7	958	108.112	4.65283
P41810	Coatomer subunit beta OS=Saccharomyces cerevisiae (strain ATCC 204508 / S288c) GN=SEC26 PE=1 SV=2 - [COPB_YEAST]	138.24	5.77745e+06	4	4.93	1	4	4	973	108.951	5.64307
P38810	SED5-binding protein 3 OS=Saccharomyces cerevisiae (strain ATCC 204508 / S288c) GN=SFB3 PE=1 SV=1 - [SFB3_YEAST]	77.7289	5.75262e+06	2	2.69	1	2	2	929	103.884	6.29053
Q12499	Nucleolar protein 58 OS=Saccharomyces cerevisiae (strain ATCC 204508 / S288c) GN=NOP58 PE=1 SV=1 - [NOP58_YEAST]	28.35	5.70175e+06	2	1.37	1	1	1	511	56.9213	8.93896
P38153	AP-3 complex subunit mu OS=Saccharomyces cerevisiae (strain ATCC 204508 / S288c) GN=APM3 PE=1 SV=2 - [AP3M_YEAST]	17.75	5.67744e+06	1	1.86	1	1	1	483	54.803	6.55127
P26755	Replication factor A protein 3 OS=Saccharomyces cerevisiae (strain ATCC 204508 / S288c) GN=RFA3 PE=1 SV=1 - [RFA3_YEAST]	129.13	5.64121e+06	3	38.52	1	3	3	122	13.807	4.79248
P39990	13 kDa ribonucleoprotein-associated protein OS=Saccharomyces cerevisiae (strain ATCC 204508 / S288c) GN=SNU13 PE=1 SV=1 - [SNU13_YEAST]	23.79	5.57505e+06	2	13.49	1	2	2	126	13.5603	7.85498
P36532	54S ribosomal protein L37, mitochondrial OS=Saccharomyces cerevisiae (strain ATCC 204508 / S288c) GN=MRPL37 PE=1 SV=2 - [RM37_YEAST]	67.77	5.54715e+06	2	24.76	1	2	2	105	11.9413	9.84717
P06738	Glycogen phosphorylase OS=Saccharomyces cerevisiae (strain ATCC 204508 / S288c) GN=GPH1 PE=1 SV=4 - [PHSG_YEAST]	31.71	5.54215e+06	1	0.89	1	1	1	902	103.211	5.61768
P38915	Transcription factor SPT8 OS=Saccharomyces cerevisiae (strain ATCC 204508 / S288c) GN=SPT8 PE=1 SV=1 - [SPT8_YEAST]	186.508	5.54089e+06	4	9.97	1	4	4	602	66.1492	4.44971
P53691	Peptidyl-prolyl cis-trans isomerase CPR6 OS=Saccharomyces cerevisiae (strain ATCC 204508 / S288c) GN=CPR6 PE=1 SV=1 - [PPID_YEAST]	106.85	5.49483e+06	5	15.09	1	5	5	371	42.0453	6.16357
P40413	T-complex protein 1 subunit epsilon OS=Saccharomyces cerevisiae (strain ATCC 204508 / S288c) GN=CCT5 PE=1 SV=3 - [TCPE_YEAST]	56.7833	5.48383e+06	3	5.52	1	3	3	562	61.875	5.52881
P36008	Elongation factor 1-gamma 2 OS=Saccharomyces cerevisiae (strain ATCC 204508 / S288c) GN=TEF4 PE=1 SV=1 - [EF1G2_YEAST]	33.67	5.44218e+06	2	4.13	1	2	2	412	46.4909	7.86963
P14164	ARS-binding factor 1 OS=Saccharomyces cerevisiae (strain ATCC 204508 / S288c) GN=ABF1 PE=1 SV=4 - [ABF1_YEAST]	257.689	5.40862e+06	9	14.36	1	8	8	731	81.7034	5.07178
P09064	Eukaryotic translation initiation factor 2 subunit beta OS=Saccharomyces cerevisiae (strain ATCC 204508 / S288c) GN=SUI3 PE=1 SV=2 - [IF2B_YEAST]	63.9744	5.40313e+06	2	7.37	1	2	2	285	31.5546	9.49561
P25379	Catabolic L-serine/threonine dehydratase OS=Saccharomyces cerevisiae (strain ATCC 204508 / S288c) GN=CHA1 PE=1 SV=2 - [STDH_YEAST]	37	5402454	2	2.22	1	1	1	360	39.2764	8.74854
P38912	Eukaryotic translation initiation factor 1A OS=Saccharomyces cerevisiae (strain ATCC 204508 / S288c) GN=TIF11 PE=1 SV=1 - [IF1A_YEAST]	118.722	5.35829e+06	4	26.14	1	4	4	153	17.4244	4.83057
P14904	Vacuolar aminopeptidase 1 OS=Saccharomyces cerevisiae (strain ATCC 204508 / S288c) GN=APE1 PE=1 SV=2 - [AMPL_YEAST]	87.4867	5.32769e+06	3	7.39	1	3	3	514	57.0571	5.8335
P06704	Cell division control protein 31 OS=Saccharomyces cerevisiae (strain ATCC 204508 / S288c) GN=CDC31 PE=1 SV=2 - [CDC31_YEAST]	64.6658	5.30436e+06	2	12.42	1	2	2	161	18.7392	4.56396
P12904	5'-AMP-activated protein kinase subunit gamma OS=Saccharomyces cerevisiae (strain ATCC 204508 / S288c) GN=SNF4 PE=1 SV=1 - [AAKG_YEAST]	105.107	5.2991e+06	3	11.8	1	3	3	322	36.3782	5.78271
Q05022	rRNA biogenesis protein RRP5 OS=Saccharomyces cerevisiae (strain ATCC 204508 / S288c) GN=RRP5 PE=1 SV=1 - [RRP5_YEAST]	326.796	5.29649e+06	6	4.57	1	6	6	1729	193.016	6.18896
P53040	Transcription initiation factor TFIID subunit 6 OS=Saccharomyces cerevisiae (strain ATCC 204508 / S288c) GN=TAF6 PE=1 SV=1 - [TAF6_YEAST]	128.207	5.29144e+06	4	8.14	1	4	4	516	57.8662	5.42725
P47116	Serine/threonine-protein kinase PTK2/STK2 OS=Saccharomyces cerevisiae (strain ATCC 204508 / S288c) GN=PTK2 PE=1 SV=1 - [PTK2_YEAST]	198.213	5.26237e+06	4	8.07	1	4	4	818	91.3436	8.88037
Q04119	Endopolyphosphatase OS=Saccharomyces cerevisiae (strain ATCC 204508 / S288c) GN=PPN1 PE=1 SV=1 - [PPN1_YEAST]	14.49	5.22814e+06	1	1.34	1	1	1	674	78.2948	6.87354
P52910	Acetyl-coenzyme A synthetase 2 OS=Saccharomyces cerevisiae (strain ATCC 204508 / S288c) GN=ACS2 PE=1 SV=1 - [ACS2_YEAST]	128.683	5.11896e+06	5	6.3	1	4	5	683	75.4444	6.68311
Q03695	Uncharacterized protein YMR206W OS=Saccharomyces cerevisiae (strain ATCC 204508 / S288c) GN=YMR206W PE=4 SV=1 - [YM58_YEAST]	102.38	5.08392e+06	4	15.65	1	4	4	313	34.9959	8.77783
P25348	54S ribosomal protein L32, mitochondrial OS=Saccharomyces cerevisiae (strain ATCC 204508 / S288c) GN=MRPL32 PE=1 SV=1 - [RM32_YEAST]	64.3032	5.00493e+06	2	9.84	1	2	2	183	21.4234	9.84717
P06844	Protein SPT3 OS=Saccharomyces cerevisiae (strain ATCC 204508 / S288c) GN=SPT3 PE=1 SV=1 - [SPT3_YEAST]	251.69	4.98697e+06	6	23.15	1	6	6	337	38.7757	7.98682
P32494	Chromatin-remodeling complexes subunit NGG1 OS=Saccharomyces cerevisiae (strain ATCC 204508 / S288c) GN=NGG1 PE=1 SV=1 - [NGG1_YEAST]	376.352	4.95659e+06	7	15.53	1	6	6	702	79.2339	5.13525
P46672	tRNA-aminoacylation cofactor ARC1 OS=Saccharomyces cerevisiae (strain ATCC 204508 / S288c) GN=ARC1 PE=1 SV=2 - [ARC1_YEAST]	33.11	4.93258e+06	3	8.51	1	3	3	376	42.0579	7.88428
P32449	Phospho-2-dehydro-3-deoxyheptonate aldolase, tyrosine-inhibited OS=Saccharomyces cerevisiae (strain ATCC 204508 / S288c) GN=ARO4 PE=1 SV=2 - [AROG_YEAST]	47.09	4.90194e+06	2	5.41	1	2	2	370	39.7244	6.94678
P40208	Glucose-induced degradation protein 8 OS=Saccharomyces cerevisiae (strain ATCC 204508 / S288c) GN=GID8 PE=1 SV=1 - [GID8_YEAST]	195.74	4.89604e+06	5	13.63	1	5	5	455	51.6971	7.31299
Q06406	U6 snRNA-associated Sm-like protein LSm6 OS=Saccharomyces cerevisiae (strain ATCC 204508 / S288c) GN=LSM6 PE=1 SV=2 - [LSM6_YEAST]	97.62	4.86192e+06	1	20.93	1	1	1	86	9.39174	5.97314
Q12322	Putative uncharacterized protein YOL114C OS=Saccharomyces cerevisiae (strain ATCC 204508 / S288c) GN=YOL114C PE=4 SV=1 - [YO114_YEAST]	35	4.82881e+06	1	6.44	1	1	1	202	23.1753	10.0815
P53622	Coatomer subunit alpha OS=Saccharomyces cerevisiae (strain ATCC 204508 / S288c) GN=COP1 PE=1 SV=2 - [COPA_YEAST]	120.649	4.73801e+06	5	4.75	1	5	5	1201	135.523	5.98584
Q03010	Transcriptional regulatory protein UME1 OS=Saccharomyces cerevisiae (strain ATCC 204508 / S288c) GN=UME1 PE=1 SV=1 - [UME1_YEAST]	71.6767	4.72894e+06	3	6.3	1	3	3	460	50.9898	5.24951
Q08971	Protein PBDC1 homolog OS=Saccharomyces cerevisiae (strain ATCC 204508 / S288c) GN=YPL225W PE=1 SV=1 - [YP225_YEAST]	24.84	4.71381e+06	1	5.48	1	1	1	146	17.4338	5.30029
P38820	Adenylyltransferase and sulfurtransferase UBA4 OS=Saccharomyces cerevisiae (strain ATCC 204508 / S288c) GN=UBA4 PE=1 SV=1 - [UBA4_YEAST]	57.69	4.5982e+06	2	4.09	1	2	2	440	49.3299	6.53662
P42943	T-complex protein 1 subunit eta OS=Saccharomyces cerevisiae (strain ATCC 204508 / S288c) GN=CCT7 PE=1 SV=1 - [TCPH_YEAST]	44.62	4.57421e+06	1	2.18	1	1	1	550	59.6978	5.5542
P15703	Glucan 1,3-beta-glucosidase OS=Saccharomyces cerevisiae (strain ATCC 204508 / S288c) GN=BGL2 PE=1 SV=1 - [BGL2_YEAST]	56.2433	4.56926e+06	3	12.78	1	3	3	313	34.0972	4.51318
P43621	Coatomer subunit delta OS=Saccharomyces cerevisiae (strain ATCC 204508 / S288c) GN=RET2 PE=1 SV=3 - [COPD_YEAST]	40.7467	4.55047e+06	3	4.76	1	3	3	546	60.5903	5.19873
P54113	Bifunctional purine biosynthesis protein ADE16 OS=Saccharomyces cerevisiae (strain ATCC 204508 / S288c) GN=ADE16 PE=1 SV=1 - [PUR91_YEAST]	217.274	4.52363e+06	6	14.38	1	6	6	591	65.2416	6.55127
P34228	Putative transcription factor SEF1 OS=Saccharomyces cerevisiae (strain ATCC 204508 / S288c) GN=SEF1 PE=1 SV=4 - [SEF1_YEAST]	325.063	4.51031e+06	14	17.07	1	14	14	1148	127.912	7.60596
P0CX33	40S ribosomal protein S30-A OS=Saccharomyces cerevisiae (strain ATCC 204508 / S288c) GN=RPS30A PE=1 SV=1 - [RS30A_YEAST]	40.16	4.49317e+06	1	15.87	1	1	1	63	7.11405	11.6782
P47044	LOG family protein YJL055W OS=Saccharomyces cerevisiae (strain ATCC 204508 / S288c) GN=YJL055W PE=1 SV=1 - [YJF5_YEAST]	52.3	4.46117e+06	2	6.94	1	2	2	245	26.8473	5.61768
P32527	Zuotin OS=Saccharomyces cerevisiae (strain ATCC 204508 / S288c) GN=ZUO1 PE=1 SV=1 - [ZUO1_YEAST]	50.09	4.4498e+06	2	5.31	1	2	2	433	48.9901	8.25049
P20436	DNA-directed RNA polymerases I, II, and III subunit RPABC3 OS=Saccharomyces cerevisiae (strain ATCC 204508 / S288c) GN=RPB8 PE=1 SV=1 - [RPAB3_YEAST]	79.71	4.39485e+06	1	8.22	1	1	1	146	16.5011	4.70361
P04147	Polyadenylate-binding protein, cytoplasmic and nuclear OS=Saccharomyces cerevisiae (strain ATCC 204508 / S288c) GN=PAB1 PE=1 SV=4 - [PABP_YEAST]	302.82	4.3523e+06	9	21.66	1	9	9	577	64.304	5.97314
P20435	DNA-directed RNA polymerases I, II, and III subunit RPABC2 OS=Saccharomyces cerevisiae (strain ATCC 204508 / S288c) GN=RPO26 PE=1 SV=1 - [RPAB2_YEAST]	48.74	4.34632e+06	1	12.26	1	1	1	155	17.8988	4.62744
Q06708	Vacuole morphology and inheritance protein 14 OS=Saccharomyces cerevisiae (strain ATCC 204508 / S288c) GN=VAC14 PE=1 SV=1 - [VAC14_YEAST]	142.756	4338597	4	5.23	1	4	4	880	99.7095	5.50342
P31539	Heat shock protein 104 OS=Saccharomyces cerevisiae (strain ATCC 204508 / S288c) GN=HSP104 PE=1 SV=2 - [HS104_YEAST]	119.028	4.33358e+06	5	5.73	1	5	5	908	101.972	5.45264
P21524	Ribonucleoside-diphosphate reductase large chain 1 OS=Saccharomyces cerevisiae (strain ATCC 204508 / S288c) GN=RNR1 PE=1 SV=2 - [RIR1_YEAST]	60.4933	4.27472e+06	3	3.83	1	3	3	888	99.4978	6.18896
P36525	54S ribosomal protein L24, mitochondrial OS=Saccharomyces cerevisiae (strain ATCC 204508 / S288c) GN=MRPL24 PE=1 SV=2 - [RM24_YEAST]	111.902	4.24759e+06	4	18.22	1	4	4	258	30.0303	10.1255
P47079	T-complex protein 1 subunit theta OS=Saccharomyces cerevisiae (strain ATCC 204508 / S288c) GN=CCT8 PE=1 SV=1 - [TCPQ_YEAST]	196.086	4.21187e+06	6	12.85	1	6	6	568	61.6231	5.71924
P43554	SWI/SNF global transcription activator complex subunit SWP82 OS=Saccharomyces cerevisiae (strain ATCC 204508 / S288c) GN=SWP82 PE=1 SV=1 - [SWP82_YEAST]	152.787	4.21084e+06	6	11.08	1	6	6	623	70.2324	8.73389
P53628	Transcription regulatory protein SNF12 OS=Saccharomyces cerevisiae (strain ATCC 204508 / S288c) GN=SNF12 PE=1 SV=1 - [SNF12_YEAST]	169.031	4.20204e+06	4	10.42	1	4	4	566	63.8311	5.69385
P38149	Probable di- and tripeptidase DUG2 OS=Saccharomyces cerevisiae (strain ATCC 204508 / S288c) GN=DUG2 PE=1 SV=1 - [DUG2_YEAST]	148.89	4.18214e+06	5	6.26	1	5	5	878	98.0099	5.52881
P40856	SIT4-associating protein SAP185 OS=Saccharomyces cerevisiae (strain ATCC 204508 / S288c) GN=SAP185 PE=1 SV=1 - [SA185_YEAST]	83.1348	4.16861e+06	2	2.17	1	2	2	1058	121.327	4.42432
P38879	Nascent polypeptide-associated complex subunit alpha OS=Saccharomyces cerevisiae (strain ATCC 204508 / S288c) GN=EGD2 PE=1 SV=3 - [NACA_YEAST]	104.343	4.16746e+06	3	19.54	1	3	3	174	18.6975	4.94482
P29295	Casein kinase I homolog HRR25 OS=Saccharomyces cerevisiae (strain ATCC 204508 / S288c) GN=HRR25 PE=1 SV=1 - [HRR25_YEAST]	122.032	4.16736e+06	3	8.7	1	3	3	494	57.304	9.26123
P07256	Cytochrome b-c1 complex subunit 1, mitochondrial OS=Saccharomyces cerevisiae (strain ATCC 204508 / S288c) GN=COR1 PE=1 SV=1 - [QCR1_YEAST]	78.74	4.1662e+06	2	5.25	1	2	2	457	50.1969	7.29834
P17555	Adenylyl cyclase-associated protein OS=Saccharomyces cerevisiae (strain ATCC 204508 / S288c) GN=SRV2 PE=1 SV=1 - [CAP_YEAST]	77.19	4.16445e+06	3	4.75	1	3	3	526	57.486	5.64307
P32481	Eukaryotic translation initiation factor 2 subunit gamma OS=Saccharomyces cerevisiae (strain ATCC 204508 / S288c) GN=GCD11 PE=1 SV=1 - [IF2G_YEAST]	157.24	4.13534e+06	6	11.57	1	5	5	527	57.8295	6.80029
P34909	General negative regulator of transcription subunit 4 OS=Saccharomyces cerevisiae (strain ATCC 204508 / S288c) GN=MOT2 PE=1 SV=1 - [NOT4_YEAST]	125.339	4.11956e+06	5	9.71	1	5	5	587	65.3134	8.07471
Q03330	Histone acetyltransferase GCN5 OS=Saccharomyces cerevisiae (strain ATCC 204508 / S288c) GN=GCN5 PE=1 SV=1 - [GCN5_YEAST]	176.457	4.0996e+06	4	11.85	1	4	4	439	51.0369	6.65381
Q00816	Resistance to glucose repression protein 1 OS=Saccharomyces cerevisiae (strain ATCC 204508 / S288c) GN=REG1 PE=1 SV=1 - [REG1_YEAST]	79.1157	4.08874e+06	7	8.58	1	7	7	1014	112.548	5.08447
P53165	SAGA-associated factor 73 OS=Saccharomyces cerevisiae (strain ATCC 204508 / S288c) GN=SGF73 PE=1 SV=1 - [SGF73_YEAST]	123.79	4.08012e+06	5	10.35	1	5	5	657	72.8336	8.92432
P35732	RNA polymerase II degradation factor 1 OS=Saccharomyces cerevisiae (strain ATCC 204508 / S288c) GN=DEF1 PE=1 SV=1 - [DEF1_YEAST]	92.16	4.07462e+06	2	2.71	1	2	2	738	83.9226	4.98291
P50102	Ubiquitin carboxyl-terminal hydrolase 8 OS=Saccharomyces cerevisiae (strain ATCC 204508 / S288c) GN=UBP8 PE=1 SV=1 - [UBP8_YEAST]	63.06	4.06158e+06	2	4.67	1	2	2	471	53.5882	7.62061
Q04409	Putative glucokinase-2 OS=Saccharomyces cerevisiae (strain ATCC 204508 / S288c) GN=EMI2 PE=1 SV=1 - [EMI2_YEAST]	36.21	4.02297e+06	1	2.2	1	1	1	500	55.8856	6.26514
P16521	Elongation factor 3A OS=Saccharomyces cerevisiae (strain ATCC 204508 / S288c) GN=YEF3 PE=1 SV=4 - [EF3A_YEAST]	175.675	4.01475e+06	7	7.95	2	7	7	1044	115.872	6.04932
Q08208	Nucleolar protein 12 OS=Saccharomyces cerevisiae (strain ATCC 204508 / S288c) GN=NOP12 PE=1 SV=1 - [NOP12_YEAST]	45.23	3.99627e+06	1	2.4	1	1	1	459	51.9103	9.43701
P25554	SAGA-associated factor 29 OS=Saccharomyces cerevisiae (strain ATCC 204508 / S288c) GN=SGF29 PE=1 SV=2 - [SGF29_YEAST]	187.664	3.9879e+06	2	11.97	1	2	2	259	29.3628	5.46533
P17891	Clathrin light chain OS=Saccharomyces cerevisiae (strain ATCC 204508 / S288c) GN=CLC1 PE=1 SV=1 - [CLC1_YEAST]	49.9967	3.8176e+06	3	11.59	1	3	3	233	26.5157	4.48779
P33201	Ribosome assembly factor MRT4 OS=Saccharomyces cerevisiae (strain ATCC 204508 / S288c) GN=MRT4 PE=1 SV=1 - [MRT4_YEAST]	22.27	3.7734e+06	1	3.39	1	1	1	236	27.0411	8.55811
P53303	Zinc finger protein ZPR1 OS=Saccharomyces cerevisiae (strain ATCC 204508 / S288c) GN=ZPR1 PE=1 SV=1 - [ZPR1_YEAST]	33.3689	3.71585e+06	2	5.35	1	2	2	486	55.037	4.85596
P25569	Glucose-induced degradation protein 7 OS=Saccharomyces cerevisiae (strain ATCC 204508 / S288c) GN=GID7 PE=1 SV=2 - [GID7_YEAST]	104.226	3.68659e+06	3	6.98	1	3	3	745	84.4633	6.17627
P10663	37S ribosomal protein MRP2, mitochondrial OS=Saccharomyces cerevisiae (strain ATCC 204508 / S288c) GN=MRP2 PE=1 SV=1 - [RT02_YEAST]	45.2123	3.68486e+06	4	21.74	1	3	3	115	13.5294	11.0337
P25566	Peptide methionine sulfoxide reductase 2 OS=Saccharomyces cerevisiae (strain ATCC 204508 / S288c) GN=MXR2 PE=1 SV=1 - [MXR2_YEAST]	56.44	3.6755e+06	2	10.71	1	2	2	168	19.2665	9.01221
P39714	(R,R)-butanediol dehydrogenase OS=Saccharomyces cerevisiae (strain ATCC 204508 / S288c) GN=BDH1 PE=1 SV=2 - [BDH1_YEAST]	48.5333	3.67466e+06	3	6.54	1	2	2	382	41.5551	6.56592
P31383	Protein phosphatase PP2A regulatory subunit A OS=Saccharomyces cerevisiae (strain ATCC 204508 / S288c) GN=TPD3 PE=1 SV=3 - [2AAA_YEAST]	209.333	3.6562e+06	3	8.66	1	3	3	635	70.863	4.71631
P0CF35	Truncated formate dehydrogenase 2 OS=Saccharomyces cerevisiae (strain ATCC 204508 / S288c) GN=FDH2 PE=5 SV=1 - [FDH2_YEAST]	35.52	3.64037e+06	1	3.81	2	1	1	236	26.4707	9.27588
P22579	Transcriptional regulatory protein SIN3 OS=Saccharomyces cerevisiae (strain ATCC 204508 / S288c) GN=SIN3 PE=1 SV=2 - [SIN3_YEAST]	141.255	3.63514e+06	4	3.32	1	4	4	1536	174.731	5.61768
P53739	Flippase kinase 1 OS=Saccharomyces cerevisiae (strain ATCC 204508 / S288c) GN=FPK1 PE=1 SV=1 - [FPK1_YEAST]	69.8462	3.628e+06	4	5.71	2	4	4	893	100.484	7.97217
P07257	Cytochrome b-c1 complex subunit 2, mitochondrial OS=Saccharomyces cerevisiae (strain ATCC 204508 / S288c) GN=QCR2 PE=1 SV=1 - [QCR2_YEAST]	95.7349	3.60594e+06	3	8.7	1	3	3	368	40.4534	7.95752
P20486	Cyclin-dependent kinases regulatory subunit OS=Saccharomyces cerevisiae (strain ATCC 204508 / S288c) GN=CKS1 PE=1 SV=1 - [CKS1_YEAST]	89.66	3.56279e+06	2	16	1	2	2	150	17.7837	6.43018
P04821	Cell division control protein 25 OS=Saccharomyces cerevisiae (strain ATCC 204508 / S288c) GN=CDC25 PE=1 SV=1 - [CDC25_YEAST]	170.623	3.55699e+06	8	6.73	1	8	8	1589	178.981	7.10791
P06168	Ketol-acid reductoisomerase, mitochondrial OS=Saccharomyces cerevisiae (strain ATCC 204508 / S288c) GN=ILV5 PE=1 SV=1 - [ILV5_YEAST]	90.3	3.5415e+06	1	5.32	1	1	1	395	44.3407	9.0415
O94742	26S proteasome complex subunit SEM1 OS=Saccharomyces cerevisiae (strain ATCC 204508 / S288c) GN=SEM1 PE=1 SV=1 - [SEM1_YEAST]	37.92	3.5245e+06	1	13.48	1	1	1	89	10.3799	4.31006
P14832	Peptidyl-prolyl cis-trans isomerase OS=Saccharomyces cerevisiae (strain ATCC 204508 / S288c) GN=CPR1 PE=1 SV=3 - [CYPH_YEAST]	56.1666	3.51112e+06	3	22.22	1	3	3	162	17.3797	7.44482
P00427	Cytochrome c oxidase subunit 6, mitochondrial OS=Saccharomyces cerevisiae (strain ATCC 204508 / S288c) GN=COX6 PE=1 SV=1 - [COX6_YEAST]	112.115	3.47344e+06	3	28.38	1	3	3	148	17.3309	6.04932
P16861	ATP-dependent 6-phosphofructokinase subunit alpha OS=Saccharomyces cerevisiae (strain ATCC 204508 / S288c) GN=PFK1 PE=1 SV=1 - [PFKA1_YEAST]	177.146	3.45982e+06	7	8.71	1	7	7	987	107.903	6.39209
P39076	T-complex protein 1 subunit beta OS=Saccharomyces cerevisiae (strain ATCC 204508 / S288c) GN=CCT2 PE=1 SV=1 - [TCPB_YEAST]	80.3849	3.41565e+06	2	3.98	1	2	2	527	57.1679	6.11279
P38902	DNA-directed RNA polymerase II subunit RPB11 OS=Saccharomyces cerevisiae (strain ATCC 204508 / S288c) GN=RPB11 PE=1 SV=1 - [RPB11_YEAST]	32.84	3.34898e+06	2	15	1	2	2	120	13.6071	5.56689
P37291	Serine hydroxymethyltransferase, cytosolic OS=Saccharomyces cerevisiae (strain ATCC 204508 / S288c) GN=SHM2 PE=1 SV=2 - [GLYC_YEAST]	166.26	3.34012e+06	4	9.38	1	4	4	469	52.1856	7.43018
Q12460	Nucleolar protein 56 OS=Saccharomyces cerevisiae (strain ATCC 204508 / S288c) GN=NOP56 PE=1 SV=1 - [NOP56_YEAST]	23.16	3.29767e+06	1	1.79	1	1	1	504	56.8289	8.89502
P00127	Cytochrome b-c1 complex subunit 6 OS=Saccharomyces cerevisiae (strain ATCC 204508 / S288c) GN=QCR6 PE=1 SV=2 - [QCR6_YEAST]	88.4824	3.29186e+06	3	31.97	1	3	3	147	17.2466	4.09424
P39078	T-complex protein 1 subunit delta OS=Saccharomyces cerevisiae (strain ATCC 204508 / S288c) GN=CCT4 PE=1 SV=2 - [TCPD_YEAST]	97.9739	3.28624e+06	3	7.01	1	3	3	528	57.5677	7.92822
P04050	DNA-directed RNA polymerase II subunit RPB1 OS=Saccharomyces cerevisiae (strain ATCC 204508 / S288c) GN=RPO21 PE=1 SV=2 - [RPB1_YEAST]	157.637	3.22263e+06	4	2.65	1	4	4	1733	191.491	5.63037
P46682	AP-3 complex subunit beta OS=Saccharomyces cerevisiae (strain ATCC 204508 / S288c) GN=APL6 PE=1 SV=2 - [AP3B_YEAST]	127.077	3.20266e+06	3	5.07	1	3	3	809	91.5496	5.8335
P39077	T-complex protein 1 subunit gamma OS=Saccharomyces cerevisiae (strain ATCC 204508 / S288c) GN=CCT3 PE=1 SV=2 - [TCPG_YEAST]	114.13	3.1932e+06	2	4.68	1	2	2	534	58.7768	6.11279
P36520	54S ribosomal protein L10, mitochondrial OS=Saccharomyces cerevisiae (strain ATCC 204508 / S288c) GN=MRPL10 PE=1 SV=2 - [RM10_YEAST]	80.8533	3.18027e+06	3	9.63	1	3	3	322	36.3247	10.3599
Q03148	Pyridoxal 5'-phosphate synthase subunit SNZ1 OS=Saccharomyces cerevisiae (strain ATCC 204508 / S288c) GN=SNZ1 PE=1 SV=1 - [SNZ1_YEAST]	45.51	3176664	1	4.38	3	1	1	297	31.7964	5.57959
P08566	Pentafunctional AROM polypeptide OS=Saccharomyces cerevisiae (strain ATCC 204508 / S288c) GN=ARO1 PE=1 SV=1 - [ARO1_YEAST]	104.239	3.13042e+06	3	1.89	1	3	3	1588	174.645	6.27783
P17505	Malate dehydrogenase, mitochondrial OS=Saccharomyces cerevisiae (strain ATCC 204508 / S288c) GN=MDH1 PE=1 SV=2 - [MDHM_YEAST]	320.849	3.04228e+06	7	30.54	1	7	7	334	35.6279	8.47021
P40561	RNA-binding protein SGN1 OS=Saccharomyces cerevisiae (strain ATCC 204508 / S288c) GN=SGN1 PE=1 SV=1 - [SGN1_YEAST]	19.99	3.03424e+06	2	8.8	1	2	2	250	28.9364	9.30518
Q12230	Sphingolipid long chain base-responsive protein LSP1 OS=Saccharomyces cerevisiae (strain ATCC 204508 / S288c) GN=LSP1 PE=1 SV=1 - [LSP1_YEAST]	140.66	2.8495e+06	2	10.26	1	1	2	341	38.048	4.70361
P20795	Vacuolar protein sorting-associated protein 33 OS=Saccharomyces cerevisiae (strain ATCC 204508 / S288c) GN=VPS33 PE=1 SV=1 - [VPS33_YEAST]	39.36	2.84004e+06	2	3.47	1	2	2	691	79.2216	5.2876
P38839	Putative cyclin-dependent kinase inhibitor SPL2 OS=Saccharomyces cerevisiae (strain ATCC 204508 / S288c) GN=SPL2 PE=1 SV=1 - [SPL2_YEAST]	61.8633	2.83705e+06	3	21.62	1	3	3	148	17.0253	6.39209
P00817	Inorganic pyrophosphatase OS=Saccharomyces cerevisiae (strain ATCC 204508 / S288c) GN=IPP1 PE=1 SV=4 - [IPYR_YEAST]	83.8367	2.83402e+06	3	16.03	1	3	3	287	32.2795	5.57959
P32904	54S ribosomal protein L6, mitochondrial OS=Saccharomyces cerevisiae (strain ATCC 204508 / S288c) GN=MRPL6 PE=1 SV=2 - [RM06_YEAST]	53.99	2.82895e+06	2	9.81	1	2	2	214	23.874	9.89111
P07267	Saccharopepsin OS=Saccharomyces cerevisiae (strain ATCC 204508 / S288c) GN=PEP4 PE=1 SV=1 - [CARP_YEAST]	274.134	2.81663e+06	4	16.54	1	4	4	405	44.4711	4.84326
P17967	Protein disulfide-isomerase OS=Saccharomyces cerevisiae (strain ATCC 204508 / S288c) GN=PDI1 PE=1 SV=2 - [PDI_YEAST]	278.172	2.81368e+06	7	15.9	1	7	7	522	58.1905	4.52588
Q12396	Protein EMP46 OS=Saccharomyces cerevisiae (strain ATCC 204508 / S288c) GN=EMP46 PE=1 SV=1 - [EMP46_YEAST]	87.08	2.81146e+06	2	5.18	1	2	2	444	50.9145	9.17334
P12709	Glucose-6-phosphate isomerase OS=Saccharomyces cerevisiae (strain ATCC 204508 / S288c) GN=PGI1 PE=1 SV=3 - [G6PI_YEAST]	40.54	2.70627e+06	2	3.07	1	2	2	554	61.2611	6.45557
P34756	1-phosphatidylinositol 3-phosphate 5-kinase FAB1 OS=Saccharomyces cerevisiae (strain ATCC 204508 / S288c) GN=FAB1 PE=1 SV=3 - [FAB1_YEAST]	42.8112	2.69855e+06	3	1.4	1	3	3	2278	257.26	8.38232
P42846	Protein KRI1 OS=Saccharomyces cerevisiae (strain ATCC 204508 / S288c) GN=KRI1 PE=1 SV=1 - [KRI1_YEAST]	25.05	2.67324e+06	1	2.2	1	1	1	591	68.6125	5.09717
P22133	Malate dehydrogenase, cytoplasmic OS=Saccharomyces cerevisiae (strain ATCC 204508 / S288c) GN=MDH2 PE=1 SV=2 - [MDHC_YEAST]	34.75	2.52926e+06	1	3.18	1	1	1	377	40.7051	6.90283
P24482	DNA polymerase epsilon subunit B OS=Saccharomyces cerevisiae (strain ATCC 204508 / S288c) GN=DPB2 PE=1 SV=3 - [DPB2_YEAST]	57.7	2.52114e+06	1	1.31	1	1	1	689	78.2908	6.18896
Q07655	Protein WHI4 OS=Saccharomyces cerevisiae (strain ATCC 204508 / S288c) GN=WHI4 PE=1 SV=1 - [WHI4_YEAST]	107.03	2.45129e+06	2	4.01	1	2	2	649	70.6469	6.96143
P14742	Glutamine--fructose-6-phosphate aminotransferase [isomerizing] OS=Saccharomyces cerevisiae (strain ATCC 204508 / S288c) GN=GFA1 PE=1 SV=4 - [GFA1_YEAST]	80.2167	2.44863e+06	3	5.16	1	3	3	717	79.9962	6.43018
P32388	54S ribosomal protein MRP49, mitochondrial OS=Saccharomyces cerevisiae (strain ATCC 204508 / S288c) GN=MRP49 PE=1 SV=1 - [RM49_YEAST]	33.99	2.4392e+06	2	9.49	1	1	1	137	16.0105	9.36377
P12688	Serine/threonine-protein kinase YPK1 OS=Saccharomyces cerevisiae (strain ATCC 204508 / S288c) GN=YPK1 PE=1 SV=2 - [YPK1_YEAST]	116.503	2.43509e+06	2	4.41	1	1	2	680	76.432	6.50732
Q12432	Chromatin modification-related protein EAF3 OS=Saccharomyces cerevisiae (strain ATCC 204508 / S288c) GN=EAF3 PE=1 SV=1 - [EAF3_YEAST]	31.15	2.40362e+06	2	6.98	1	2	2	401	45.175	8.30908
Q12287	Cytochrome c oxidase copper chaperone OS=Saccharomyces cerevisiae (strain ATCC 204508 / S288c) GN=COX17 PE=1 SV=3 - [COX17_YEAST]	105.055	2.38145e+06	2	23.19	1	2	2	69	8.0506	4.91943
P20459	Eukaryotic translation initiation factor 2 subunit alpha OS=Saccharomyces cerevisiae (strain ATCC 204508 / S288c) GN=SUI2 PE=1 SV=1 - [IF2A_YEAST]	46.03	2.36518e+06	1	3.62	1	1	1	304	34.6958	5.021
P32379	Proteasome subunit alpha type-5 OS=Saccharomyces cerevisiae (strain ATCC 204508 / S288c) GN=PUP2 PE=1 SV=2 - [PSA5_YEAST]	52.7733	2.35113e+06	3	14.23	1	3	3	260	28.5993	4.729
P13663	Aspartate-semialdehyde dehydrogenase OS=Saccharomyces cerevisiae (strain ATCC 204508 / S288c) GN=HOM2 PE=1 SV=1 - [DHAS_YEAST]	100.68	2.32637e+06	3	10.96	1	3	3	365	39.5187	6.72705
P32582	Cystathionine beta-synthase OS=Saccharomyces cerevisiae (strain ATCC 204508 / S288c) GN=CYS4 PE=1 SV=1 - [CBS_YEAST]	58.5	2.31795e+06	1	3.35	1	1	1	507	55.9874	6.69775
P22137	Clathrin heavy chain OS=Saccharomyces cerevisiae (strain ATCC 204508 / S288c) GN=CHC1 PE=1 SV=1 - [CLH_YEAST]	100.47	2.31275e+06	6	3.39	1	5	5	1653	187.117	5.23682
P32860	NifU-like protein, mitochondrial OS=Saccharomyces cerevisiae (strain ATCC 204508 / S288c) GN=NFU1 PE=1 SV=2 - [NFU1_YEAST]	82.492	2.29351e+06	4	14.84	1	3	3	256	29.1558	5.0083
P15274	AMP deaminase OS=Saccharomyces cerevisiae (strain ATCC 204508 / S288c) GN=AMD1 PE=1 SV=2 - [AMPD_YEAST]	55.71	2.28106e+06	2	2.72	1	2	2	810	93.2438	6.60986
P31374	Serine/threonine-protein kinase PSK1 OS=Saccharomyces cerevisiae (strain ATCC 204508 / S288c) GN=PSK1 PE=1 SV=2 - [PSK1_YEAST]	224.624	2.28015e+06	8	6.93	1	8	8	1356	152.237	5.71924
P33322	H/ACA ribonucleoprotein complex subunit 4 OS=Saccharomyces cerevisiae (strain ATCC 204508 / S288c) GN=CBF5 PE=1 SV=1 - [CBF5_YEAST]	74.43	2.27287e+06	2	5.18	1	2	2	483	54.6706	8.89502
Q6WNK7	Transcription and mRNA export factor SUS1 OS=Saccharomyces cerevisiae (strain ATCC 204508 / S288c) GN=SUS1 PE=1 SV=1 - [SUS1_YEAST]	32.76	2.2616e+06	1	10.42	1	1	1	96	11.0776	4.56396
P02992	Elongation factor Tu, mitochondrial OS=Saccharomyces cerevisiae (strain ATCC 204508 / S288c) GN=TUF1 PE=1 SV=1 - [EFTU_YEAST]	109.883	2.25868e+06	3	7.78	1	3	3	437	47.9417	6.65381
P36047	Protein phosphatase 1 regulatory subunit SDS22 OS=Saccharomyces cerevisiae (strain ATCC 204508 / S288c) GN=SDS22 PE=1 SV=1 - [SDS22_YEAST]	96.8317	2.2461e+06	4	12.13	1	4	4	338	38.8636	5.51611
P24813	AP-1-like transcription activator YAP2 OS=Saccharomyces cerevisiae (strain ATCC 204508 / S288c) GN=CAD1 PE=1 SV=2 - [YAP2_YEAST]	118.3	2.21351e+06	2	6.11	1	2	2	409	45.7231	7.07861
P33203	Pre-mRNA-processing protein PRP40 OS=Saccharomyces cerevisiae (strain ATCC 204508 / S288c) GN=PRP40 PE=1 SV=1 - [PRP40_YEAST]	56.48	2.19101e+06	1	2.4	1	1	1	583	69.0226	8.90967
P39935	Eukaryotic initiation factor 4F subunit p150 OS=Saccharomyces cerevisiae (strain ATCC 204508 / S288c) GN=TIF4631 PE=1 SV=2 - [IF4F1_YEAST]	65.7	2.1621e+06	3	3.99	1	3	3	952	107.036	6.03662
P32316	Acetyl-CoA hydrolase OS=Saccharomyces cerevisiae (strain ATCC 204508 / S288c) GN=ACH1 PE=1 SV=2 - [ACH1_YEAST]	29.7	2.16026e+06	1	4.37	1	1	1	526	58.675	6.78564
Q04418	RNA polymerase II-associated protein RBA50 OS=Saccharomyces cerevisiae (strain ATCC 204508 / S288c) GN=RBA50 PE=1 SV=2 - [RBA50_YEAST]	52.628	2.15103e+06	2	5.01	1	2	2	439	50.1611	5.021
P28274	CTP synthase 1 OS=Saccharomyces cerevisiae (strain ATCC 204508 / S288c) GN=URA7 PE=1 SV=2 - [URA7_YEAST]	294.887	2.10413e+06	6	13.47	1	6	6	579	64.6691	6.01123
Q05775	Eukaryotic translation initiation factor 3 subunit J OS=Saccharomyces cerevisiae (strain ATCC 204508 / S288c) GN=HCR1 PE=1 SV=1 - [EIF3J_YEAST]	109.427	2.05047e+06	3	12.83	1	3	3	265	29.5459	5.16064
P40069	Importin subunit beta-4 OS=Saccharomyces cerevisiae (strain ATCC 204508 / S288c) GN=KAP123 PE=1 SV=1 - [IMB4_YEAST]	25.16	2.01871e+06	1	0.99	1	1	1	1113	122.525	4.62744
Q12321	Mediator of RNA polymerase II transcription subunit 1 OS=Saccharomyces cerevisiae (strain ATCC 204508 / S288c) GN=MED1 PE=1 SV=1 - [MED1_YEAST]	106.031	1.95089e+06	2	4.59	1	2	2	566	64.2114	4.81787
Q02979	Glycerophosphodiester phosphodiesterase GDE1 OS=Saccharomyces cerevisiae (strain ATCC 204508 / S288c) GN=GDE1 PE=1 SV=1 - [GDE1_YEAST]	95.4133	1.9378e+06	4	4.25	1	4	4	1223	137.928	6.78564
P35691	Translationally-controlled tumor protein homolog OS=Saccharomyces cerevisiae (strain ATCC 204508 / S288c) GN=TMA19 PE=1 SV=1 - [TCTP_YEAST]	29.86	1.93097e+06	1	6.59	1	1	1	167	18.7291	4.56396
Q12305	Thiosulfate sulfurtransferase RDL1, mitochondrial OS=Saccharomyces cerevisiae (strain ATCC 204508 / S288c) GN=RDL1 PE=1 SV=1 - [RDL1_YEAST]	98.8095	1.91657e+06	2	17.99	1	2	2	139	15.4036	6.37939
P40531	Protein GVP36 OS=Saccharomyces cerevisiae (strain ATCC 204508 / S288c) GN=GVP36 PE=1 SV=1 - [GVP36_YEAST]	39.11	1.91172e+06	1	3.37	1	1	1	326	36.6474	4.97021
P17695	Glutaredoxin-2, mitochondrial OS=Saccharomyces cerevisiae (strain ATCC 204508 / S288c) GN=GRX2 PE=1 SV=3 - [GLRX2_YEAST]	65.8578	1.90452e+06	3	25.17	1	3	3	143	15.8514	7.28369
P07149	Fatty acid synthase subunit beta OS=Saccharomyces cerevisiae (strain ATCC 204508 / S288c) GN=FAS1 PE=1 SV=2 - [FAS1_YEAST]	157.907	1.89136e+06	5	2.93	1	5	5	2051	228.547	5.92236
P41939	Isocitrate dehydrogenase [NADP] cytoplasmic OS=Saccharomyces cerevisiae (strain ATCC 204508 / S288c) GN=IDP2 PE=1 SV=2 - [IDHC_YEAST]	84.5155	1.88923e+06	3	10.19	3	3	3	412	46.533	6.18896
P53207	U1 small nuclear ribonucleoprotein component SNU71 OS=Saccharomyces cerevisiae (strain ATCC 204508 / S288c) GN=SNU71 PE=1 SV=1 - [SNU71_YEAST]	100.333	1883780	3	6.29	1	3	3	620	71.3393	4.98291
P16370	DNA-directed RNA polymerase II subunit RPB3 OS=Saccharomyces cerevisiae (strain ATCC 204508 / S288c) GN=RPB3 PE=1 SV=2 - [RPB3_YEAST]	59.53	1.88137e+06	2	8.49	1	2	2	318	35.275	4.66553
P32074	Coatomer subunit gamma OS=Saccharomyces cerevisiae (strain ATCC 204508 / S288c) GN=SEC21 PE=1 SV=2 - [COPG_YEAST]	100.158	1.87065e+06	2	3.32	1	2	2	935	104.766	5.12256
P17255	V-type proton ATPase catalytic subunit A OS=Saccharomyces cerevisiae (strain ATCC 204508 / S288c) GN=VMA1 PE=1 SV=3 - [VATA_YEAST]	52.4633	1.8447e+06	4	3.55	1	4	4	1071	118.562	6.16357
Q08951	AP-3 complex subunit delta OS=Saccharomyces cerevisiae (strain ATCC 204508 / S288c) GN=APL5 PE=1 SV=1 - [AP3D_YEAST]	65.59	1.80377e+06	1	1.61	1	1	1	932	106.857	5.08447
P24276	Protein SSD1 OS=Saccharomyces cerevisiae (strain ATCC 204508 / S288c) GN=SSD1 PE=1 SV=1 - [SSD1_YEAST]	162.098	1.79717e+06	3	3.12	1	3	3	1250	139.869	7.63525
P32381	Actin-related protein 2 OS=Saccharomyces cerevisiae (strain ATCC 204508 / S288c) GN=ARP2 PE=1 SV=1 - [ARP2_YEAST]	150.253	1.79216e+06	3	10.23	1	3	3	391	44.0455	5.78271
P40043	Respiratory growth induced protein 1 OS=Saccharomyces cerevisiae (strain ATCC 204508 / S288c) GN=RGI1 PE=1 SV=1 - [RGI1_YEAST]	67.5913	1.79168e+06	3	19.25	1	3	3	161	18.9774	6.17627
Q12180	Halotolerance protein 9 OS=Saccharomyces cerevisiae (strain ATCC 204508 / S288c) GN=HAL9 PE=1 SV=1 - [HAL9_YEAST]	46.31	1.77533e+06	2	2.23	1	2	2	1030	117.852	7.7085
Q04779	Transcriptional regulatory protein RCO1 OS=Saccharomyces cerevisiae (strain ATCC 204508 / S288c) GN=RCO1 PE=1 SV=1 - [RCO1_YEAST]	109.59	1.7624e+06	4	8.63	1	4	4	684	78.7875	8.77783
P39518	Long-chain-fatty-acid--CoA ligase 2 OS=Saccharomyces cerevisiae (strain ATCC 204508 / S288c) GN=FAA2 PE=1 SV=1 - [LCF2_YEAST]	72.3433	1.75575e+06	3	5.11	1	3	3	744	83.3852	7.73779
P47017	Sm-like protein LSm1 OS=Saccharomyces cerevisiae (strain ATCC 204508 / S288c) GN=LSM1 PE=1 SV=1 - [LSM1_YEAST]	92.63	1.73515e+06	1	9.3	1	1	1	172	20.2941	6.01123
P38720	6-phosphogluconate dehydrogenase, decarboxylating 1 OS=Saccharomyces cerevisiae (strain ATCC 204508 / S288c) GN=GND1 PE=1 SV=1 - [6PGD1_YEAST]	140.449	1.71505e+06	2	5.73	1	2	2	489	53.5093	6.63916
P33399	La protein homolog OS=Saccharomyces cerevisiae (strain ATCC 204508 / S288c) GN=LHP1 PE=1 SV=2 - [LHP1_YEAST]	54.29	1.70236e+06	2	10.91	1	2	2	275	32.0844	8.54346
P37263	UPF0743 protein YCR087C-A OS=Saccharomyces cerevisiae (strain ATCC 204508 / S288c) GN=YCR087C-A PE=1 SV=1 - [YC16_YEAST]	79.75	1.69077e+06	2	15.69	1	2	2	153	17.7271	9.49561
P43612	SIT4-associating protein SAP155 OS=Saccharomyces cerevisiae (strain ATCC 204508 / S288c) GN=SAP155 PE=1 SV=4 - [SA155_YEAST]	143.077	1.64038e+06	3	4.59	1	3	3	1002	114.931	4.71631
P39967	Ubiquitin carboxyl-terminal hydrolase 9 OS=Saccharomyces cerevisiae (strain ATCC 204508 / S288c) GN=UBP9 PE=1 SV=1 - [UBP9_YEAST]	121.077	1.62326e+06	3	5.57	1	2	3	754	86.1903	7.40088
P52920	Cytosolic Fe-S cluster assembly factor NBP35 OS=Saccharomyces cerevisiae (strain ATCC 204508 / S288c) GN=NBP35 PE=1 SV=1 - [NBP35_YEAST]	43.16	1.60434e+06	1	3.35	1	1	1	328	35.2304	4.64014
P39529	Putative transcriptional regulatory protein YJL206C OS=Saccharomyces cerevisiae (strain ATCC 204508 / S288c) GN=YJL206C PE=2 SV=1 - [YJU6_YEAST]	73.3245	1.57958e+06	2	2.77	1	2	2	758	86.6082	8.00146
P38922	Protein HRB1 OS=Saccharomyces cerevisiae (strain ATCC 204508 / S288c) GN=HRB1 PE=1 SV=2 - [HRB1_YEAST]	46.41	1.5792e+06	1	2.42	1	1	1	454	52.1103	7.59131
P32585	Mediator of RNA polymerase II transcription subunit 18 OS=Saccharomyces cerevisiae (strain ATCC 204508 / S288c) GN=SRB5 PE=1 SV=1 - [MED18_YEAST]	26.51	1.54112e+06	2	5.86	1	2	2	307	34.2671	4.99561
P11633	Non-histone chromosomal protein 6B OS=Saccharomyces cerevisiae (strain ATCC 204508 / S288c) GN=NHP6B PE=1 SV=3 - [NHP6B_YEAST]	24.3	1.53964e+06	1	13.13	1	1	1	99	11.469	9.89111
Q02773	Ribonuclease P protein component, mitochondrial OS=Saccharomyces cerevisiae (strain ATCC 204508 / S288c) GN=RPM2 PE=1 SV=1 - [RPM2_YEAST]	82.6286	1.53799e+06	2	2	1	2	2	1202	139.26	6.75635
P04046	Amidophosphoribosyltransferase OS=Saccharomyces cerevisiae (strain ATCC 204508 / S288c) GN=ADE4 PE=1 SV=2 - [PUR1_YEAST]	53.78	1.52559e+06	1	2.55	1	1	1	510	56.6834	6.27783
P38321	Uncharacterized protein YBR225W OS=Saccharomyces cerevisiae (strain ATCC 204508 / S288c) GN=YBR225W PE=1 SV=1 - [YB75_YEAST]	29.84	1.51899e+06	1	1.33	1	1	1	900	101.174	8.17725
P07703	DNA-directed RNA polymerases I and III subunit RPAC1 OS=Saccharomyces cerevisiae (strain ATCC 204508 / S288c) GN=RPC40 PE=1 SV=1 - [RPAC1_YEAST]	92.78	1.5065e+06	3	13.13	1	3	3	335	37.6632	5.51611
Q04748	Protein SOV1, mitochondrial OS=Saccharomyces cerevisiae (strain ATCC 204508 / S288c) GN=SOV1 PE=1 SV=1 - [SOV1_YEAST]	123.959	1.50022e+06	3	4.57	1	3	3	898	104.682	8.55811
P53297	PAB1-binding protein 1 OS=Saccharomyces cerevisiae (strain ATCC 204508 / S288c) GN=PBP1 PE=1 SV=1 - [PBP1_YEAST]	98.8361	1.49992e+06	3	5.12	1	3	3	722	78.7321	6.91748
P40319	Elongation of fatty acids protein 3 OS=Saccharomyces cerevisiae (strain ATCC 204508 / S288c) GN=ELO3 PE=1 SV=1 - [ELO3_YEAST]	56.21	1.45776e+06	1	4.93	1	1	1	345	39.4399	9.30518
Q06108	Regulator of the glycerol channel 1 OS=Saccharomyces cerevisiae (strain ATCC 204508 / S288c) GN=RGC1 PE=1 SV=1 - [RGC1_YEAST]	95.8133	1.45037e+06	3	3.97	1	3	3	1083	120.32	9.26123
P04802	Aspartate--tRNA ligase, cytoplasmic OS=Saccharomyces cerevisiae (strain ATCC 204508 / S288c) GN=DPS1 PE=1 SV=3 - [SYDC_YEAST]	33.21	1.44974e+06	2	4.13	1	2	2	557	63.4759	6.58057
P39960	GTPase-activating protein BEM2/IPL2 OS=Saccharomyces cerevisiae (strain ATCC 204508 / S288c) GN=BEM2 PE=1 SV=1 - [BEM2_YEAST]	219.28	1.44826e+06	5	3.55	1	5	5	2167	245.278	8.38232
P32642	Monothiol glutaredoxin-4 OS=Saccharomyces cerevisiae (strain ATCC 204508 / S288c) GN=GRX4 PE=1 SV=1 - [GLRX4_YEAST]	58.42	1.44635e+06	1	6.56	1	1	1	244	27.4758	4.65283
P40509	Coatomer subunit epsilon OS=Saccharomyces cerevisiae (strain ATCC 204508 / S288c) GN=SEC28 PE=1 SV=2 - [COPE_YEAST]	48.03	1.40452e+06	2	8.11	1	2	2	296	33.808	4.55127
P33338	Protein SLA2 OS=Saccharomyces cerevisiae (strain ATCC 204508 / S288c) GN=SLA2 PE=1 SV=5 - [SLA2_YEAST]	38.96	1.4031e+06	1	1.03	1	1	1	968	108.843	5.43994
P04807	Hexokinase-2 OS=Saccharomyces cerevisiae (strain ATCC 204508 / S288c) GN=HXK2 PE=1 SV=4 - [HXKB_YEAST]	107.02	1.39616e+06	1	4.32	1	1	1	486	53.9084	5.30029
Q04225	Ribosome assembly protein RRB1 OS=Saccharomyces cerevisiae (strain ATCC 204508 / S288c) GN=RRB1 PE=1 SV=1 - [RRB1_YEAST]	68.71	1.37931e+06	3	5.28	1	2	2	511	57.2262	4.62744
P21373	NAD(+) kinase OS=Saccharomyces cerevisiae (strain ATCC 204508 / S288c) GN=UTR1 PE=1 SV=2 - [UTR1_YEAST]	36.85	1.37791e+06	2	4.15	1	2	2	530	59.4318	7.1665
P53600	Coatomer subunit zeta OS=Saccharomyces cerevisiae (strain ATCC 204508 / S288c) GN=RET3 PE=1 SV=1 - [COPZ_YEAST]	29.52	1.37595e+06	1	6.88	1	1	1	189	21.6742	5.16064
Q03195	Translation initiation factor RLI1 OS=Saccharomyces cerevisiae (strain ATCC 204508 / S288c) GN=RLI1 PE=1 SV=1 - [RLI1_YEAST]	63.05	1.36884e+06	1	2.47	1	1	1	608	68.297	8.66064
P32634	Negative regulator of sporulation PMD1 OS=Saccharomyces cerevisiae (strain ATCC 204508 / S288c) GN=PMD1 PE=1 SV=1 - [PMD1_YEAST]	81.27	1.35888e+06	2	1.25	1	2	2	1753	195.263	7.81104
Q12508	Sporulation protein RMD5 OS=Saccharomyces cerevisiae (strain ATCC 204508 / S288c) GN=RMD5 PE=3 SV=1 - [RMD5_YEAST]	75.57	1.3539e+06	2	6.18	1	2	2	421	49.1372	8.23584
P38930	Casein kinase II subunit beta' OS=Saccharomyces cerevisiae (strain ATCC 204508 / S288c) GN=CKB2 PE=1 SV=1 - [CSK2C_YEAST]	23.23	1.33148e+06	1	5.04	1	1	1	258	29.8229	6.04932
Q06213	Mediator of RNA polymerase II transcription subunit 10 OS=Saccharomyces cerevisiae (strain ATCC 204508 / S288c) GN=NUT2 PE=1 SV=1 - [MED10_YEAST]	44.87	1.32467e+06	1	7.64	1	1	1	157	17.8971	4.99561
P53316	Uncharacterized RNA-binding protein YGR250C OS=Saccharomyces cerevisiae (strain ATCC 204508 / S288c) GN=YGR250C PE=1 SV=1 - [YG5B_YEAST]	101.28	1.30189e+06	3	6.4	1	3	3	781	89.4571	5.35107
Q02772	Mitochondrial protein PET191 OS=Saccharomyces cerevisiae (strain ATCC 204508 / S288c) GN=PET191 PE=1 SV=1 - [PT191_YEAST]	60.2151	1.26826e+06	2	24.07	1	2	2	108	12.3861	7.92822
Q05123	Actin-like protein ARP9 OS=Saccharomyces cerevisiae (strain ATCC 204508 / S288c) GN=ARP9 PE=1 SV=1 - [ARP9_YEAST]	127.94	1.25255e+06	3	8.14	1	3	3	467	53.0412	5.14795
P41811	Coatomer subunit beta' OS=Saccharomyces cerevisiae (strain ATCC 204508 / S288c) GN=SEC27 PE=1 SV=1 - [COPB2_YEAST]	72.2668	1.22114e+06	3	4.05	1	3	3	889	99.3833	4.7417
P47085	MEMO1 family protein YJR008W OS=Saccharomyces cerevisiae (strain ATCC 204508 / S288c) GN=YJR008W PE=1 SV=1 - [YJX8_YEAST]	59.01	1.21977e+06	1	4.14	1	1	1	338	38.4572	6.84424
P36035	Carboxylic acid transporter protein homolog OS=Saccharomyces cerevisiae (strain ATCC 204508 / S288c) GN=JEN1 PE=1 SV=1 - [JEN1_YEAST]	55.58	1.217e+06	1	1.79	1	1	1	616	69.3313	5.90967
P21192	Metallothionein expression activator OS=Saccharomyces cerevisiae (strain ATCC 204508 / S288c) GN=ACE2 PE=1 SV=1 - [ACE2_YEAST]	40.6	1.21278e+06	1	1.43	1	1	1	770	86.5806	8.30908
P38741	Meiotic activator RIM4 OS=Saccharomyces cerevisiae (strain ATCC 204508 / S288c) GN=RIM4 PE=1 SV=1 - [RIM4_YEAST]	36.78	1.20863e+06	1	1.82	1	1	1	713	80.0588	5.79541
P33299	26S protease regulatory subunit 7 homolog OS=Saccharomyces cerevisiae (strain ATCC 204508 / S288c) GN=RPT1 PE=1 SV=1 - [PRS7_YEAST]	53.67	1.19891e+06	1	2.78	1	1	1	467	51.9504	5.46533
P23292	Casein kinase I homolog 2 OS=Saccharomyces cerevisiae (strain ATCC 204508 / S288c) GN=YCK2 PE=1 SV=1 - [KC12_YEAST]	132.38	1.17214e+06	1	3.11	1	1	1	546	62.0408	9.0708
P38627	CTP synthase 2 OS=Saccharomyces cerevisiae (strain ATCC 204508 / S288c) GN=URA8 PE=1 SV=4 - [URA8_YEAST]	28.84	1.17135e+06	1	1.9	1	1	1	578	64.4699	5.64307
P32561	Histone deacetylase RPD3 OS=Saccharomyces cerevisiae (strain ATCC 204508 / S288c) GN=RPD3 PE=1 SV=1 - [RPD3_YEAST]	72.98	1.16892e+06	1	3.7	1	1	1	433	48.8724	5.51611
Q07963	E3 ubiquitin-protein ligase UBR2 OS=Saccharomyces cerevisiae (strain ATCC 204508 / S288c) GN=UBR2 PE=1 SV=1 - [UBR2_YEAST]	80.9	1.14358e+06	1	0.85	1	1	1	1872	216.639	6.34131
P32364	Kinesin-related protein SMY1 OS=Saccharomyces cerevisiae (strain ATCC 204508 / S288c) GN=SMY1 PE=1 SV=1 - [SMY1_YEAST]	30.8509	1.12732e+06	2	3.35	1	2	2	656	73.7538	6.93213
Q01722	Glycolytic genes transcriptional activator GCR2 OS=Saccharomyces cerevisiae (strain ATCC 204508 / S288c) GN=GCR2 PE=1 SV=1 - [GCR2_YEAST]	84.96	1.08942e+06	1	2.62	1	1	1	534	58.0266	8.98291
P25374	Cysteine desulfurase, mitochondrial OS=Saccharomyces cerevisiae (strain ATCC 204508 / S288c) GN=NFS1 PE=1 SV=2 - [NFS1_YEAST]	32.35	1.05652e+06	1	2.01	1	1	1	497	54.4328	8.19189
P38041	Protein BOB1 OS=Saccharomyces cerevisiae (strain ATCC 204508 / S288c) GN=BOI1 PE=1 SV=1 - [BOB1_YEAST]	113.935	1.04624e+06	3	3.57	1	3	3	980	109.229	9.1001
P00445	Superoxide dismutase [Cu-Zn] OS=Saccharomyces cerevisiae (strain ATCC 204508 / S288c) GN=SOD1 PE=1 SV=2 - [SODC_YEAST]	83.61	1.03729e+06	2	13.64	1	2	2	154	15.8449	5.99854
P36048	Pre-mRNA-splicing factor SNU114 OS=Saccharomyces cerevisiae (strain ATCC 204508 / S288c) GN=SNU114 PE=1 SV=1 - [SN114_YEAST]	30.84	1033644	1	0.99	1	1	1	1008	113.969	5.93506
P47068	Myosin tail region-interacting protein MTI1 OS=Saccharomyces cerevisiae (strain ATCC 204508 / S288c) GN=BBC1 PE=1 SV=2 - [BBC1_YEAST]	71.93	1.02886e+06	2	2.16	1	2	2	1157	128.218	5.26221
P22138	DNA-directed RNA polymerase I subunit RPA135 OS=Saccharomyces cerevisiae (strain ATCC 204508 / S288c) GN=RPA135 PE=1 SV=1 - [RPA2_YEAST]	30.12	1.02259e+06	1	1.16	1	1	1	1203	135.656	7.6499
Q01519	Cytochrome c oxidase subunit 6B OS=Saccharomyces cerevisiae (strain ATCC 204508 / S288c) GN=COX12 PE=1 SV=2 - [COX12_YEAST]	151.65	1.00807e+06	3	34.94	1	2	2	83	9.7815	5.38916
P39730	Eukaryotic translation initiation factor 5B OS=Saccharomyces cerevisiae (strain ATCC 204508 / S288c) GN=FUN12 PE=1 SV=2 - [IF2P_YEAST]	26.49	1.00651e+06	1	1.2	1	1	1	1002	112.199	5.75732
P08678	Adenylate cyclase OS=Saccharomyces cerevisiae (strain ATCC 204508 / S288c) GN=CYR1 PE=1 SV=2 - [CYAA_YEAST]	78.7422	996350	5	3.06	1	5	5	2026	227.692	7.29834
Q3E835	MHF histone-fold complex subunit 1 OS=Saccharomyces cerevisiae (strain ATCC 204508 / S288c) GN=MHF1 PE=1 SV=1 - [MHF1_YEAST]	25.71	988912	1	12.22	1	1	1	90	10.5425	5.50342
P17629	THO complex subunit HPR1 OS=Saccharomyces cerevisiae (strain ATCC 204508 / S288c) GN=HPR1 PE=1 SV=2 - [HPR1_YEAST]	94.8249	961078	2	3.32	1	2	2	752	87.7739	5.2749
P11154	Pyruvate carboxylase 1 OS=Saccharomyces cerevisiae (strain ATCC 204508 / S288c) GN=PYC1 PE=1 SV=2 - [PYC1_YEAST]	60.34	955536	1	0.93	2	1	1	1178	130.018	6.22705
P38165	Retrograde regulation protein 3 OS=Saccharomyces cerevisiae (strain ATCC 204508 / S288c) GN=RTG3 PE=1 SV=2 - [RTG3_YEAST]	52.58	955528	1	3.7	1	1	1	486	54.1064	5.8335
P19659	Mediator of RNA polymerase II transcription subunit 15 OS=Saccharomyces cerevisiae (strain ATCC 204508 / S288c) GN=GAL11 PE=1 SV=3 - [MED15_YEAST]	85.22	923776	1	1.3	1	1	1	1081	120.235	9.80322
P39940	E3 ubiquitin-protein ligase RSP5 OS=Saccharomyces cerevisiae (strain ATCC 204508 / S288c) GN=RSP5 PE=1 SV=1 - [RSP5_YEAST]	79.8	915461	1	1.98	1	1	1	809	91.7597	6.69775
P38687	Signal recognition particle subunit SRP68 OS=Saccharomyces cerevisiae (strain ATCC 204508 / S288c) GN=SRP68 PE=1 SV=1 - [SRP68_YEAST]	34.27	907355	1	2	1	1	1	599	68.9633	8.74854
P38817	ADP-ribosylation factor-binding protein GGA2 OS=Saccharomyces cerevisiae (strain ATCC 204508 / S288c) GN=GGA2 PE=1 SV=1 - [GGA2_YEAST]	116.48	899776	1	2.91	1	1	1	585	64.3071	6.49365
P19956	54S ribosomal protein L44, mitochondrial OS=Saccharomyces cerevisiae (strain ATCC 204508 / S288c) GN=MRPL44 PE=1 SV=1 - [RM44_YEAST]	71.61	871644	1	16.33	1	1	1	98	11.469	9.56885
P32895	Ribose-phosphate pyrophosphokinase 1 OS=Saccharomyces cerevisiae (strain ATCC 204508 / S288c) GN=PRS1 PE=1 SV=1 - [KPR1_YEAST]	21.54	857455	1	2.58	1	1	1	427	47.0179	5.73193
P32875	Lipoyl synthase, mitochondrial OS=Saccharomyces cerevisiae (strain ATCC 204508 / S288c) GN=LIP5 PE=1 SV=1 - [LIPA_YEAST]	73.77	839527	2	6.76	1	2	2	414	46.2179	9.49561
P46973	Protein HIT1 OS=Saccharomyces cerevisiae (strain ATCC 204508 / S288c) GN=HIT1 PE=1 SV=1 - [HIT1_YEAST]	72.05	834098	1	7.93	1	1	1	164	18.3643	8.76318
Q03656	Serine/threonine-protein kinase SKY1 OS=Saccharomyces cerevisiae (strain ATCC 204508 / S288c) GN=SKY1 PE=1 SV=1 - [SKY1_YEAST]	61.2849	825384	2	3.91	1	2	2	742	83.1858	6.22705
P10964	DNA-directed RNA polymerase I subunit RPA190 OS=Saccharomyces cerevisiae (strain ATCC 204508 / S288c) GN=RPA190 PE=1 SV=2 - [RPA1_YEAST]	64.57	806589	2	1.44	1	2	2	1664	186.314	7.07861
P32497	Eukaryotic translation initiation factor 3 subunit C OS=Saccharomyces cerevisiae (strain ATCC 204508 / S288c) GN=NIP1 PE=1 SV=2 - [EIF3C_YEAST]	92.39	785508	1	2.22	1	1	1	812	93.147	4.99561
Q06631	Protein BFR2 OS=Saccharomyces cerevisiae (strain ATCC 204508 / S288c) GN=BFR2 PE=1 SV=1 - [BFR2_YEAST]	43.48	756481	1	2.62	1	1	1	534	61.1664	4.77979
P09798	Anaphase-promoting complex subunit CDC16 OS=Saccharomyces cerevisiae (strain ATCC 204508 / S288c) GN=CDC16 PE=1 SV=1 - [CDC16_YEAST]	35.13	747776	1	1.55	1	1	1	840	94.9321	6.771
P25293	Nucleosome assembly protein OS=Saccharomyces cerevisiae (strain ATCC 204508 / S288c) GN=NAP1 PE=1 SV=2 - [NAP1_YEAST]	76.74	731570	2	6.71	1	2	2	417	47.8552	4.33545
Q12152	Putative serine/threonine-protein kinase YPL150W OS=Saccharomyces cerevisiae (strain ATCC 204508 / S288c) GN=YPL150W PE=1 SV=1 - [YP150_YEAST]	29.66	729312	2	2.77	1	2	2	901	100.585	9.40771
P38882	U3 small nucleolar RNA-associated protein 9 OS=Saccharomyces cerevisiae (strain ATCC 204508 / S288c) GN=UTP9 PE=1 SV=1 - [UTP9_YEAST]	41.68	726821	1	2.78	1	1	1	575	65.2311	4.85596
P08518	DNA-directed RNA polymerase II subunit RPB2 OS=Saccharomyces cerevisiae (strain ATCC 204508 / S288c) GN=RPB2 PE=1 SV=2 - [RPB2_YEAST]	40.1133	715512	3	3.1	1	3	3	1224	138.663	6.52197
P17709	Glucokinase-1 OS=Saccharomyces cerevisiae (strain ATCC 204508 / S288c) GN=GLK1 PE=1 SV=1 - [HXKG_YEAST]	0	713428	1	1.8	1	1	1	500	55.3423	6.18896
P21538	DNA-binding protein REB1 OS=Saccharomyces cerevisiae (strain ATCC 204508 / S288c) GN=REB1 PE=1 SV=2 - [REB1_YEAST]	137.897	697348	3	5.56	1	3	3	810	91.8188	5.16064
P00931	Tryptophan synthase OS=Saccharomyces cerevisiae (strain ATCC 204508 / S288c) GN=TRP5 PE=1 SV=1 - [TRP_YEAST]	31.3	693777	1	1.56	1	1	1	707	76.5782	6.50732
P12612	T-complex protein 1 subunit alpha OS=Saccharomyces cerevisiae (strain ATCC 204508 / S288c) GN=TCP1 PE=1 SV=2 - [TCPA_YEAST]	33.36	687880	1	2.15	1	1	1	559	60.4428	6.49365
Q12377	26S proteasome regulatory subunit RPN6 OS=Saccharomyces cerevisiae (strain ATCC 204508 / S288c) GN=RPN6 PE=1 SV=3 - [RPN6_YEAST]	58.37	677025	1	3.69	1	1	1	434	49.7425	6.27783
Q08412	Ubiquitin-binding protein CUE5 OS=Saccharomyces cerevisiae (strain ATCC 204508 / S288c) GN=CUE5 PE=1 SV=1 - [CUE5_YEAST]	68.73	672645	1	2.92	1	1	1	411	46.8418	4.80518
P40348	Replication factor C subunit 2 OS=Saccharomyces cerevisiae (strain ATCC 204508 / S288c) GN=RFC2 PE=1 SV=1 - [RFC2_YEAST]	26.49	665433	1	2.27	1	1	1	353	39.7167	8.42627
P04806	Hexokinase-1 OS=Saccharomyces cerevisiae (strain ATCC 204508 / S288c) GN=HXK1 PE=1 SV=2 - [HXKA_YEAST]	32.01	660064	1	2.68	1	1	1	485	53.7045	5.45264
P27472	Glycogen [starch] synthase isoform 2 OS=Saccharomyces cerevisiae (strain ATCC 204508 / S288c) GN=GSY2 PE=1 SV=3 - [GYS2_YEAST]	59.89	645491	1	2.13	1	1	1	705	80.0285	6.354
Q12522	Eukaryotic translation initiation factor 6 OS=Saccharomyces cerevisiae (strain ATCC 204508 / S288c) GN=TIF6 PE=1 SV=1 - [IF6_YEAST]	32.97	640329	1	5.71	1	1	1	245	26.4414	4.64014
Q00362	Protein phosphatase PP2A regulatory subunit B OS=Saccharomyces cerevisiae (strain ATCC 204508 / S288c) GN=CDC55 PE=1 SV=2 - [2ABA_YEAST]	44.4	628957	1	2.66	1	1	1	526	59.6253	6.39209
P39001	Transcriptional regulatory protein UME6 OS=Saccharomyces cerevisiae (strain ATCC 204508 / S288c) GN=UME6 PE=1 SV=2 - [UME6_YEAST]	141.843	618320	5	8.25	1	5	5	836	91.0687	9.5249
P09959	Regulatory protein SWI6 OS=Saccharomyces cerevisiae (strain ATCC 204508 / S288c) GN=SWI6 PE=1 SV=1 - [SWI6_YEAST]	54.04	576501	2	2.74	1	2	2	803	90.504	4.86865
P33308	Mediator of RNA polymerase II transcription subunit 9 OS=Saccharomyces cerevisiae (strain ATCC 204508 / S288c) GN=CSE2 PE=1 SV=1 - [MED9_YEAST]	27.75	574317	1	8.05	1	1	1	149	17.3659	6.39209
P33202	Ubiquitin fusion degradation protein 4 OS=Saccharomyces cerevisiae (strain ATCC 204508 / S288c) GN=UFD4 PE=1 SV=1 - [UFD4_YEAST]	30.09	541404	1	0.88	1	1	1	1483	167.737	4.90674
P40159	Uncharacterized protein YNL208W OS=Saccharomyces cerevisiae (strain ATCC 204508 / S288c) GN=YNL208W PE=1 SV=2 - [YNU8_YEAST]	197.39	532802	3	23.12	1	2	2	199	20.1392	7.63525
Q03690	Clustered mitochondria protein 1 OS=Saccharomyces cerevisiae (strain ATCC 204508 / S288c) GN=CLU1 PE=1 SV=1 - [CLU_YEAST]	25.82	530779	1	0.94	1	1	1	1277	145.076	6.39209
P40364	Mitochondrial peculiar membrane protein 1 OS=Saccharomyces cerevisiae (strain ATCC 204508 / S288c) GN=MPM1 PE=1 SV=1 - [MPM1_YEAST]	33.86	516133	1	5.16	1	1	1	252	28.4523	5.92236
P38688	Signal recognition particle subunit SRP72 OS=Saccharomyces cerevisiae (strain ATCC 204508 / S288c) GN=SRP72 PE=1 SV=2 - [SRP72_YEAST]	51.98	515307	2	4.22	1	2	2	640	73.4951	9.40771
Q3E829	MHF histone-fold complex subunit 2 OS=Saccharomyces cerevisiae (strain ATCC 204508 / S288c) GN=MHF2 PE=1 SV=1 - [MHF2_YEAST]	30.15	510350	1	15	1	1	1	80	9.04468	4.84326
P38088	Glycine--tRNA ligase 1, mitochondrial OS=Saccharomyces cerevisiae (strain ATCC 204508 / S288c) GN=GRS1 PE=1 SV=3 - [SYG_YEAST]	33.86	496872	1	1.88	1	1	1	690	78.1353	6.52197
P46676	Suppressor of mar1-1 protein OS=Saccharomyces cerevisiae (strain ATCC 204508 / S288c) GN=SUM1 PE=1 SV=2 - [SUM1_YEAST]	60.84	495036	1	1.6	1	1	1	1062	118.129	6.20166
P18562	Uracil phosphoribosyltransferase OS=Saccharomyces cerevisiae (strain ATCC 204508 / S288c) GN=FUR1 PE=1 SV=2 - [UPP_YEAST]	24.9	432916	1	4.63	1	1	1	216	24.5787	5.74463
A5Z2X5	UPF0495 protein YPR010C-A OS=Saccharomyces cerevisiae (strain ATCC 204508 / S288c) GN=YPR010C-A PE=3 SV=1 - [YP010_YEAST]	42.91	431044	1	22.22	1	1	1	72	7.89724	8.73389
P04051	DNA-directed RNA polymerase III subunit RPC1 OS=Saccharomyces cerevisiae (strain ATCC 204508 / S288c) GN=RPO31 PE=1 SV=1 - [RPC1_YEAST]	75.41	429525	2	2.05	1	2	2	1460	162.199	8.23584
P21304	Periodic tryptophan protein 1 OS=Saccharomyces cerevisiae (strain ATCC 204508 / S288c) GN=PWP1 PE=1 SV=1 - [PWP1_YEAST]	28.89	421718	2	3.82	1	2	2	576	63.7637	4.61475
P39079	T-complex protein 1 subunit zeta OS=Saccharomyces cerevisiae (strain ATCC 204508 / S288c) GN=CCT6 PE=1 SV=1 - [TCPZ_YEAST]	112.3	415330	1	3.66	1	1	1	546	59.8863	5.85889
P37262	6-phosphogluconolactonase-like protein 2 OS=Saccharomyces cerevisiae (strain ATCC 204508 / S288c) GN=SOL2 PE=1 SV=2 - [SOL2_YEAST]	65.76	402885	1	6.67	1	1	1	315	34.4796	6.85889
P54885	Gamma-glutamyl phosphate reductase OS=Saccharomyces cerevisiae (strain ATCC 204508 / S288c) GN=PRO2 PE=1 SV=1 - [PROA_YEAST]	30.64	373540	2	4.61	1	2	2	456	49.7098	5.59229
P40302	Proteasome subunit alpha type-6 OS=Saccharomyces cerevisiae (strain ATCC 204508 / S288c) GN=PRE5 PE=1 SV=1 - [PSA6_YEAST]	21.49	371978	1	4.7	1	1	1	234	25.5882	7.38623
P40535	ATF/CREB activator 2 OS=Saccharomyces cerevisiae (strain ATCC 204508 / S288c) GN=CST6 PE=1 SV=1 - [ACA2_YEAST]	33.42	367974	1	1.7	1	1	1	587	65.2243	7.98682
P38064	54S ribosomal protein L16, mitochondrial OS=Saccharomyces cerevisiae (strain ATCC 204508 / S288c) GN=MRPL16 PE=1 SV=1 - [RM16_YEAST]	30.39	360273	1	5.6	1	1	1	232	26.5012	10.3159
P34216	EH domain-containing and endocytosis protein 1 OS=Saccharomyces cerevisiae (strain ATCC 204508 / S288c) GN=EDE1 PE=1 SV=2 - [EDE1_YEAST]	25.08	292190	1	1.01	1	1	1	1381	150.692	4.71631
P40581	Peroxiredoxin HYR1 OS=Saccharomyces cerevisiae (strain ATCC 204508 / S288c) GN=HYR1 PE=1 SV=1 - [GPX3_YEAST]	51.18	251466	1	8.59	1	1	1	163	18.6296	8.19189
P42935	Elongator complex protein 2 OS=Saccharomyces cerevisiae (strain ATCC 204508 / S288c) GN=ELP2 PE=1 SV=1 - [ELP2_YEAST]	20.9	121672	1	1.27	1	1	1	788	89.354	5.56689
Q00955	Acetyl-CoA carboxylase OS=Saccharomyces cerevisiae (strain ATCC 204508 / S288c) GN=ACC1 PE=1 SV=2 - [ACAC_YEAST]	16.54		1	0.54	1	1	1	2233	250.197	6.27783
Q06440	Coronin-like protein OS=Saccharomyces cerevisiae (strain ATCC 204508 / S288c) GN=CRN1 PE=1 SV=1 - [CORO_YEAST]	21.34		1	1.69	1	1	1	651	72.509	5.88428
P39113	Regulatory protein CAT8 OS=Saccharomyces cerevisiae (strain ATCC 204508 / S288c) GN=CAT8 PE=1 SV=2 - [CAT8_YEAST]	52.32		1	0.84	1	1	1	1433	160.385	9.02686
P47122	GPN-loop GTPase 1 OS=Saccharomyces cerevisiae (strain ATCC 204508 / S288c) GN=NPA3 PE=1 SV=1 - [GPN1_YEAST]	36.41		1	2.6	1	1	1	385	43.1672	4.88135
P36123	SIT4-associating protein SAP190 OS=Saccharomyces cerevisiae (strain ATCC 204508 / S288c) GN=SAP190 PE=1 SV=2 - [SA190_YEAST]	21.81		1	1.06	1	1	1	1033	117.026	4.37354
P07262	NADP-specific glutamate dehydrogenase 1 OS=Saccharomyces cerevisiae (strain ATCC 204508 / S288c) GN=GDH1 PE=1 SV=2 - [DHE4_YEAST]	36.86		1	3.52	1	1	1	454	49.5389	5.69385
P29478	Signal recognition particle subunit SEC65 OS=Saccharomyces cerevisiae (strain ATCC 204508 / S288c) GN=SEC65 PE=1 SV=1 - [SEC65_YEAST]	26.3267		3	12.82	1	3	3	273	31.1501	9.0708
P38853	Kelch repeat-containing protein 1 OS=Saccharomyces cerevisiae (strain ATCC 204508 / S288c) GN=KEL1 PE=1 SV=1 - [KEL1_YEAST]	31.69		1	0.95	1	1	1	1164	131.014	5.37646
P47176	Branched-chain-amino-acid aminotransferase, cytosolic OS=Saccharomyces cerevisiae (strain ATCC 204508 / S288c) GN=BAT2 PE=1 SV=1 - [BCA2_YEAST]	35.34		1	2.39	2	1	1	376	41.5983	7.29834
P15019	Transaldolase OS=Saccharomyces cerevisiae (strain ATCC 204508 / S288c) GN=TAL1 PE=1 SV=4 - [TAL1_YEAST]	21.18		1	5.37	1	1	1	335	37.0134	6.43018
P10081	ATP-dependent RNA helicase eIF4A OS=Saccharomyces cerevisiae (strain ATCC 204508 / S288c) GN=TIF1 PE=1 SV=3 - [IF4A_YEAST]	97.03		1	4.56	1	1	1	395	44.669	5.12256
P20424	Signal recognition particle subunit SRP54 OS=Saccharomyces cerevisiae (strain ATCC 204508 / S288c) GN=SRP54 PE=1 SV=2 - [SRP54_YEAST]	79.36		1	3.33	1	1	1	541	59.5846	8.60205
P07284	Serine--tRNA ligase, cytoplasmic OS=Saccharomyces cerevisiae (strain ATCC 204508 / S288c) GN=SES1 PE=1 SV=2 - [SYSC_YEAST]	44.3		1	3.25	1	1	1	462	53.2761	6.0874
P41338	Acetyl-CoA acetyltransferase OS=Saccharomyces cerevisiae (strain ATCC 204508 / S288c) GN=ERG10 PE=1 SV=3 - [THIL_YEAST]	36.78		1	3.27	1	1	1	398	41.7027	7.38623
P06103	Eukaryotic translation initiation factor 3 subunit B OS=Saccharomyces cerevisiae (strain ATCC 204508 / S288c) GN=PRT1 PE=1 SV=1 - [EIF3B_YEAST]	44.09		1	1.7	1	1	1	763	88.0743	6.01123
P00890	Citrate synthase, mitochondrial OS=Saccharomyces cerevisiae (strain ATCC 204508 / S288c) GN=CIT1 PE=1 SV=2 - [CISY1_YEAST]	61.33		1	3.34	1	1	1	479	53.327	8.29443
P38077	ATP synthase subunit gamma, mitochondrial OS=Saccharomyces cerevisiae (strain ATCC 204508 / S288c) GN=ATP3 PE=1 SV=1 - [ATPG_YEAST]	34.12		1	5.14	1	1	1	311	34.3289	9.30518
Q06698	Putative ATP-dependent RNA helicase YLR419W OS=Saccharomyces cerevisiae (strain ATCC 204508 / S288c) GN=YLR419W PE=1 SV=1 - [YL419_YEAST]	25.82		1	0.84	1	1	1	1435	162.943	9.1001
Q03532	ATP-dependent RNA helicase HAS1 OS=Saccharomyces cerevisiae (strain ATCC 204508 / S288c) GN=HAS1 PE=1 SV=1 - [HAS1_YEAST]	22.36		1	2.57	1	1	1	505	56.682	9.33447
P32468	Cell division control protein 12 OS=Saccharomyces cerevisiae (strain ATCC 204508 / S288c) GN=CDC12 PE=1 SV=1 - [CDC12_YEAST]	41.4		1	3.44	1	1	1	407	46.6392	7.98682
P53741	UBP3-associated protein BRE5 OS=Saccharomyces cerevisiae (strain ATCC 204508 / S288c) GN=BRE5 PE=1 SV=1 - [BRE5_YEAST]	26.42		1	2.52	1	1	1	515	57.6385	9.11475
P40495	Homoisocitrate dehydrogenase, mitochondrial OS=Saccharomyces cerevisiae (strain ATCC 204508 / S288c) GN=LYS12 PE=1 SV=1 - [LYS12_YEAST]	55.63		1	3.77	1	1	1	371	40.0441	8.01611
P38630	Replication factor C subunit 1 OS=Saccharomyces cerevisiae (strain ATCC 204508 / S288c) GN=RFC1 PE=1 SV=1 - [RFC1_YEAST]	76.54		1	1.86	1	1	1	861	94.8444	9.21729
P40185	Protein MMF1, mitochondrial OS=Saccharomyces cerevisiae (strain ATCC 204508 / S288c) GN=MMF1 PE=1 SV=1 - [MMF1_YEAST]	23.66		1	9.66	1	1	1	145	15.8983	9.27588
P35194	U3 small nucleolar RNA-associated protein 20 OS=Saccharomyces cerevisiae (strain ATCC 204508 / S288c) GN=UTP20 PE=1 SV=3 - [UTP20_YEAST]	34.66		1	0.4	1	1	1	2493	287.379	7.03467
P38288	Protein TOS1 OS=Saccharomyces cerevisiae (strain ATCC 204508 / S288c) GN=TOS1 PE=1 SV=1 - [TOS1_YEAST]	36.32		2	5.93	1	2	2	455	47.9643	4.66553
P38203	U6 snRNA-associated Sm-like protein LSm2 OS=Saccharomyces cerevisiae (strain ATCC 204508 / S288c) GN=LSM2 PE=1 SV=1 - [LSM2_YEAST]	25.55		1	10.53	1	1	1	95	11.1558	8.1333
P30665	DNA replication licensing factor MCM4 OS=Saccharomyces cerevisiae (strain ATCC 204508 / S288c) GN=MCM4 PE=1 SV=2 - [MCM4_YEAST]	52.02		1	1.18	1	1	1	933	104.938	6.21436
P25373	Glutaredoxin-1 OS=Saccharomyces cerevisiae (strain ATCC 204508 / S288c) GN=GRX1 PE=1 SV=1 - [GLRX1_YEAST]	68.37		1	14.55	1	1	1	110	12.3724	5.05908
P08067	Cytochrome b-c1 complex subunit Rieske, mitochondrial OS=Saccharomyces cerevisiae (strain ATCC 204508 / S288c) GN=RIP1 PE=1 SV=1 - [UCRI_YEAST]	38.12		1	4.19	1	1	1	215	23.3498	8.07471
Q03048	Cofilin OS=Saccharomyces cerevisiae (strain ATCC 204508 / S288c) GN=COF1 PE=1 SV=1 - [COFI_YEAST]	133.513		2	21.68	1	2	2	143	15.8909	5.19873
P50109	Protein PSP2 OS=Saccharomyces cerevisiae (strain ATCC 204508 / S288c) GN=PSP2 PE=1 SV=2 - [PSP2_YEAST]	43.28		1	2.7	1	1	1	593	65.5445	8.73389
P25655	General negative regulator of transcription subunit 1 OS=Saccharomyces cerevisiae (strain ATCC 204508 / S288c) GN=CDC39 PE=1 SV=3 - [NOT1_YEAST]	29.87		2	1.14	1	2	2	2108	240.128	6.44287
P27466	Calcium/calmodulin-dependent protein kinase I OS=Saccharomyces cerevisiae (strain ATCC 204508 / S288c) GN=CMK1 PE=1 SV=2 - [KCC1_YEAST]	43.6		1	2.91	1	1	1	446	50.2651	6.11279
Q05016	NADP-dependent 3-hydroxy acid dehydrogenase OS=Saccharomyces cerevisiae (strain ATCC 204508 / S288c) GN=YMR226C PE=1 SV=1 - [YM71_YEAST]	0		1	4.12	1	1	1	267	29.1405	6.81494
P47096	3-hydroxyanthranilate 3,4-dioxygenase OS=Saccharomyces cerevisiae (strain ATCC 204508 / S288c) GN=BNA1 PE=1 SV=1 - [3HAO_YEAST]	50.83		1	5.65	1	1	1	177	20.222	5.78271
P32501	Translation initiation factor eIF-2B subunit epsilon OS=Saccharomyces cerevisiae (strain ATCC 204508 / S288c) GN=GCD6 PE=1 SV=1 - [EI2BE_YEAST]	22.64		1	1.83	1	1	1	712	81.1101	4.80518
P10507	Mitochondrial-processing peptidase subunit beta OS=Saccharomyces cerevisiae (strain ATCC 204508 / S288c) GN=MAS1 PE=1 SV=1 - [MPPB_YEAST]	30.86		1	2.38	1	1	1	462	51.0524	7.03467
P00937	Multifunctional tryptophan biosynthesis protein OS=Saccharomyces cerevisiae (strain ATCC 204508 / S288c) GN=TRP3 PE=1 SV=2 - [TRPG_YEAST]	22.31		1	2.07	1	1	1	484	53.4556	6.91748
P20448	ATP-dependent RNA helicase HCA4 OS=Saccharomyces cerevisiae (strain ATCC 204508 / S288c) GN=HCA4 PE=1 SV=2 - [DBP4_YEAST]	20.93		1	1.43	1	1	1	770	87.1384	7.41553
P40038	PHO85 cyclin-6 OS=Saccharomyces cerevisiae (strain ATCC 204508 / S288c) GN=PCL6 PE=1 SV=1 - [PCL6_YEAST]	23.76		1	2.86	1	1	1	420	46.978	6.21436
P36135	Probable secreted beta-glucosidase UTH1 OS=Saccharomyces cerevisiae (strain ATCC 204508 / S288c) GN=UTH1 PE=1 SV=2 - [UTH1_YEAST]	27.42		1	3.29	1	1	1	365	36.9322	4.79248
P22211	Nitrogen permease reactivator protein OS=Saccharomyces cerevisiae (strain ATCC 204508 / S288c) GN=NPR1 PE=1 SV=2 - [NPR1_YEAST]	28.64		1	1.27	1	1	1	790	85.9371	8.36768
P32578	SNF1 protein kinase subunit beta-1 OS=Saccharomyces cerevisiae (strain ATCC 204508 / S288c) GN=SIP1 PE=1 SV=2 - [SIP1_YEAST]	116.82		1	2.33	1	1	1	815	91.0148	6.58057
P34761	Protein WHI3 OS=Saccharomyces cerevisiae (strain ATCC 204508 / S288c) GN=WHI3 PE=1 SV=1 - [WHI3_YEAST]	55.2		1	2.42	1	1	1	661	71.2097	8.38232
P53875	54S ribosomal protein L19, mitochondrial OS=Saccharomyces cerevisiae (strain ATCC 204508 / S288c) GN=MRPL19 PE=1 SV=1 - [RM19_YEAST]	118.142		2	20.25	1	2	2	158	16.6591	9.87646
P38829	MIP18 family protein YHR122W OS=Saccharomyces cerevisiae (strain ATCC 204508 / S288c) GN=YHR122W PE=1 SV=1 - [YHS2_YEAST]	99.7		1	8.66	1	1	1	231	25.6592	4.65283
P36004	Probable serine/threonine-protein kinase KKQ8 OS=Saccharomyces cerevisiae (strain ATCC 204508 / S288c) GN=KKQ8 PE=1 SV=2 - [KKQ8_YEAST]	52.85		1	1.93	1	1	1	724	82.5384	8.77783
P04385	Galactokinase OS=Saccharomyces cerevisiae (strain ATCC 204508 / S288c) GN=GAL1 PE=1 SV=4 - [GAL1_YEAST]	53.11		1	2.08	1	1	1	528	57.9073	6.72705
Q00916	U1 small nuclear ribonucleoprotein 70 kDa homolog OS=Saccharomyces cerevisiae (strain ATCC 204508 / S288c) GN=SNP1 PE=1 SV=1 - [RU17_YEAST]	32.89		1	4	1	1	1	300	34.426	9.96436
P34244	Probable serine/threonine-protein kinase HSL1 OS=Saccharomyces cerevisiae (strain ATCC 204508 / S288c) GN=HSL1 PE=1 SV=2 - [HSL1_YEAST]	25.98		1	0.66	1	1	1	1518	169.503	9.31982
P13711	Acyl-coenzyme A oxidase OS=Saccharomyces cerevisiae (strain ATCC 204508 / S288c) GN=POX1 PE=1 SV=2 - [ACOX_YEAST]	62.61		1	1.87	1	1	1	748	83.9893	8.47021
Q02554	Cold sensitive U2 snRNA suppressor 1 OS=Saccharomyces cerevisiae (strain ATCC 204508 / S288c) GN=CUS1 PE=1 SV=1 - [CUS1_YEAST]	21.99		1	2.06	1	1	1	436	50.2217	8.55811
P19541	Regulator of drug sensitivity 2 OS=Saccharomyces cerevisiae (strain ATCC 204508 / S288c) GN=RDS2 PE=1 SV=2 - [RDS2_YEAST]	56.17		1	3.14	1	1	1	446	50.0498	7.7085
P50101	Ubiquitin carboxyl-terminal hydrolase 15 OS=Saccharomyces cerevisiae (strain ATCC 204508 / S288c) GN=UBP15 PE=1 SV=1 - [UBP15_YEAST]	33.07		1	0.98	1	1	1	1230	143.474	5.04639
P51534	SWI5-dependent HO expression protein 4 OS=Saccharomyces cerevisiae (strain ATCC 204508 / S288c) GN=SHE4 PE=1 SV=2 - [SHE4_YEAST]	23.65		1	1.65	1	1	1	789	89.4962	5.59229
P03874	Cytochrome B pre-mRNA-processing protein 2 OS=Saccharomyces cerevisiae (strain ATCC 204508 / S288c) GN=CBP2 PE=1 SV=2 - [CBP2_YEAST]	44.35		1	1.9	1	1	1	630	73.8141	8.99756
P38889	Transcription factor SKN7 OS=Saccharomyces cerevisiae (strain ATCC 204508 / S288c) GN=SKN7 PE=1 SV=1 - [SKN7_YEAST]	46.5		1	3.38	1	1	1	622	69.1595	7.04932
Q03780	Uncharacterized protein YDR239C OS=Saccharomyces cerevisiae (strain ATCC 204508 / S288c) GN=YDR239C PE=1 SV=1 - [YD239_YEAST]	25.32		1	1.52	1	1	1	787	86.3819	6.56592
Q12167	Required for respiratory growth protein 1, mitochondrial OS=Saccharomyces cerevisiae (strain ATCC 204508 / S288c) GN=RRG1 PE=1 SV=1 - [RRG1_YEAST]	40.45		1	3.29	1	1	1	365	42.802	9.81787
Q02890	Peptide-N(4)-(N-acetyl-beta-glucosaminyl)asparagine amidase OS=Saccharomyces cerevisiae (strain ATCC 204508 / S288c) GN=PNG1 PE=1 SV=1 - [PNG1_YEAST]	54.38		1	2.75	1	1	1	363	42.4578	6.63916
Q03835	Monothiol glutaredoxin-3 OS=Saccharomyces cerevisiae (strain ATCC 204508 / S288c) GN=GRX3 PE=1 SV=2 - [GLRX3_YEAST]	62.1485		2	9.2	1	2	2	250	28.2437	4.4624
