# Supplementary material for: Principles of mitoribosomal small subunit assembly in eukaryotes
Source: Nature. 2022 Dec 8;614(7946):175–81. doi: 10.1038/s41586-022-05621-0 (PMC9892005; doi:10.1038/s41586-022-05621-0)
Supplement: Supplementary file 3 — Supplementary Data files 1–4 contain identified peptides in LC-MS/MS human METTL1, LC-MS/MS yeast Ccm1, LC-MS/MS yeast Rsm22 and LC-MS/MS yeast Mtg3 samples. Supplementary Data 5 contains comparative mass spec analysis of WT and PET127 KO yeast mtSSU particles isolated via uS17m. IP-MS/MS experiments were performed in triplicate for each condition (n = 3 biologically independent experiments). A 2-sided student t-test was used to determine p-values for changes in protein abundance between WT and PET127 KO mtSSU purification experiments. [file 41586_2022_5621_MOESM3_ESM.zip › SData4_Mtg3_massspectrometry.xlsx]

## Sheet: Filtered
																				Key
Accession	Description	ΣCoverage	Σ# Proteins	Σ# Unique Peptides	Σ# Peptides	Σ# PSMs	A2: Area	Score A6	Coverage A6	# Peptides A6	# PSM A6	Score B6	Coverage B6	# Peptides B6	# PSM B6	# AAs	MW [kDa]	calc. pI			Assembly factor
P48237	Mitochondrial group I intron splicing factor CCM1 OS=Saccharomyces cerevisiae (strain ATCC 204508 / S288c) GN=CCM1 PE=1 SV=1 - [CCM1_YEAST]	78.94	1	81	81	793	1.34453e+10	16527.9	77.08	78	555	6644.4	73.15	63	238	864	101.358	8.60205			mtSSU ribosomal protein
Q08622	Genetic interactor of prohibitins 3, mitochondrial OS=Saccharomyces cerevisiae (strain ATCC 204508 / S288c) GN=GEP3 PE=1 SV=1 - [GEP3_YEAST]	77.52	1	49	49	589	2.65566e+10	14435.6	76.44	48	430	4981.48	60.43	30	159	556	63.8132	9.29053
P36056	37S ribosomal protein S22, mitochondrial OS=Saccharomyces cerevisiae (strain ATCC 204508 / S288c) GN=RSM22 PE=1 SV=1 - [RT22_YEAST]	74.52	1	61	61	535	1.04052e+10	12105.2	73.25	55	359	5913.56	68.63	44	176	628	72.1454	9.40771
P53140	Protein RMD9, mitochondrial OS=Saccharomyces cerevisiae (strain ATCC 204508 / S288c) GN=RMD9 PE=1 SV=1 - [RMD9_YEAST]	74.15	2	50	50	332	8.16616e+09	8694.9	73.99	49	254	2889.85	52.79	33	78	646	74.5491	7.98682
P11075	Protein transport protein SEC7 OS=Saccharomyces cerevisiae (strain ATCC 204508 / S288c) GN=SEC7 PE=1 SV=2 - [SEC7_YEAST]	52.07	1	83	83	296	2.3013e+09	11136	52.07	83	279	1095.41	8.41	8	17	2009	226.745	4.80518
Q01163	37S ribosomal protein S23, mitochondrial OS=Saccharomyces cerevisiae (strain ATCC 204508 / S288c) GN=RSM23 PE=1 SV=3 - [RT23_YEAST]	77.78	1	37	37	266	6.75288e+09	6430.8	77.78	37	185	2511.87	61.56	28	81	450	50.835	9.72998
P21771	37S ribosomal protein S28, mitochondrial OS=Saccharomyces cerevisiae (strain ATCC 204508 / S288c) GN=MRPS28 PE=1 SV=1 - [RT28_YEAST]	64.34	1	24	24	254	1.03459e+10	4815.93	58.39	23	161	2344.96	58.39	19	93	286	33.0366	9.92041
P17558	37S ribosomal protein PET123, mitochondrial OS=Saccharomyces cerevisiae (strain ATCC 204508 / S288c) GN=PET123 PE=1 SV=1 - [RTPT_YEAST]	60.06	1	19	19	233	1.63919e+10	4633.25	60.06	19	138	3413.26	58.81	18	95	318	35.9762	9.80322
Q03246	37S ribosomal protein S17, mitochondrial OS=Saccharomyces cerevisiae (strain ATCC 204508 / S288c) GN=MRPS17 PE=1 SV=1 - [RT17_YEAST]	69.62	1	27	27	233	1.23461e+10	5369.78	69.62	24	150	2820	64.56	21	83	237	27.6179	9.5835
Q07653	Protein HBT1 OS=Saccharomyces cerevisiae (strain ATCC 204508 / S288c) GN=HBT1 PE=1 SV=1 - [HBT1_YEAST]	72.56	1	55	55	225	1.84023e+09	9130.51	72.56	55	207	587.368	23.14	15	18	1046	113.548	6.37939
Q03799	37S ribosomal protein S8, mitochondrial OS=Saccharomyces cerevisiae (strain ATCC 204508 / S288c) GN=MRPS8 PE=1 SV=1 - [RT08_YEAST]	91.61	1	22	22	217	9.20128e+09	3592.4	90.32	18	126	1987.23	75.48	18	91	155	17.4593	9.59814
P12686	37S ribosomal protein MRP13, mitochondrial OS=Saccharomyces cerevisiae (strain ATCC 204508 / S288c) GN=MRP13 PE=1 SV=2 - [RT13_YEAST]	76.11	1	24	24	207	1.47624e+10	4518.02	67.85	21	145	1957.05	61.95	18	62	339	38.9638	9.43701
P40150	Heat shock protein SSB2 OS=Saccharomyces cerevisiae (strain ATCC 204508 / S288c) GN=SSB2 PE=1 SV=2 - [HSP76_YEAST]	68.35	1	4	37	185	2.13417e+08	992.49	50.57	21	33	6171.36	68.35	37	152	613	66.5537	5.49072
P11484	Heat shock protein SSB1 OS=Saccharomyces cerevisiae (strain ATCC 204508 / S288c) GN=SSB1 PE=1 SV=3 - [HSP75_YEAST]	68.03	1	3	36	179	2.13417e+08	992.49	48.45	20	32	5964.47	68.03	36	147	613	66.5606	5.43994
P53292	37S ribosomal protein S35, mitochondrial OS=Saccharomyces cerevisiae (strain ATCC 204508 / S288c) GN=MRPS35 PE=1 SV=1 - [RT35_YEAST]	69.86	1	27	27	177	3.19771e+09	3476.11	66.67	24	116	1716.29	67.54	25	61	345	39.5506	9.87646
P25567	RNA-binding protein SRO9 OS=Saccharomyces cerevisiae (strain ATCC 204508 / S288c) GN=SRO9 PE=1 SV=2 - [SRO9_YEAST]	71.89	1	20	20	171	2.59677e+09	3987.29	64.29	18	113	1990.16	65.67	18	58	434	48.0308	8.89502
P47150	37S ribosomal protein S7, mitochondrial OS=Saccharomyces cerevisiae (strain ATCC 204508 / S288c) GN=RSM7 PE=1 SV=1 - [RT07_YEAST]	66.8	1	20	20	158	4.45578e+09	3005.05	65.59	19	117	1117.06	53.04	15	41	247	27.7986	9.72998
P33759	37S ribosomal protein S5, mitochondrial OS=Saccharomyces cerevisiae (strain ATCC 204508 / S288c) GN=MRPS5 PE=1 SV=1 - [RT05_YEAST]	71.66	1	23	23	156	4825130495	2928.56	71.01	22	107	1290.04	53.09	16	49	307	34.8612	9.5835
P27929	37S ribosomal protein NAM9, mitochondrial OS=Saccharomyces cerevisiae (strain ATCC 204508 / S288c) GN=NAM9 PE=1 SV=2 - [NAM9_YEAST]	60.08	1	31	31	138	2.07591e+09	2142.07	50.62	27	84	1301.41	44.24	22	54	486	56.3207	9.64209
P27476	Nuclear localization sequence-binding protein OS=Saccharomyces cerevisiae (strain ATCC 204508 / S288c) GN=NSR1 PE=1 SV=1 - [NSR1_YEAST]	47.34	1	23	23	134	8.71619e+09	3241.23	47.34	23	120	367.642	27.78	7	14	414	44.5088	4.93213
P00331	Alcohol dehydrogenase 2 OS=Saccharomyces cerevisiae (strain ATCC 204508 / S288c) GN=ADH2 PE=1 SV=3 - [ADH2_YEAST]	61.21	2	10	19	133	9.69926e+09	3584.88	61.21	19	120	431.373	18.39	4	13	348	36.7086	6.7417
P42847	37S ribosomal protein S18, mitochondrial OS=Saccharomyces cerevisiae (strain ATCC 204508 / S288c) GN=MRPS18 PE=1 SV=2 - [RT18_YEAST]	62.67	1	15	15	132	2647923135	3232.83	62.67	15	90	1368.37	58.99	12	42	217	24.5478	9.89111
P38120	37S ribosomal protein S9, mitochondrial OS=Saccharomyces cerevisiae (strain ATCC 204508 / S288c) GN=MRPS9 PE=1 SV=1 - [RT09_YEAST]	70.5	1	19	19	127	5.50204e+09	3513.52	67.27	18	88	1299.05	45.32	11	39	278	31.9051	10.2573
P14126	60S ribosomal protein L3 OS=Saccharomyces cerevisiae (strain ATCC 204508 / S288c) GN=RPL3 PE=1 SV=4 - [RL3_YEAST]	58.91	1	25	25	124	1.96704e+09	2713.93	58.91	25	102	517.01	34.63	12	22	387	43.7304	10.2866
Q02608	37S ribosomal protein S16, mitochondrial OS=Saccharomyces cerevisiae (strain ATCC 204508 / S288c) GN=MRPS16 PE=1 SV=1 - [RT16_YEAST]	66.12	1	9	9	124	1.17199e+10	2819.8	66.12	9	78	1557.43	66.12	8	46	121	13.6305	10.4038
P22147	5'-3' exoribonuclease 1 OS=Saccharomyces cerevisiae (strain ATCC 204508 / S288c) GN=XRN1 PE=1 SV=1 - [XRN1_YEAST]	39.2	1	45	45	107	1.28135e+09	2105.65	32.72	38	72	673.34	22.19	24	35	1528	175.35	7.47412
P27614	Carboxypeptidase S OS=Saccharomyces cerevisiae (strain ATCC 204508 / S288c) GN=CPS1 PE=1 SV=2 - [CBPS_YEAST]	45.83	1	20	20	106	1.42473e+09	3232.47	45.83	20	105	59.68	3.13	1	1	576	64.5568	5.52881
P02994	Elongation factor 1-alpha OS=Saccharomyces cerevisiae (strain ATCC 204508 / S288c) GN=TEF1 PE=1 SV=1 - [EF1A_YEAST]	49.78	1	20	20	95	1.69271e+09	2453.58	49.78	20	83	232.82	22.93	7	12	458	50.0012	9.0415
P05740	60S ribosomal protein L17-A OS=Saccharomyces cerevisiae (strain ATCC 204508 / S288c) GN=RPL17A PE=1 SV=4 - [RL17A_YEAST]	56.52	1	1	10	90	3.32987e+09	2800.87	56.52	10	65	1018.14	52.17	7	25	184	20.5371	10.9165
P43555	Protein EMP47 OS=Saccharomyces cerevisiae (strain ATCC 204508 / S288c) GN=EMP47 PE=1 SV=1 - [EMP47_YEAST]	59.1	1	21	22	87	9.55918e+08	3607.01	59.1	22	85	109.72	4.72	1	2	445	50.2989	5.97314
P0CX35	40S ribosomal protein S4-A OS=Saccharomyces cerevisiae (strain ATCC 204508 / S288c) GN=RPS4A PE=1 SV=1 - [RS4A_YEAST]	67.05	1	22	22	85	1.63761e+09	1317.09	66.28	19	59	375.626	51.72	11	26	261	29.392	10.0815
P46990	60S ribosomal protein L17-B OS=Saccharomyces cerevisiae (strain ATCC 204508 / S288c) GN=RPL17B PE=1 SV=2 - [RL17B_YEAST]	56.52	1	1	10	83	3.32987e+09	2616.34	56.52	10	63	776.205	46.74	6	20	184	20.539	10.9165
P10664	60S ribosomal protein L4-A OS=Saccharomyces cerevisiae (strain ATCC 204508 / S288c) GN=RPL4A PE=1 SV=4 - [RL4A_YEAST]	58.84	1	1	14	82	1.38187e+09	2602.4	58.84	14	68	323.559	33.7	9	14	362	39.0682	10.6382
P49626	60S ribosomal protein L4-B OS=Saccharomyces cerevisiae (strain ATCC 204508 / S288c) GN=RPL4B PE=1 SV=2 - [RL4B_YEAST]	58.84	1	1	14	82	1.38187e+09	2593.26	58.84	14	68	336.602	33.7	9	14	362	39.0382	10.6382
P53278	Uncharacterized protein YGR130C OS=Saccharomyces cerevisiae (strain ATCC 204508 / S288c) GN=YGR130C PE=1 SV=1 - [YG3A_YEAST]	37.38	1	27	27	80	1.37603e+09	2428.69	37.38	27	79	51.97	1.35	1	1	816	92.643	5.03369
P47035	Nucleolar protein NET1 OS=Saccharomyces cerevisiae (strain ATCC 204508 / S288c) GN=NET1 PE=1 SV=1 - [NET1_YEAST]	33.14	1	35	35	75	3.9525e+08	2213.3	33.14	35	75					1189	128.454	7.79639
P46367	Potassium-activated aldehyde dehydrogenase, mitochondrial OS=Saccharomyces cerevisiae (strain ATCC 204508 / S288c) GN=ALD4 PE=1 SV=2 - [ALDH4_YEAST]	55.68	2	23	23	73	4.69839e+08	2494.14	55.68	23	73					519	56.6882	6.7417
P28778	37S ribosomal protein MRP17, mitochondrial OS=Saccharomyces cerevisiae (strain ATCC 204508 / S288c) GN=MRP17 PE=1 SV=1 - [RT06_YEAST]	72.52	1	11	11	68	5.85585e+09	1483.04	72.52	11	44	889.222	69.47	9	24	131	15.0113	9.83252
P32324	Elongation factor 2 OS=Saccharomyces cerevisiae (strain ATCC 204508 / S288c) GN=EFT1 PE=1 SV=1 - [EF2_YEAST]	43.35	1	31	31	68	8.23213e+08	2208.51	43.35	31	67	15.56	2.73	1	1	842	93.2302	6.31592
P40033	37S ribosomal protein RSM18, mitochondrial OS=Saccharomyces cerevisiae (strain ATCC 204508 / S288c) GN=RSM18 PE=1 SV=2 - [RSM18_YEAST]	56.52	1	11	11	68	3.70395e+09	892.207	44.2	8	41	525.044	56.52	10	27	138	15.8255	10.7847
Q05050	Eisosome protein 1 OS=Saccharomyces cerevisiae (strain ATCC 204508 / S288c) GN=EIS1 PE=1 SV=1 - [EIS1_YEAST]	51.13	1	41	41	67	2.82337e+08	1742.93	51.13	41	66	23.69	2.02	1	1	843	93.2883	6.34131
P29311	Protein BMH1 OS=Saccharomyces cerevisiae (strain ATCC 204508 / S288c) GN=BMH1 PE=1 SV=4 - [BMH1_YEAST]	56.93	5	5	15	65	2.35482e+09	2189.15	56.93	15	58	331.001	26.97	5	7	267	30.0728	4.88135
P34730	Protein BMH2 OS=Saccharomyces cerevisiae (strain ATCC 204508 / S288c) GN=BMH2 PE=1 SV=3 - [BMH2_YEAST]	50.92	5	3	13	65	2.35482e+09	2152.87	50.92	13	59	252.134	27.84	5	6	273	31.0423	4.88135
P36047	Protein phosphatase 1 regulatory subunit SDS22 OS=Saccharomyces cerevisiae (strain ATCC 204508 / S288c) GN=SDS22 PE=1 SV=1 - [SDS22_YEAST]	77.51	1	20	20	65	9.02158e+08	2743.69	77.51	20	65					338	38.8636	5.51611
P17065	Rab guanine nucleotide exchange factor SEC2 OS=Saccharomyces cerevisiae (strain ATCC 204508 / S288c) GN=SEC2 PE=1 SV=1 - [SEC2_YEAST]	42.42	1	29	29	63	8.05624e+08	2172.87	42.42	29	63					759	84.6001	5.16064
P0CX37	40S ribosomal protein S6-A OS=Saccharomyces cerevisiae (strain ATCC 204508 / S288c) GN=RPS6A PE=1 SV=1 - [RS6A_YEAST]	50.42	1	15	15	60	1.06475e+09	1610.05	50.42	15	47	407.381	31.36	6	13	236	26.9799	10.4478
P17076	60S ribosomal protein L8-A OS=Saccharomyces cerevisiae (strain ATCC 204508 / S288c) GN=RPL8A PE=1 SV=4 - [RL8A_YEAST]	55.47	1	4	18	60	1.18736e+09	1224.73	55.47	18	45	263.134	40.23	8	15	256	28.1074	10.0376
P33442	40S ribosomal protein S1-A OS=Saccharomyces cerevisiae (strain ATCC 204508 / S288c) GN=RPS1A PE=1 SV=2 - [RS3A1_YEAST]	60	1	3	18	59	1.00446e+09	1242.7	60	18	47	317.942	28.63	7	12	255	28.7256	9.99365
P23248	40S ribosomal protein S1-B OS=Saccharomyces cerevisiae (strain ATCC 204508 / S288c) GN=RPS1B PE=1 SV=3 - [RS3A2_YEAST]	66.67	1	3	18	58	1.00446e+09	1372.64	66.67	18	46	317.942	28.63	7	12	255	28.7947	10.0229
P36004	Probable serine/threonine-protein kinase KKQ8 OS=Saccharomyces cerevisiae (strain ATCC 204508 / S288c) GN=KKQ8 PE=1 SV=2 - [KKQ8_YEAST]	45.3	1	27	27	58	8.25465e+08	1859.63	45.3	27	58					724	82.5384	8.77783
P29453	60S ribosomal protein L8-B OS=Saccharomyces cerevisiae (strain ATCC 204508 / S288c) GN=RPL8B PE=1 SV=3 - [RL8B_YEAST]	58.2	1	4	18	57	1.18736e+09	1157.02	58.2	18	41	272.833	43.75	9	16	256	28.0944	10.0229
P38011	Guanine nucleotide-binding protein subunit beta-like protein OS=Saccharomyces cerevisiae (strain ATCC 204508 / S288c) GN=ASC1 PE=1 SV=4 - [GBLP_YEAST]	82.13	1	18	18	55	868716735	2204.07	74.29	17	50	239.73	22.88	4	5	319	34.7836	6.23975
P00358	Glyceraldehyde-3-phosphate dehydrogenase 2 OS=Saccharomyces cerevisiae (strain ATCC 204508 / S288c) GN=TDH2 PE=1 SV=3 - [G3P2_YEAST]	53.61	2	1	14	53	1.30938e+09	1244.59	53.61	14	39	457.965	41.27	8	14	332	35.8244	6.96143
P00359	Glyceraldehyde-3-phosphate dehydrogenase 3 OS=Saccharomyces cerevisiae (strain ATCC 204508 / S288c) GN=TDH3 PE=1 SV=3 - [G3P3_YEAST]	49.1	2	2	14	53	1.35824e+09	1453.36	49.1	14	39	575.85	41.27	8	14	332	35.7244	6.96143
Q12159	RNA annealing protein YRA1 OS=Saccharomyces cerevisiae (strain ATCC 204508 / S288c) GN=YRA1 PE=1 SV=2 - [YRA1_YEAST]	55.31	1	15	15	53	7.71173e+08	989.767	53.98	14	34	403.461	54.42	13	19	226	24.9405	11.3267
Q00816	Resistance to glucose repression protein 1 OS=Saccharomyces cerevisiae (strain ATCC 204508 / S288c) GN=REG1 PE=1 SV=1 - [REG1_YEAST]	37.38	1	29	29	52	2.19544e+09	1609.03	37.38	29	52					1014	112.548	5.08447
P05737	60S ribosomal protein L7-A OS=Saccharomyces cerevisiae (strain ATCC 204508 / S288c) GN=RPL7A PE=1 SV=3 - [RL7A_YEAST]	50.82	1	1	11	50	2098152716	992.275	50.82	11	37	365.634	32.79	7	13	244	27.6212	10.1548
P53094	Negative regulator of sporulation MDS3 OS=Saccharomyces cerevisiae (strain ATCC 204508 / S288c) GN=MDS3 PE=1 SV=2 - [MDS3_YEAST]	34.9	1	39	39	50	1.6694e+08	1396.07	34.9	39	50					1487	166.868	7.43018
P0CX45	60S ribosomal protein L2-A OS=Saccharomyces cerevisiae (strain ATCC 204508 / S288c) GN=RPL2A PE=1 SV=1 - [RL2A_YEAST]	55.91	1	14	14	49	7.27463e+08	1031.9	55.91	14	41	237.845	34.65	5	8	254	27.3919	11.1069
P05755	40S ribosomal protein S9-B OS=Saccharomyces cerevisiae (strain ATCC 204508 / S288c) GN=RPS9B PE=1 SV=4 - [RS9B_YEAST]	63.59	2	18	18	48	817891612	816.16	63.59	18	41	128.582	28.21	5	7	195	22.2851	10.0962
P0CX70	Transposon Ty1-DR6 Gag polyprotein OS=Saccharomyces cerevisiae (strain ATCC 204508 / S288c) GN=TY1A-DR6 PE=2 SV=1 - [YD15A_YEAST]	42.73	7	1	13	48	1.46619e+09	1381.24	42.73	13	46	46.65	7.95	2	2	440	48.9228	7.88428
P0CX74	Transposon Ty1-JR1 Gag polyprotein OS=Saccharomyces cerevisiae (strain ATCC 204508 / S288c) GN=TY1A-JR1 PE=1 SV=1 - [YJ11A_YEAST]	42.73	6	1	13	48	1.46619e+09	1328.81	42.73	13	46	46.65	7.95	2	2	440	48.9628	7.89893
Q12213	60S ribosomal protein L7-B OS=Saccharomyces cerevisiae (strain ATCC 204508 / S288c) GN=RPL7B PE=1 SV=3 - [RL7B_YEAST]	50.82	1	1	11	48	2.04294e+09	983.258	50.82	11	37	283.717	32.79	7	11	244	27.6792	10.1548
Q12273	Transposon Ty1-OL Gag-Pol polyprotein OS=Saccharomyces cerevisiae (strain ATCC 204508 / S288c) GN=TY1B-OL PE=3 SV=1 - [YO11B_YEAST]	13.96	15	7	17	46	1.46619e+09	1395.24	13.96	17	44	46.65	1.99	2	2	1755	198.491	8.11865
P04456	60S ribosomal protein L25 OS=Saccharomyces cerevisiae (strain ATCC 204508 / S288c) GN=RPL25 PE=1 SV=4 - [RL25_YEAST]	61.97	1	11	11	45	1.387e+09	1319.02	61.97	11	42	120.607	16.9	2	3	142	15.7478	10.1108
P07281	40S ribosomal protein S19-B OS=Saccharomyces cerevisiae (strain ATCC 204508 / S288c) GN=RPS19B PE=1 SV=2 - [RS19B_YEAST]	69.44	2	11	11	45	7.84297e+08	1270.45	69.44	11	36	198.879	50.69	6	9	144	15.8813	9.61279
P0CX55	40S ribosomal protein S18-A OS=Saccharomyces cerevisiae (strain ATCC 204508 / S288c) GN=RPS18A PE=1 SV=1 - [RS18A_YEAST]	64.38	1	10	10	45	7.43327e+08	1371.05	64.38	10	39	285.467	40.41	4	6	146	17.0271	10.272
P32902	37S ribosomal protein MRP4, mitochondrial OS=Saccharomyces cerevisiae (strain ATCC 204508 / S288c) GN=MRP4 PE=1 SV=1 - [RT04_YEAST]	57.36	1	20	20	45	2.39195e+08	1219.08	54.06	17	29	658.448	29.19	10	16	394	44.125	8.76318
P36105	60S ribosomal protein L14-A OS=Saccharomyces cerevisiae (strain ATCC 204508 / S288c) GN=RPL14A PE=1 SV=1 - [RL14A_YEAST]	57.25	1	1	11	45	5.25429e+08	1362.03	57.25	11	43	89.2782	14.49	2	2	138	15.1576	10.9312
P39931	Protein SSP120 OS=Saccharomyces cerevisiae (strain ATCC 204508 / S288c) GN=SSP120 PE=1 SV=1 - [SS120_YEAST]	47.01	1	9	9	45	1.39951e+09	1259.64	47.01	9	41	99.61	10.68	2	4	234	27.2725	5.10986
P40202	Superoxide dismutase 1 copper chaperone OS=Saccharomyces cerevisiae (strain ATCC 204508 / S288c) GN=CCS1 PE=1 SV=1 - [CCS1_YEAST]	62.25	1	13	13	45	1.30269e+09	1346.83	62.25	13	45					249	27.3127	6.66846
P0CX39	40S ribosomal protein S8-A OS=Saccharomyces cerevisiae (strain ATCC 204508 / S288c) GN=RPS8A PE=1 SV=1 - [RS8A_YEAST]	57.5	1	11	11	44	7.49807e+08	1004.4	57.5	11	33	283.98	23	5	11	200	22.476	10.6675
P38754	60S ribosomal protein L14-B OS=Saccharomyces cerevisiae (strain ATCC 204508 / S288c) GN=RPL14B PE=1 SV=1 - [RL14B_YEAST]	57.25	1	1	11	44	5.25429e+08	1355.85	57.25	11	43	76.5	7.97	1	1	138	15.1436	10.9312
P00360	Glyceraldehyde-3-phosphate dehydrogenase 1 OS=Saccharomyces cerevisiae (strain ATCC 204508 / S288c) GN=TDH1 PE=1 SV=3 - [G3P1_YEAST]	48.8	2	6	13	43	1.30938e+09	1262.71	48.8	13	34	343.005	28.01	6	9	332	35.7276	8.27979
Q12441	Transposon Ty1-DR3 Gag polyprotein OS=Saccharomyces cerevisiae (strain ATCC 204508 / S288c) GN=TY1A-DR3 PE=1 SV=1 - [YD12A_YEAST]	42.73	2	3	13	43	1.46619e+09	1106.58	38.18	12	41	24.74	7.95	2	2	440	49.156	8.19189
P0CX47	40S ribosomal protein S11-A OS=Saccharomyces cerevisiae (strain ATCC 204508 / S288c) GN=RPS11A PE=1 SV=1 - [RS11A_YEAST]	58.97	1	12	12	42	1.19474e+09	796.356	56.41	10	31	339.163	51.92	6	11	156	17.7377	10.7847
Q92392	Transposon Ty1-OL Gag polyprotein OS=Saccharomyces cerevisiae (strain ATCC 204508 / S288c) GN=TY1A-OL PE=2 SV=1 - [YO11A_YEAST]	37.27	2	0	11	42	1.46619e+09	1155.57	37.27	11	40	46.65	7.95	2	2	440	48.9749	8.11865
P10662	37S ribosomal protein MRP1, mitochondrial OS=Saccharomyces cerevisiae (strain ATCC 204508 / S288c) GN=MRP1 PE=1 SV=2 - [RT01_YEAST]	42.68	1	13	13	41	2.31751e+08	560.886	35.51	11	23	524.323	34.58	10	18	321	36.7058	9.05615
P04821	Cell division control protein 25 OS=Saccharomyces cerevisiae (strain ATCC 204508 / S288c) GN=CDC25 PE=1 SV=1 - [CDC25_YEAST]	22.4	2	26	26	39	169415105	1293.37	22.4	26	39					1589	178.981	7.10791
P19524	Myosin-2 OS=Saccharomyces cerevisiae (strain ATCC 204508 / S288c) GN=MYO2 PE=1 SV=1 - [MYO2_YEAST]	21.92	2	25	25	39	99776215	742.489	17.6	19	21	604.229	13.79	15	18	1574	180.567	6.31592
P26784	60S ribosomal protein L16-A OS=Saccharomyces cerevisiae (strain ATCC 204508 / S288c) GN=RPL16A PE=1 SV=3 - [RL16A_YEAST]	55.78	1	7	13	39	1.12879e+09	935.193	55.78	13	34	129.498	20.1	4	5	199	22.1874	10.4771
P40496	37S ribosomal protein S25, mitochondrial OS=Saccharomyces cerevisiae (strain ATCC 204508 / S288c) GN=RSM25 PE=1 SV=1 - [RT25_YEAST]	79.92	1	17	17	39	2.2184e+08	740.216	76.14	14	22	572.125	68.18	12	17	264	30.4944	6.25244
Q02753	60S ribosomal protein L21-A OS=Saccharomyces cerevisiae (strain ATCC 204508 / S288c) GN=RPL21A PE=1 SV=1 - [RL21A_YEAST]	63.13	1	1	10	39	9.0084e+08	571.82	63.13	10	34	99.5879	16.25	3	5	160	18.2308	10.3892
Q06178	Nicotinamide-nucleotide adenylyltransferase 1 OS=Saccharomyces cerevisiae (strain ATCC 204508 / S288c) GN=NMA1 PE=1 SV=1 - [NMA1_YEAST]	46.88	1	8	12	39	5.14695e+08	1082.41	46.88	12	39					401	45.8303	6.90283
P0CX31	40S ribosomal protein S24-A OS=Saccharomyces cerevisiae (strain ATCC 204508 / S288c) GN=RPS24A PE=1 SV=1 - [RS24A_YEAST]	47.41	1	8	8	38	1.01503e+09	923.123	47.41	8	33	174.57	22.96	3	5	135	15.3194	10.5063
P19882	Heat shock protein 60, mitochondrial OS=Saccharomyces cerevisiae (strain ATCC 204508 / S288c) GN=HSP60 PE=1 SV=1 - [HSP60_YEAST]	41.08	1	19	19	38	2.49905e+08	1340.33	41.08	19	38					572	60.7139	5.31299
Q02950	37S ribosomal protein MRP51, mitochondrial OS=Saccharomyces cerevisiae (strain ATCC 204508 / S288c) GN=MRP51 PE=1 SV=1 - [RT51_YEAST]	47.67	1	18	18	38	2.36839e+08	726.308	44.19	16	24	341.886	32.27	9	14	344	39.4209	9.94971
Q12672	60S ribosomal protein L21-B OS=Saccharomyces cerevisiae (strain ATCC 204508 / S288c) GN=RPL21B PE=1 SV=1 - [RL21B_YEAST]	63.13	1	1	10	38	9.0084e+08	571.756	63.13	10	33	99.5879	16.25	3	5	160	18.2627	10.3892
P06367	40S ribosomal protein S14-A OS=Saccharomyces cerevisiae (strain ATCC 204508 / S288c) GN=RPS14A PE=1 SV=5 - [RS14A_YEAST]	68.61	1	1	9	37	1.05911e+09	1213.63	68.61	9	30	297.99	40.88	5	7	137	14.5277	10.7261
P07271	DNA repair and recombination protein PIF1 OS=Saccharomyces cerevisiae (strain ATCC 204508 / S288c) GN=PIF1 PE=1 SV=2 - [PIF1_YEAST]	32.95	1	21	21	37	1.84969e+08	920.87	27.94	19	30	172.967	13.27	6	7	859	97.6206	8.99756
P26785	60S ribosomal protein L16-B OS=Saccharomyces cerevisiae (strain ATCC 204508 / S288c) GN=RPL16B PE=1 SV=3 - [RL16B_YEAST]	52.02	1	6	12	37	1.39129e+09	943.539	52.02	12	32	220.628	20.2	4	5	198	22.2354	10.5503
P40212	60S ribosomal protein L13-B OS=Saccharomyces cerevisiae (strain ATCC 204508 / S288c) GN=RPL13B PE=1 SV=1 - [RL13B_YEAST]	50.25	2	9	9	37	1.06851e+09	1230.42	50.25	9	30	216.296	27.64	4	7	199	22.5114	11.0776
P53221	60S ribosomal protein L26-B OS=Saccharomyces cerevisiae (strain ATCC 204508 / S288c) GN=RPL26B PE=1 SV=2 - [RL26B_YEAST]	59.06	1	1	11	37	7.39707e+08	554.621	59.06	11	30	89.44	30.71	4	7	127	14.2261	10.4624
Q08977	UPF0662 protein YPL260W OS=Saccharomyces cerevisiae (strain ATCC 204508 / S288c) GN=YPL260W PE=1 SV=1 - [YP260_YEAST]	49.18	1	22	22	37	5.0206e+08	988.749	49.18	22	37					551	62.7418	5.12256
P05743	60S ribosomal protein L26-A OS=Saccharomyces cerevisiae (strain ATCC 204508 / S288c) GN=RPL26A PE=1 SV=3 - [RL26A_YEAST]	59.06	1	1	11	36	7.39707e+08	569.348	59.06	11	29	89.44	30.71	4	7	127	14.2251	10.5796
P0CX23	60S ribosomal protein L20-A OS=Saccharomyces cerevisiae (strain ATCC 204508 / S288c) GN=RPL20A PE=1 SV=1 - [RL20A_YEAST]	44.19	1	9	9	36	1.15247e+09	827.866	44.19	9	31	132.12	18.6	3	5	172	20.4239	10.3013
P32591	SWI/SNF complex subunit SWI3 OS=Saccharomyces cerevisiae (strain ATCC 204508 / S288c) GN=SWI3 PE=1 SV=1 - [SWI3_YEAST]	33.7	1	23	23	36	1.64431e+08	944.383	32.61	22	32	102.44	5.33	4	4	825	92.8696	4.85596
P38321	Uncharacterized protein YBR225W OS=Saccharomyces cerevisiae (strain ATCC 204508 / S288c) GN=YBR225W PE=1 SV=1 - [YB75_YEAST]	32.44	1	23	23	36	4.887e+08	1106.86	32.44	23	36					900	101.174	8.17725
P39516	40S ribosomal protein S14-B OS=Saccharomyces cerevisiae (strain ATCC 204508 / S288c) GN=RPS14B PE=1 SV=2 - [RS14B_YEAST]	68.84	1	1	9	36	1.05911e+09	1218.6	68.84	9	29	297.99	40.58	5	7	138	14.6408	10.5356
Q06678	54S ribosomal protein L35, mitochondrial OS=Saccharomyces cerevisiae (strain ATCC 204508 / S288c) GN=MRPL35 PE=1 SV=1 - [RM35_YEAST]	51.23	1	16	16	36	1.97411e+08	810.013	51.23	16	31	125.11	17.17	5	5	367	42.7984	9.51025
Q12396	Protein EMP46 OS=Saccharomyces cerevisiae (strain ATCC 204508 / S288c) GN=EMP46 PE=1 SV=1 - [EMP46_YEAST]	47.3	1	16	17	36	3.01599e+08	1165.84	47.3	17	36					444	50.9145	9.17334
P00925	Enolase 2 OS=Saccharomyces cerevisiae (strain ATCC 204508 / S288c) GN=ENO2 PE=1 SV=2 - [ENO2_YEAST]	57.89	1	7	16	35	1.9203e+08	1148.11	57.89	16	34	42.05	3.43	1	1	437	46.885	5.99854
P05748	60S ribosomal protein L15-A OS=Saccharomyces cerevisiae (strain ATCC 204508 / S288c) GN=RPL15A PE=1 SV=3 - [RL15A_YEAST]	45.1	2	11	11	35	1.4566e+09	805.202	45.1	11	29	171.468	23.04	5	6	204	24.4073	11.3853
P0CX82	60S ribosomal protein L19-A OS=Saccharomyces cerevisiae (strain ATCC 204508 / S288c) GN=RPL19A PE=1 SV=1 - [RL19A_YEAST]	37.04	1	8	8	35	1.89206e+09	738.051	37.04	8	20	439.76	29.63	5	15	189	21.6911	11.356
P05317	60S acidic ribosomal protein P0 OS=Saccharomyces cerevisiae (strain ATCC 204508 / S288c) GN=RPP0 PE=1 SV=2 - [RLA0_YEAST]	46.47	1	13	13	34	7.60421e+08	832.893	45.51	12	30	72.79	17.31	4	4	312	33.6963	4.83057
P06782	Carbon catabolite-derepressing protein kinase OS=Saccharomyces cerevisiae (strain ATCC 204508 / S288c) GN=SNF1 PE=1 SV=1 - [SNF1_YEAST]	35.39	1	17	17	34	2.66244e+08	964.097	35.39	17	31	137.253	6.16	3	3	633	72.0001	6.65381
Q02326	60S ribosomal protein L6-A OS=Saccharomyces cerevisiae (strain ATCC 204508 / S288c) GN=RPL6A PE=1 SV=2 - [RL6A_YEAST]	49.43	1	3	9	34	8.27252e+08	790.089	49.43	9	30	108.388	14.77	3	4	176	19.9491	10.0962
O14455	60S ribosomal protein L36-B OS=Saccharomyces cerevisiae (strain ATCC 204508 / S288c) GN=RPL36B PE=1 SV=3 - [RL36B_YEAST]	55	1	2	8	33	1.01148e+09	818.294	55	8	25	368.706	37	4	8	100	11.1283	11.5903
P05030	Plasma membrane ATPase 1 OS=Saccharomyces cerevisiae (strain ATCC 204508 / S288c) GN=PMA1 PE=1 SV=2 - [PMA1_YEAST]	26.36	1	3	19	33	3.22008e+08	1431.77	26.36	19	33					918	99.5562	5.10986
P05745	60S ribosomal protein L36-A OS=Saccharomyces cerevisiae (strain ATCC 204508 / S288c) GN=RPL36A PE=1 SV=3 - [RL36A_YEAST]	55	1	2	8	33	9.26045e+08	810.524	55	8	26	336.138	28	3	7	100	11.1173	11.5903
P0CX43	60S ribosomal protein L1-A OS=Saccharomyces cerevisiae (strain ATCC 204508 / S288c) GN=RPL1A PE=1 SV=1 - [RL1A_YEAST]	49.31	1	11	11	33	6.7034e+08	756.87	49.31	11	29	103.79	17.97	3	4	217	24.4701	9.71533
P12687	54S ribosomal protein L2, mitochondrial OS=Saccharomyces cerevisiae (strain ATCC 204508 / S288c) GN=MRP7 PE=1 SV=1 - [RM02_YEAST]	37.2	1	12	12	33	2.29327e+08	625.119	37.2	12	25	293.846	16.98	5	8	371	43.2	9.81787
P26783	40S ribosomal protein S5 OS=Saccharomyces cerevisiae (strain ATCC 204508 / S288c) GN=RPS5 PE=1 SV=3 - [RS5_YEAST]	47.56	1	11	11	33	4.74271e+08	732.891	43.11	10	28	92.444	17.33	4	5	225	25.0233	8.5874
P47068	Myosin tail region-interacting protein MTI1 OS=Saccharomyces cerevisiae (strain ATCC 204508 / S288c) GN=BBC1 PE=1 SV=2 - [BBC1_YEAST]	28.52	1	24	24	33	1.35029e+08	885.239	28.52	24	33					1157	128.218	5.26221
P60010	Actin OS=Saccharomyces cerevisiae (strain ATCC 204508 / S288c) GN=ACT1 PE=1 SV=1 - [ACT_YEAST]	47.2	3	12	12	33	2.85305e+08	875.95	47.2	12	32	23.17	2.93	1	1	375	41.6629	5.68115
P05759	Ubiquitin-40S ribosomal protein S31 OS=Saccharomyces cerevisiae (strain ATCC 204508 / S288c) GN=RPS31 PE=1 SV=3 - [RS27A_YEAST]	42.76	3	3	7	32	5.96532e+08	634.818	42.76	7	27	69.22	30.92	4	5	152	17.2054	9.86182
P25644	DNA topoisomerase 2-associated protein PAT1 OS=Saccharomyces cerevisiae (strain ATCC 204508 / S288c) GN=PAT1 PE=1 SV=4 - [PAT1_YEAST]	14.57	1	12	12	32	6.00352e+09	356.156	14.57	12	21	163.774	6.53	7	11	796	88.4562	7.38623
P26786	40S ribosomal protein S7-A OS=Saccharomyces cerevisiae (strain ATCC 204508 / S288c) GN=RPS7A PE=1 SV=4 - [RS7A_YEAST]	64.74	1	6	10	32	6.65992e+08	511.047	50	9	29	115.717	25.79	3	3	190	21.609	9.83252
P02381	Ribosomal protein VAR1, mitochondrial OS=Saccharomyces cerevisiae (strain ATCC 204508 / S288c) GN=VAR1 PE=1 SV=3 - [RMAR_YEAST]	46.23	1	15	15	31	2.89608e+08	376.216	34.67	11	16	439.908	29.65	10	15	398	47.0923	9.89111
P05739	60S ribosomal protein L6-B OS=Saccharomyces cerevisiae (strain ATCC 204508 / S288c) GN=RPL6B PE=1 SV=4 - [RL6B_YEAST]	49.43	1	3	9	31	7.99641e+08	687.908	49.43	9	27	108.388	14.77	3	4	176	19.9742	10.0815
P32589	Heat shock protein homolog SSE1 OS=Saccharomyces cerevisiae (strain ATCC 204508 / S288c) GN=SSE1 PE=1 SV=4 - [HSP7F_YEAST]	36.8	2	20	20	31	1.34277e+07	39.63	1.73	1	1	949.037	36.8	20	30	693	77.3185	5.22412
Q03430	37S ribosomal protein RSM28, mitochondrial OS=Saccharomyces cerevisiae (strain ATCC 204508 / S288c) GN=RSM28 PE=1 SV=2 - [RSM28_YEAST]	52.35	1	15	15	31	1.62888e+08	509.208	47.37	13	19	290.763	23.55	8	12	361	41.1903	9.96436
P02407	40S ribosomal protein S17-A OS=Saccharomyces cerevisiae (strain ATCC 204508 / S288c) GN=RPS17A PE=1 SV=1 - [RS17A_YEAST]	53.68	2	6	6	30	7.98074e+08	966.286	53.68	6	25	197.364	34.56	4	5	136	15.7787	10.5063
P05750	40S ribosomal protein S3 OS=Saccharomyces cerevisiae (strain ATCC 204508 / S288c) GN=RPS3 PE=1 SV=5 - [RS3_YEAST]	51.67	1	12	12	30	6.91899e+08	1092.93	51.67	12	28	90.12	9.58	1	2	240	26.4862	9.40771
P07260	Eukaryotic translation initiation factor 4E OS=Saccharomyces cerevisiae (strain ATCC 204508 / S288c) GN=CDC33 PE=1 SV=1 - [IF4E_YEAST]	62.91	1	10	10	30	3.33896e+08	1109.27	62.91	10	29	93.91	12.21	1	1	213	24.2394	5.49072
P0C2H6	60S ribosomal protein L27-A OS=Saccharomyces cerevisiae (strain ATCC 204508 / S288c) GN=RPL27A PE=1 SV=1 - [RL27A_YEAST]	55.15	2	9	9	30	741174382	767.003	55.15	9	28	81.89	13.24	1	2	136	15.5216	10.3599
P10080	Single-stranded nucleic acid-binding protein OS=Saccharomyces cerevisiae (strain ATCC 204508 / S288c) GN=SBP1 PE=1 SV=2 - [SSBP1_YEAST]	59.52	1	12	12	30	3.88438e+08	435.06	52.04	10	17	303.486	51.36	9	13	294	32.9694	5.65576
P10591	Heat shock protein SSA1 OS=Saccharomyces cerevisiae (strain ATCC 204508 / S288c) GN=SSA1 PE=1 SV=4 - [HSP71_YEAST]	31.31	6	14	16	30	2.61253e+08	1008.72	31.31	16	29	36.45	1.09	1	1	642	69.6146	5.10986
P38809	Uncharacterized protein YHR097C OS=Saccharomyces cerevisiae (strain ATCC 204508 / S288c) GN=YHR097C PE=1 SV=1 - [YHP7_YEAST]	57.65	1	15	15	30	3.87306e+08	1132.27	57.65	15	30					366	40.6386	9.90576
P46654	40S ribosomal protein S0-B OS=Saccharomyces cerevisiae (strain ATCC 204508 / S288c) GN=RPS0B PE=1 SV=2 - [RSSA2_YEAST]	55.16	1	1	8	30	700494951	1101.6	55.16	8	29	80.5	10.32	1	1	252	27.9453	4.75439
Q03976	37S ribosomal protein S24, mitochondrial OS=Saccharomyces cerevisiae (strain ATCC 204508 / S288c) GN=RSM24 PE=1 SV=1 - [RT24_YEAST]	59.87	1	16	16	30	2.54072e+08	354.379	42.01	11	15	307.362	40.13	11	15	319	37.3703	9.23193
Q12100	Probable serine/threonine-protein kinase RTK1 OS=Saccharomyces cerevisiae (strain ATCC 204508 / S288c) GN=RTK1 PE=1 SV=1 - [RTK1_YEAST]	33.06	1	15	15	30	2.73782e+08	1120.63	33.06	15	30					620	69.5719	8.27979
Q12306	Ubiquitin-like protein SMT3 OS=Saccharomyces cerevisiae (strain ATCC 204508 / S288c) GN=SMT3 PE=1 SV=1 - [SMT3_YEAST]	69.31	1	7	7	30	7.81386e+09	987.026	69.31	7	28	33.74	17.82	2	2	101	11.5898	5.021
P00549	Pyruvate kinase 1 OS=Saccharomyces cerevisiae (strain ATCC 204508 / S288c) GN=CDC19 PE=1 SV=2 - [KPYK1_YEAST]	40.4	1	15	15	29	2.88692e+08	947.493	40.4	15	29					500	54.5103	7.6792
P0C0V8	40S ribosomal protein S21-A OS=Saccharomyces cerevisiae (strain ATCC 204508 / S288c) GN=RPS21A PE=1 SV=1 - [RS21A_YEAST]	83.91	1	2	8	29	5.41218e+08	641.93	83.91	8	26	59.34	45.98	3	3	87	9.73989	6.06201
P19657	Plasma membrane ATPase 2 OS=Saccharomyces cerevisiae (strain ATCC 204508 / S288c) GN=PMA2 PE=1 SV=3 - [PMA2_YEAST]	24.92	1	2	18	29	3.22008e+08	1171.62	24.92	18	29					947	102.107	5.03369
P38129	Transcription initiation factor TFIID subunit 5 OS=Saccharomyces cerevisiae (strain ATCC 204508 / S288c) GN=TAF5 PE=1 SV=1 - [TAF5_YEAST]	31.45	1	18	18	29	1.09943e+08	738.682	31.45	18	27	68.69	3.63	2	2	798	88.9125	7.40088
P38175	37S ribosomal protein MRP21, mitochondrial OS=Saccharomyces cerevisiae (strain ATCC 204508 / S288c) GN=MRP21 PE=1 SV=1 - [RT21_YEAST]	40.68	1	8	8	29	126264852	178.983	36.72	6	9	383.902	40.68	8	20	177	20.3818	10.521
Q05584	Hydroxyacylglutathione hydrolase, cytoplasmic isozyme OS=Saccharomyces cerevisiae (strain ATCC 204508 / S288c) GN=GLO2 PE=1 SV=1 - [GLO2_YEAST]	68.61	1	13	13	29	2.97941e+08	906.865	68.61	13	29					274	31.3065	6.18896
Q3E754	40S ribosomal protein S21-B OS=Saccharomyces cerevisiae (strain ATCC 204508 / S288c) GN=RPS21B PE=1 SV=1 - [RS21B_YEAST]	83.91	1	2	8	29	5.41218e+08	654.892	83.91	8	26	59.34	45.98	3	3	87	9.75391	6.06201
P0CX53	60S ribosomal protein L12-A OS=Saccharomyces cerevisiae (strain ATCC 204508 / S288c) GN=RPL12A PE=1 SV=1 - [RL12A_YEAST]	53.33	1	8	8	28	6.64113e+08	932.9	53.33	8	26	54.46	5.45	1	2	165	17.8117	9.40771
P26321	60S ribosomal protein L5 OS=Saccharomyces cerevisiae (strain ATCC 204508 / S288c) GN=RPL5 PE=1 SV=4 - [RL5_YEAST]	45.12	1	8	8	28	4.43667e+08	891.676	45.12	8	24	131.4	17.17	2	4	297	33.6942	6.82959
P32905	40S ribosomal protein S0-A OS=Saccharomyces cerevisiae (strain ATCC 204508 / S288c) GN=RPS0A PE=1 SV=3 - [RSSA1_YEAST]	55.16	1	1	8	28	700494951	1072.41	55.16	8	27	80.5	10.32	1	1	252	28.0072	4.71631
P33322	H/ACA ribonucleoprotein complex subunit 4 OS=Saccharomyces cerevisiae (strain ATCC 204508 / S288c) GN=CBF5 PE=1 SV=1 - [CBF5_YEAST]	37.89	1	15	15	28	1.69953e+08	751.934	37.27	14	26	15.68	5.8	2	2	483	54.6706	8.89502
P53204	Nicotinamide-nucleotide adenylyltransferase 2 OS=Saccharomyces cerevisiae (strain ATCC 204508 / S288c) GN=NMA2 PE=1 SV=1 - [NMA2_YEAST]	39.49	1	7	11	28	4.48794e+08	773.588	39.49	11	28					395	44.8806	5.89697
Q05022	rRNA biogenesis protein RRP5 OS=Saccharomyces cerevisiae (strain ATCC 204508 / S288c) GN=RRP5 PE=1 SV=1 - [RRP5_YEAST]	18.16	1	23	23	28	7.83785e+07	921.501	18.16	23	28					1729	193.016	6.18896
P00560	Phosphoglycerate kinase OS=Saccharomyces cerevisiae (strain ATCC 204508 / S288c) GN=PGK1 PE=1 SV=2 - [PGK_YEAST]	45.91	1	15	15	27	1.57e+08	913.778	45.91	15	26	61.07	4.81	1	1	416	44.7108	7.60596
P25443	40S ribosomal protein S2 OS=Saccharomyces cerevisiae (strain ATCC 204508 / S288c) GN=RPS2 PE=1 SV=3 - [RS2_YEAST]	44.09	1	9	9	27	784024338	855.875	44.09	9	26	29.93	7.87	1	1	254	27.433	10.4331
P51998	54S ribosomal protein YmL6, mitochondrial OS=Saccharomyces cerevisiae (strain ATCC 204508 / S288c) GN=YML6 PE=1 SV=1 - [RL4P_YEAST]	58.74	1	13	13	27	1.92661e+08	477.968	56.29	12	21	92.3363	22.73	4	6	286	31.95	9.61279
P53937	37S ribosomal protein SWS2, mitochondrial OS=Saccharomyces cerevisiae (strain ATCC 204508 / S288c) GN=SWS2 PE=1 SV=1 - [SWS2_YEAST]	38.46	1	5	5	27	2.11226e+09	696.949	38.46	5	23	23.5133	9.09	1	4	143	16.0786	10.4185
P0CX51	40S ribosomal protein S16-A OS=Saccharomyces cerevisiae (strain ATCC 204508 / S288c) GN=RPS16A PE=1 SV=1 - [RS16A_YEAST]	51.05	1	9	9	26	7.8435e+08	801.788	51.05	9	24	41.8	9.09	1	2	143	15.8377	10.2573
P38061	60S ribosomal protein L32 OS=Saccharomyces cerevisiae (strain ATCC 204508 / S288c) GN=RPL32 PE=1 SV=1 - [RL32_YEAST]	48.46	1	7	7	26	7.53242e+08	552.336	48.46	7	20	108.96	30	4	6	130	14.7622	11.1655
P53297	PAB1-binding protein 1 OS=Saccharomyces cerevisiae (strain ATCC 204508 / S288c) GN=PBP1 PE=1 SV=1 - [PBP1_YEAST]	23.13	1	13	13	26	1.58374e+08	1025.54	23.13	13	26					722	78.7321	6.91748
P00950	Phosphoglycerate mutase 1 OS=Saccharomyces cerevisiae (strain ATCC 204508 / S288c) GN=GPM1 PE=1 SV=3 - [PMG1_YEAST]	61.94	1	11	11	25	2.3284e+08	847.379	61.94	11	25					247	27.5916	8.83643
P14540	Fructose-bisphosphate aldolase OS=Saccharomyces cerevisiae (strain ATCC 204508 / S288c) GN=FBA1 PE=1 SV=3 - [ALF_YEAST]	51.53	1	11	11	25	3.7604e+08	743.905	46.52	10	21	188.21	20.61	4	4	359	39.5957	5.78271
P23493	Mitochondrial biogenesis regulation protein 1 OS=Saccharomyces cerevisiae (strain ATCC 204508 / S288c) GN=MBR1 PE=1 SV=2 - [MBR1_YEAST]	48.67	1	10	10	25	2.49715e+08	909.789	48.67	10	25					339	36.9115	6.41748
P36528	54S ribosomal protein L17, mitochondrial OS=Saccharomyces cerevisiae (strain ATCC 204508 / S288c) GN=MRPL17 PE=1 SV=2 - [RM17_YEAST]	40.21	1	10	10	25	1.48578e+08	603.65	40.21	10	20	263.13	16.73	4	5	281	32.1928	9.05615
P41805	60S ribosomal protein L10 OS=Saccharomyces cerevisiae (strain ATCC 204508 / S288c) GN=RPL10 PE=1 SV=1 - [RL10_YEAST]	38.01	1	12	12	25	6.36004e+08	317.335	38.01	12	24	24.65	4.07	1	1	221	25.3454	10.0229
P48589	40S ribosomal protein S12 OS=Saccharomyces cerevisiae (strain ATCC 204508 / S288c) GN=RPS12 PE=1 SV=1 - [RS12_YEAST]	58.74	1	6	6	25	7.92904e+08	632.135	42.66	5	21	160.224	31.47	3	4	143	15.4622	4.729
P53121	Putative flavin carrier protein 3 OS=Saccharomyces cerevisiae (strain ATCC 204508 / S288c) GN=FLC3 PE=1 SV=1 - [FLC3_YEAST]	17.21	1	10	10	25	7.8608e+08	916.009	17.21	10	25					802	90.703	7.45947
P08153	Transcriptional factor SWI5 OS=Saccharomyces cerevisiae (strain ATCC 204508 / S288c) GN=SWI5 PE=1 SV=1 - [SWI5_YEAST]	28.77	1	17	17	24	1.13979e+08	939.129	28.77	17	24					709	79.7259	8.70459
P0C0W9	60S ribosomal protein L11-A OS=Saccharomyces cerevisiae (strain ATCC 204508 / S288c) GN=RPL11A PE=1 SV=2 - [RL11A_YEAST]	26.44	2	5	5	24	7.8721e+08	604.892	26.44	5	22	113.12	8.05	1	2	174	19.7074	9.92041
P0CS90	Heat shock protein SSC1, mitochondrial OS=Saccharomyces cerevisiae (strain ATCC 204508 / S288c) GN=SSC1 PE=1 SV=1 - [HSP77_YEAST]	34.4	2	17	17	23	1.28877e+08	810.1	34.4	17	23					654	70.5849	5.59229
P14120	60S ribosomal protein L30 OS=Saccharomyces cerevisiae (strain ATCC 204508 / S288c) GN=RPL30 PE=1 SV=3 - [RL30_YEAST]	57.14	1	5	5	23	4.91715e+08	742.29	57.14	5	20	85.0933	28.57	2	3	105	11.4083	9.80322
P16521	Elongation factor 3A OS=Saccharomyces cerevisiae (strain ATCC 204508 / S288c) GN=YEF3 PE=1 SV=4 - [EF3A_YEAST]	24.33	2	18	18	23	60604430	689.28	24.33	18	23					1044	115.872	6.04932
P49167	60S ribosomal protein L38 OS=Saccharomyces cerevisiae (strain ATCC 204508 / S288c) GN=RPL38 PE=1 SV=1 - [RL38_YEAST]	53.85	1	5	5	23	6.82265e+08	335.003	53.85	5	21	50.33	30.77	2	2	78	8.8211	10.9312
Q02204	54S ribosomal protein L13, mitochondrial OS=Saccharomyces cerevisiae (strain ATCC 204508 / S288c) GN=MRPL13 PE=1 SV=2 - [RM13_YEAST]	52.27	1	9	9	23	2.59745e+08	697.745	52.27	9	16	254.514	34.09	6	7	264	30.2525	8.92432
P05744	60S ribosomal protein L33-A OS=Saccharomyces cerevisiae (strain ATCC 204508 / S288c) GN=RPL33A PE=1 SV=3 - [RL33A_YEAST]	41.12	1	1	5	22	1.06549e+09	396.222	41.12	5	18	45.78	25.23	2	4	107	12.1466	11.0776
P09733	Tubulin alpha-1 chain OS=Saccharomyces cerevisiae (strain ATCC 204508 / S288c) GN=TUB1 PE=1 SV=2 - [TBA1_YEAST]	28.64	3	8	10	22	1.7272e+08	740.726	28.64	10	21	44.6	5.37	1	1	447	49.7685	5.07178
P0C0W1	40S ribosomal protein S22-A OS=Saccharomyces cerevisiae (strain ATCC 204508 / S288c) GN=RPS22A PE=1 SV=2 - [RS22A_YEAST]	52.31	2	6	6	22	2.53089e+08	704.988	52.31	6	21	49.84	13.85	1	1	130	14.6169	9.93506
P0C2H8	60S ribosomal protein L31-A OS=Saccharomyces cerevisiae (strain ATCC 204508 / S288c) GN=RPL31A PE=1 SV=1 - [RL31A_YEAST]	46.02	2	6	6	22	4.56596e+08	649.441	46.02	6	22					113	12.9451	9.99365
P22082	Transcription regulatory protein SNF2 OS=Saccharomyces cerevisiae (strain ATCC 204508 / S288c) GN=SNF2 PE=1 SV=1 - [SNF2_YEAST]	13.8	1	17	17	22	3.98542e+08	692.533	13.8	17	20	58.83	1.47	2	2	1703	193.931	7.00537
P38691	Serine/threonine-protein kinase KSP1 OS=Saccharomyces cerevisiae (strain ATCC 204508 / S288c) GN=KSP1 PE=1 SV=1 - [KSP1_YEAST]	24.3	1	19	19	22	1.27716e+08	685.374	24.3	19	22					1029	117.009	6.58057
P47141	37S ribosomal protein S26, mitochondrial OS=Saccharomyces cerevisiae (strain ATCC 204508 / S288c) GN=RSM26 PE=1 SV=1 - [RT26_YEAST]	46.62	1	8	8	22	7.87715e+07	849.508	42.86	7	16	236.367	19.92	4	6	266	30.2046	8.80713
P53733	37S ribosomal protein S19, mitochondrial OS=Saccharomyces cerevisiae (strain ATCC 204508 / S288c) GN=RSM19 PE=1 SV=1 - [RT19_YEAST]	64.84	1	7	7	22	1.8059e+08	194.5	54.95	5	11	216.32	64.84	6	11	91	10.2686	10.5356
Q03761	Transcription initiation factor TFIID subunit 12 OS=Saccharomyces cerevisiae (strain ATCC 204508 / S288c) GN=TAF12 PE=1 SV=1 - [TAF12_YEAST]	31.17	1	15	15	22	1.18995e+08	650.982	31.17	15	22					539	61.0357	9.5542
P02400	60S acidic ribosomal protein P2-beta OS=Saccharomyces cerevisiae (strain ATCC 204508 / S288c) GN=RPP2B PE=1 SV=2 - [RLA4_YEAST]	53.64	1	5	5	21	6.65744e+08	676.615	53.64	5	18	139.58	42.73	2	3	110	11.0434	4.14502
P05738	60S ribosomal protein L9-A OS=Saccharomyces cerevisiae (strain ATCC 204508 / S288c) GN=RPL9A PE=1 SV=2 - [RL9A_YEAST]	58.64	1	2	10	21	592996174	513.299	58.64	10	19	54.07	15.18	2	2	191	21.5557	9.72998
P06169	Pyruvate decarboxylase isozyme 1 OS=Saccharomyces cerevisiae (strain ATCC 204508 / S288c) GN=PDC1 PE=1 SV=7 - [PDC1_YEAST]	43.16	4	15	15	21	1.62987e+08	606.659	43.16	15	21					563	61.4566	6.18896
P09624	Dihydrolipoyl dehydrogenase, mitochondrial OS=Saccharomyces cerevisiae (strain ATCC 204508 / S288c) GN=LPD1 PE=1 SV=1 - [DLDH_YEAST]	35.07	1	14	14	21	8.89853e+07	563.567	35.07	14	21					499	53.9764	8.03076
P38701	40S ribosomal protein S20 OS=Saccharomyces cerevisiae (strain ATCC 204508 / S288c) GN=RPS20 PE=1 SV=3 - [RS20_YEAST]	53.72	1	9	9	21	703107473	494.178	53.72	9	19	94.92	19.83	2	2	121	13.8985	9.5249
Q06708	Vacuole morphology and inheritance protein 14 OS=Saccharomyces cerevisiae (strain ATCC 204508 / S288c) GN=VAC14 PE=1 SV=1 - [VAC14_YEAST]	14.66	1	12	12	21	1.91906e+08	544.897	14.66	12	21					880	99.7095	5.50342
P05756	40S ribosomal protein S13 OS=Saccharomyces cerevisiae (strain ATCC 204508 / S288c) GN=RPS13 PE=1 SV=3 - [RS13_YEAST]	57.62	1	8	8	20	4.9044e+08	451.545	57.62	8	20					151	17.0183	10.4331
P36527	54S ribosomal protein L28, mitochondrial OS=Saccharomyces cerevisiae (strain ATCC 204508 / S288c) GN=MRPL28 PE=1 SV=2 - [RM28_YEAST]	59.86	1	10	10	20	2.16263e+08	273.369	59.18	9	13	188.97	42.18	6	7	147	17.3313	10.4917
Q03695	Uncharacterized protein YMR206W OS=Saccharomyces cerevisiae (strain ATCC 204508 / S288c) GN=YMR206W PE=2 SV=1 - [YM58_YEAST]	56.55	1	12	12	20	5.22432e+08	779.263	56.55	12	20					313	34.9959	8.77783
Q07807	mRNA-binding protein PUF3 OS=Saccharomyces cerevisiae (strain ATCC 204508 / S288c) GN=PUF3 PE=1 SV=1 - [PUF3_YEAST]	24.91	1	14	14	20	1.09564e+08	538.626	22.53	13	19	52.75	2.39	1	1	879	98.0073	7.21045
Q99288	Broad-range acid phosphatase DET1 OS=Saccharomyces cerevisiae (strain ATCC 204508 / S288c) GN=DET1 PE=1 SV=1 - [DET1_YEAST]	33.23	1	10	10	20	3.36269e+08	899.657	33.23	10	20					334	39.1475	7.34229
P02406	60S ribosomal protein L28 OS=Saccharomyces cerevisiae (strain ATCC 204508 / S288c) GN=RPL28 PE=1 SV=3 - [RL28_YEAST]	38.26	1	6	6	19	7.05479e+08	403.144	38.26	6	18	96.42	10.07	1	1	149	16.7111	10.6235
P05319	60S acidic ribosomal protein P2-alpha OS=Saccharomyces cerevisiae (strain ATCC 204508 / S288c) GN=RPP2A PE=1 SV=1 - [RLA2_YEAST]	52.83	1	4	4	19	6.03862e+08	802.96	52.83	4	17	136.808	23.58	2	2	106	10.7392	4.04346
P09440	C-1-tetrahydrofolate synthase, mitochondrial OS=Saccharomyces cerevisiae (strain ATCC 204508 / S288c) GN=MIS1 PE=1 SV=1 - [C1TM_YEAST]	18.05	2	15	15	19	6.79163e+07	599.631	18.05	15	19					975	106.151	8.66064
P0CX29	40S ribosomal protein S23-A OS=Saccharomyces cerevisiae (strain ATCC 204508 / S288c) GN=RPS23A PE=1 SV=1 - [RS23A_YEAST]	51.72	1	7	7	19	8.61806e+08	400.097	51.72	7	15	84.2686	20.69	3	4	145	16.0279	10.7261
P15646	rRNA 2'-O-methyltransferase fibrillarin OS=Saccharomyces cerevisiae (strain ATCC 204508 / S288c) GN=NOP1 PE=1 SV=1 - [FBRL_YEAST]	44.34	1	12	12	19	4.16216e+08	484.749	38.23	11	17	113.3	11.01	2	2	327	34.4439	10.2427
P15992	Heat shock protein 26 OS=Saccharomyces cerevisiae (strain ATCC 204508 / S288c) GN=HSP26 PE=1 SV=3 - [HSP26_YEAST]	41.12	1	7	7	19	3.24931e+08	517.271	41.12	7	19					214	23.8651	5.52881
P20967	2-oxoglutarate dehydrogenase, mitochondrial OS=Saccharomyces cerevisiae (strain ATCC 204508 / S288c) GN=KGD1 PE=1 SV=2 - [ODO1_YEAST]	16.47	1	12	12	19	8.24118e+07	414.341	16.47	12	19					1014	114.345	7.21045
P24000	60S ribosomal protein L24-B OS=Saccharomyces cerevisiae (strain ATCC 204508 / S288c) GN=RPL24B PE=1 SV=1 - [RL24B_YEAST]	26.45	1	1	6	19	6.8845e+08	320.282	26.45	6	15	114.966	20.65	3	4	155	17.5369	11.3706
P38811	Transcription-associated protein 1 OS=Saccharomyces cerevisiae (strain ATCC 204508 / S288c) GN=TRA1 PE=1 SV=1 - [TRA1_YEAST]	6.28	1	18	18	19	7.54442e+07	586.464	6.28	18	19					3744	432.905	6.55127
P48164	40S ribosomal protein S7-B OS=Saccharomyces cerevisiae (strain ATCC 204508 / S288c) GN=RPS7B PE=1 SV=1 - [RS7B_YEAST]	56.32	1	6	10	19	6.17772e+08	461.857	56.32	10	18	41.39	5.26	1	1	190	21.621	9.92041
P51401	60S ribosomal protein L9-B OS=Saccharomyces cerevisiae (strain ATCC 204508 / S288c) GN=RPL9B PE=1 SV=1 - [RL9B_YEAST]	58.64	1	2	10	19	592996174	469.09	58.64	10	18	38.86	5.24	1	1	191	21.6436	9.65674
P53254	U3 small nucleolar RNA-associated protein 22 OS=Saccharomyces cerevisiae (strain ATCC 204508 / S288c) GN=UTP22 PE=1 SV=1 - [UTP22_YEAST]	15.44	1	14	14	19	1.15744e+08	612.451	15.44	14	18	28.32	0.97	1	1	1237	140.397	8.45557
Q02773	Ribonuclease P protein component, mitochondrial OS=Saccharomyces cerevisiae (strain ATCC 204508 / S288c) GN=RPM2 PE=1 SV=1 - [RPM2_YEAST]	14.89	2	16	16	19	9.87028e+07	382.748	14.89	16	18	32.45	1.41	1	1	1202	139.26	6.75635
Q08732	Serine/threonine-protein kinase HRK1 OS=Saccharomyces cerevisiae (strain ATCC 204508 / S288c) GN=HRK1 PE=1 SV=1 - [HRK1_YEAST]	17.92	1	12	12	19	2.60894e+08	451.805	17.92	12	19					759	85.6424	7.31299
P00817	Inorganic pyrophosphatase OS=Saccharomyces cerevisiae (strain ATCC 204508 / S288c) GN=IPP1 PE=1 SV=4 - [IPYR_YEAST]	48.43	2	11	11	18	1.16838e+08	522.707	48.43	11	16	67	10.8	2	2	287	32.2795	5.57959
P08678	Adenylate cyclase OS=Saccharomyces cerevisiae (strain ATCC 204508 / S288c) GN=CYR1 PE=1 SV=2 - [CYAA_YEAST]	11.2	1	17	17	18	1.34874e+08	667.339	11.2	17	18					2026	227.692	7.29834
P0CX49	60S ribosomal protein L18-A OS=Saccharomyces cerevisiae (strain ATCC 204508 / S288c) GN=RPL18A PE=1 SV=1 - [RL18A_YEAST]	37.1	1	8	8	18	5.94725e+08	531.981	37.1	8	15	90.7	15.05	2	3	186	20.5505	11.7075
P39938	40S ribosomal protein S26-A OS=Saccharomyces cerevisiae (strain ATCC 204508 / S288c) GN=RPS26A PE=1 SV=1 - [RS26A_YEAST]	30.25	2	4	4	18	7.44778e+08	420.013	30.25	4	15	72.2567	20.17	2	3	119	13.4963	10.7554
Q06406	U6 snRNA-associated Sm-like protein LSm6 OS=Saccharomyces cerevisiae (strain ATCC 204508 / S288c) GN=LSM6 PE=1 SV=2 - [LSM6_YEAST]	83.72	1	7	7	18	2.02785e+08	440.997	83.72	6	13	178.46	43.02	3	5	86	9.39174	5.97314
O75012	37S ribosomal protein MRP10, mitochondrial OS=Saccharomyces cerevisiae (strain ATCC 204508 / S288c) GN=MRP10 PE=1 SV=1 - [MRP10_YEAST]	54.74	1	5	5	17	1.85954e+08	186.836	54.74	5	10	183.424	54.74	5	7	95	10.6836	9.89111
P0CX41	60S ribosomal protein L23-A OS=Saccharomyces cerevisiae (strain ATCC 204508 / S288c) GN=RPL23A PE=1 SV=1 - [RL23A_YEAST]	46.72	1	5	5	17	596365181	410.22	46.72	5	15	40.77	5.84	1	2	137	14.4636	10.3306
P17555	Adenylyl cyclase-associated protein OS=Saccharomyces cerevisiae (strain ATCC 204508 / S288c) GN=SRV2 PE=1 SV=1 - [CAP_YEAST]	29.85	1	12	12	17	1.3499e+08	694.974	29.85	12	17					526	57.486	5.64307
P32787	Mitochondrial genome maintenance protein MGM101 OS=Saccharomyces cerevisiae (strain ATCC 204508 / S288c) GN=MGM101 PE=1 SV=1 - [MG101_YEAST]	50.19	1	11	11	17	1.21958e+08	498.88	50.19	11	17					269	30.0714	9.31982
P0C0X0	40S ribosomal protein S28-B OS=Saccharomyces cerevisiae (strain ATCC 204508 / S288c) GN=RPS28B PE=1 SV=1 - [RS28B_YEAST]	52.24	2	4	4	16	2.2931e+08	392.119	52.24	4	14	27.92	52.24	2	2	67	7.56017	10.7847
P33202	Ubiquitin fusion degradation protein 4 OS=Saccharomyces cerevisiae (strain ATCC 204508 / S288c) GN=UFD4 PE=1 SV=1 - [UFD4_YEAST]	10.32	1	11	11	16	1.10432e+08	373.775	10.32	11	16					1483	167.737	4.90674
P35997	40S ribosomal protein S27-A OS=Saccharomyces cerevisiae (strain ATCC 204508 / S288c) GN=RPS27A PE=1 SV=1 - [RS27_YEAST]	47.56	2	5	5	16	6.89377e+08	297.94	47.56	5	15	27.48	9.76	1	1	82	8.87359	9.14404
P40525	60S ribosomal protein L34-B OS=Saccharomyces cerevisiae (strain ATCC 204508 / S288c) GN=RPL34B PE=1 SV=1 - [RL34B_YEAST]	32.23	2	4	4	16	5.59873e+08	368.394	32.23	4	14	37.18	6.61	1	2	121	13.6326	10.8286
P41056	60S ribosomal protein L33-B OS=Saccharomyces cerevisiae (strain ATCC 204508 / S288c) GN=RPL33B PE=1 SV=2 - [RL33B_YEAST]	41.12	1	1	5	16	9.31607e+08	219.27	41.12	5	13	45.5567	10.28	1	3	107	12.1606	11.0776
P53163	54S ribosomal protein L12, mitochondrial OS=Saccharomyces cerevisiae (strain ATCC 204508 / S288c) GN=MNP1 PE=1 SV=1 - [MNP1_YEAST]	27.84	1	5	5	16	2.22499e+08	488.715	27.84	5	11	132.46	24.23	4	5	194	20.6372	9.18799
P04449	60S ribosomal protein L24-A OS=Saccharomyces cerevisiae (strain ATCC 204508 / S288c) GN=RPL24A PE=1 SV=1 - [RL24A_YEAST]	26.45	1	1	6	15	7.33337e+08	273.819	26.45	6	12	90.2395	14.19	2	3	155	17.6029	11.2827
P0CX84	60S ribosomal protein L35-A OS=Saccharomyces cerevisiae (strain ATCC 204508 / S288c) GN=RPL35A PE=1 SV=1 - [RL35A_YEAST]	38.33	1	6	6	15	7.06816e+08	504.57	38.33	6	13	67.38	16.67	2	2	120	13.901	10.5796
P10659	S-adenosylmethionine synthase 1 OS=Saccharomyces cerevisiae (strain ATCC 204508 / S288c) GN=SAM1 PE=1 SV=2 - [METK1_YEAST]	42.41	2	11	11	15	7.40186e+07	316.438	42.41	11	15					382	41.7921	5.22412
P10963	Phosphoenolpyruvate carboxykinase [ATP] OS=Saccharomyces cerevisiae (strain ATCC 204508 / S288c) GN=PCK1 PE=1 SV=2 - [PCKA_YEAST]	35.88	1	13	13	15	1.0616e+08	518.374	35.88	13	15					549	60.9444	6.34131
P36534	54S ribosomal protein L40, mitochondrial OS=Saccharomyces cerevisiae (strain ATCC 204508 / S288c) GN=MRPL40 PE=1 SV=2 - [RM40_YEAST]	28.62	1	8	8	15	1.30252e+08	191.85	28.62	8	9	152.383	10.77	3	6	297	33.7298	9.45166
P53141	Myosin light chain 1 OS=Saccharomyces cerevisiae (strain ATCC 204508 / S288c) GN=MLC1 PE=1 SV=1 - [MLC1_YEAST]	28.19	1	5	5	15	1.44205e+08	223.212	28.19	5	12	65.6218	12.08	2	3	149	16.4344	4.729
P22217	Thioredoxin-1 OS=Saccharomyces cerevisiae (strain ATCC 204508 / S288c) GN=TRX1 PE=1 SV=3 - [TRX1_YEAST]	66.02	1	4	6	14	3.24176e+08	561.949	66.02	6	14					103	11.2277	4.93213
P36531	54S ribosomal protein L36, mitochondrial OS=Saccharomyces cerevisiae (strain ATCC 204508 / S288c) GN=MRPL36 PE=1 SV=3 - [RM36_YEAST]	55.37	1	6	6	14	1.70062e+08	292.664	55.37	6	9	96.63	24.29	3	5	177	20.0785	9.71533
P39721	Protein AIM2 OS=Saccharomyces cerevisiae (strain ATCC 204508 / S288c) GN=AIM2 PE=1 SV=1 - [AIM2_YEAST]	32.11	1	6	6	14	1.50067e+08	559.96	32.11	6	14					246	27.0718	6.27783
P46784	40S ribosomal protein S10-B OS=Saccharomyces cerevisiae (strain ATCC 204508 / S288c) GN=RPS10B PE=1 SV=1 - [RS10B_YEAST]	38.1	2	3	3	14	5.66371e+08	522.167	38.1	3	12	88.26	13.33	1	2	105	12.7305	9.0708
Q03201	37S ribosomal protein S10, mitochondrial OS=Saccharomyces cerevisiae (strain ATCC 204508 / S288c) GN=RSM10 PE=1 SV=1 - [RT10_YEAST]	28.08	1	5	5	14	8.59639e+07	327.109	28.08	5	7	364.653	21.67	4	7	203	23.4092	9.27588
P0C0T4	40S ribosomal protein S25-B OS=Saccharomyces cerevisiae (strain ATCC 204508 / S288c) GN=RPS25B PE=1 SV=1 - [RS25B_YEAST]	37.96	2	4	4	13	7.69335e+08	321.23	37.96	4	11	62.8	12.04	1	2	108	12.0018	10.3159
P0CX27	60S ribosomal protein L42-A OS=Saccharomyces cerevisiae (strain ATCC 204508 / S288c) GN=RPL42A PE=1 SV=1 - [RL44A_YEAST]	23.58	1	3	3	13	1.20078e+09	82.1248	23.58	3	9	79.1606	7.55	1	4	106	12.2037	10.5942
P12904	5'-AMP-activated protein kinase subunit gamma OS=Saccharomyces cerevisiae (strain ATCC 204508 / S288c) GN=SNF4 PE=1 SV=1 - [AAKG_YEAST]	37.27	1	8	8	13	142565583	382.345	37.27	8	13					322	36.3782	5.78271
P20604	Serine/threonine-protein phosphatase PP1-1 OS=Saccharomyces cerevisiae (strain ATCC 204508 / S288c) GN=SIT4 PE=1 SV=1 - [PP11_YEAST]	38.26	1	9	9	13	1.06475e+08	364.714	38.26	9	13					311	35.5145	5.40186
P22803	Thioredoxin-2 OS=Saccharomyces cerevisiae (strain ATCC 204508 / S288c) GN=TRX2 PE=1 SV=3 - [TRX2_YEAST]	66.35	1	4	6	13	3.23114e+08	457.664	66.35	6	13					104	11.1966	4.93213
P38203	U6 snRNA-associated Sm-like protein LSm2 OS=Saccharomyces cerevisiae (strain ATCC 204508 / S288c) GN=LSM2 PE=1 SV=1 - [LSM2_YEAST]	51.58	1	4	4	13	1.80952e+08	243.52	51.58	4	10	102.54	25.26	2	3	95	11.1558	8.1333
P43587	Type 1 phosphatases regulator YPI1 OS=Saccharomyces cerevisiae (strain ATCC 204508 / S288c) GN=YPI1 PE=1 SV=1 - [YPI1_YEAST]	46.45	1	8	8	13	2.29744e+08	290.072	46.45	8	13					155	18.1756	6.13818
Q03330	Histone acetyltransferase GCN5 OS=Saccharomyces cerevisiae (strain ATCC 204508 / S288c) GN=GCN5 PE=1 SV=1 - [GCN5_YEAST]	23.01	1	8	8	13	8.41509e+07	302.017	23.01	8	11	43.11	7.74	2	2	439	51.0369	6.65381
P04037	Cytochrome c oxidase subunit 4, mitochondrial OS=Saccharomyces cerevisiae (strain ATCC 204508 / S288c) GN=COX4 PE=1 SV=1 - [COX4_YEAST]	60.65	1	7	7	12	1.43675e+08	329.257	60.65	7	12					155	17.1317	6.90283
P10663	37S ribosomal protein MRP2, mitochondrial OS=Saccharomyces cerevisiae (strain ATCC 204508 / S288c) GN=MRP2 PE=1 SV=1 - [RT02_YEAST]	34.78	1	5	5	12	87845289	101.743	34.78	5	6	92.6448	22.61	3	6	115	13.5294	11.0337
P19262	Dihydrolipoyllysine-residue succinyltransferase component of 2-oxoglutarate dehydrogenase complex, mitochondrial OS=Saccharomyces cerevisiae (strain ATCC 204508 / S288c) GN=KGD2 PE=1 SV=2 - [ODO2_YEAST]	14.69	1	5	5	12	1.43941e+08	539.687	14.69	5	12					463	50.3993	8.85107
P24276	Protein SSD1 OS=Saccharomyces cerevisiae (strain ATCC 204508 / S288c) GN=SSD1 PE=1 SV=1 - [SSD1_YEAST]	14.96	1	12	12	12	7.20561e+07	296.58	14.96	12	12					1250	139.869	7.63525
P36519	54S ribosomal protein L7, mitochondrial OS=Saccharomyces cerevisiae (strain ATCC 204508 / S288c) GN=MRPL7 PE=1 SV=2 - [RM07_YEAST]	21.58	1	5	5	12	7.60467e+07	373.593	15.75	4	9	49.33	14.38	3	3	292	33.0782	9.67139
P36525	54S ribosomal protein L24, mitochondrial OS=Saccharomyces cerevisiae (strain ATCC 204508 / S288c) GN=MRPL24 PE=1 SV=2 - [RM24_YEAST]	34.11	1	8	8	12	6.51752e+07	148.23	30.23	7	7	175	23.26	5	5	258	30.0303	10.1255
P38720	6-phosphogluconate dehydrogenase, decarboxylating 1 OS=Saccharomyces cerevisiae (strain ATCC 204508 / S288c) GN=GND1 PE=1 SV=1 - [6PGD1_YEAST]	27.81	2	9	9	12	7.81519e+07	490.32	27.81	9	12					489	53.5093	6.63916
P40070	U6 snRNA-associated Sm-like protein LSm4 OS=Saccharomyces cerevisiae (strain ATCC 204508 / S288c) GN=LSM4 PE=1 SV=1 - [LSM4_YEAST]	36.9	1	6	6	12	1.78949e+08	206.325	31.02	5	7	158.335	18.72	4	5	187	21.2633	9.45166
P50875	Transcription factor SPT20 OS=Saccharomyces cerevisiae (strain ATCC 204508 / S288c) GN=SPT20 PE=1 SV=1 - [SPT20_YEAST]	19.54	1	8	8	12	5.47521e+07	412.7	19.54	8	12					604	67.7547	9.59814
Q01855	40S ribosomal protein S15 OS=Saccharomyces cerevisiae (strain ATCC 204508 / S288c) GN=RPS15 PE=1 SV=1 - [RS15_YEAST]	39.44	1	5	5	12	1.00109e+09	297.08	39.44	5	12					142	15.9915	10.6968
Q04779	Transcriptional regulatory protein RCO1 OS=Saccharomyces cerevisiae (strain ATCC 204508 / S288c) GN=RCO1 PE=1 SV=1 - [RCO1_YEAST]	17.25	1	9	9	12	4.51835e+07	249.75	17.25	9	12					684	78.7875	8.77783
Q05123	Actin-like protein ARP9 OS=Saccharomyces cerevisiae (strain ATCC 204508 / S288c) GN=ARP9 PE=1 SV=1 - [ARP9_YEAST]	18.84	1	8	8	12	4.50829e+07	244.506	18.84	8	11	80.1	2.57	1	1	467	53.0412	5.14795
Q05515	Survival factor 1 OS=Saccharomyces cerevisiae (strain ATCC 204508 / S288c) GN=SVF1 PE=1 SV=1 - [SVF1_YEAST]	19.13	1	7	7	12	7.96014e+07	303.132	19.13	7	12					481	54.334	4.52588
Q12368	23 kDa U4/U6.U5 small nuclear ribonucleoprotein component OS=Saccharomyces cerevisiae (strain ATCC 204508 / S288c) GN=SNU23 PE=1 SV=1 - [SNU23_YEAST]	46.39	1	8	8	12	2.60867e+08	374.39	46.39	8	12					194	22.6645	8.47021
Q12499	Nucleolar protein 58 OS=Saccharomyces cerevisiae (strain ATCC 204508 / S288c) GN=NOP58 PE=1 SV=1 - [NOP58_YEAST]	23.87	1	9	9	12	7.40945e+07	530.394	23.87	9	12					511	56.9213	8.93896
P05749	60S ribosomal protein L22-A OS=Saccharomyces cerevisiae (strain ATCC 204508 / S288c) GN=RPL22A PE=1 SV=3 - [RL22A_YEAST]	30.58	2	3	3	11	2.84674e+08	416.61	30.58	3	11					121	13.685	6.13818
P06787	Calmodulin OS=Saccharomyces cerevisiae (strain ATCC 204508 / S288c) GN=CMD1 PE=1 SV=1 - [CALM_YEAST]	37.41	1	5	5	11	1.50856e+08	277.063	37.41	5	8	71.9021	19.73	3	3	147	16.1249	4.29736
P07251	ATP synthase subunit alpha, mitochondrial OS=Saccharomyces cerevisiae (strain ATCC 204508 / S288c) GN=ATP1 PE=1 SV=5 - [ATPA_YEAST]	18.72	1	8	8	11	6.21567e+07	271.318	18.72	8	11					545	58.5723	9.0415
P07257	Cytochrome b-c1 complex subunit 2, mitochondrial OS=Saccharomyces cerevisiae (strain ATCC 204508 / S288c) GN=QCR2 PE=1 SV=1 - [QCR2_YEAST]	27.45	1	8	8	11	6.93819e+07	354.085	27.45	8	11					368	40.4534	7.95752
P0CX25	60S ribosomal protein L43-A OS=Saccharomyces cerevisiae (strain ATCC 204508 / S288c) GN=RPL43A PE=1 SV=1 - [RL43A_YEAST]	52.17	1	4	4	11	3.36984e+08	178.854	32.61	3	8	104.097	28.26	2	3	92	10.0843	10.4185
P11792	Serine/threonine-protein kinase SCH9 OS=Saccharomyces cerevisiae (strain ATCC 204508 / S288c) GN=SCH9 PE=1 SV=3 - [SCH9_YEAST]	15.66	1	10	10	11	7.28261e+07	347.84	15.66	10	11					824	91.7543	6.1001
P12695	Dihydrolipoyllysine-residue acetyltransferase component of pyruvate dehydrogenase complex, mitochondrial OS=Saccharomyces cerevisiae (strain ATCC 204508 / S288c) GN=LAT1 PE=1 SV=1 - [ODP2_YEAST]	20.95	1	9	9	11	7.27892e+07	223.773	20.95	9	11					482	51.786	7.79639
P15424	ATP-dependent RNA helicase MSS116, mitochondrial OS=Saccharomyces cerevisiae (strain ATCC 204508 / S288c) GN=MSS116 PE=1 SV=1 - [MS116_YEAST]	17.62	1	9	9	11	8.89611e+07	322.96	15.81	8	10	24.33	1.81	1	1	664	76.2215	8.98291
P16387	Pyruvate dehydrogenase E1 component subunit alpha, mitochondrial OS=Saccharomyces cerevisiae (strain ATCC 204508 / S288c) GN=PDA1 PE=1 SV=2 - [ODPA_YEAST]	19.29	1	7	7	11	1.162e+08	304.784	19.29	7	11					420	46.3132	8.104
P18480	SWI/SNF chromatin-remodeling complex subunit SNF5 OS=Saccharomyces cerevisiae (strain ATCC 204508 / S288c) GN=SNF5 PE=1 SV=3 - [SNF5_YEAST]	10.83	1	6	6	11	8.18928e+07	326.65	10.83	6	9	74.18	2.65	2	2	905	102.48	8.27979
P23301	Eukaryotic translation initiation factor 5A-1 OS=Saccharomyces cerevisiae (strain ATCC 204508 / S288c) GN=HYP2 PE=1 SV=3 - [IF5A1_YEAST]	45.86	1	4	4	11	2.7701e+08	492.25	45.86	4	11					157	17.1033	4.95752
P29295	Casein kinase I homolog HRR25 OS=Saccharomyces cerevisiae (strain ATCC 204508 / S288c) GN=HRR25 PE=1 SV=1 - [HRR25_YEAST]	25.51	2	8	8	11	9.96076e+07	387.211	25.51	8	9	45.55	5.67	2	2	494	57.304	9.26123
P32494	Chromatin-remodeling complexes subunit NGG1 OS=Saccharomyces cerevisiae (strain ATCC 204508 / S288c) GN=NGG1 PE=1 SV=1 - [NGG1_YEAST]	16.52	1	9	9	11	5.82095e+07	276.97	16.52	9	10	27.35	1.71	1	1	702	79.2339	5.13525
P32598	Serine/threonine-protein phosphatase PP1-2 OS=Saccharomyces cerevisiae (strain ATCC 204508 / S288c) GN=GLC7 PE=1 SV=1 - [PP12_YEAST]	33.01	1	7	7	11	1.06116e+08	344.814	33.01	7	11					312	35.884	5.49072
P38250	Increased sodium tolerance protein 2 OS=Saccharomyces cerevisiae (strain ATCC 204508 / S288c) GN=IST2 PE=1 SV=2 - [IST2_YEAST]	8.56	1	7	7	11	6.29286e+08	687.005	8.56	7	11					946	105.788	8.98291
P38758	Putative oxidoreductase TDA3 OS=Saccharomyces cerevisiae (strain ATCC 204508 / S288c) GN=TDA3 PE=1 SV=2 - [TDA3_YEAST]	19.5	1	8	8	11	6.13422e+07	201.974	19.5	8	11					523	57.5778	5.8335
P53165	SAGA-associated factor 73 OS=Saccharomyces cerevisiae (strain ATCC 204508 / S288c) GN=SGF73 PE=1 SV=1 - [SGF73_YEAST]	23.9	1	10	10	11	7.97248e+07	397.777	23.9	10	11					657	72.8336	8.92432
P53305	Mitochondral 37S ribosomal protein S27 OS=Saccharomyces cerevisiae (strain ATCC 204508 / S288c) GN=RSM27 PE=1 SV=1 - [RT27_YEAST]	51.82	1	4	4	11	1.74796e+08	248.62	30.91	3	5	263.447	45.45	3	6	110	12.3848	10.2134
Q12152	Putative serine/threonine-protein kinase YPL150W OS=Saccharomyces cerevisiae (strain ATCC 204508 / S288c) GN=YPL150W PE=1 SV=1 - [YP150_YEAST]	15.32	1	11	11	11	8.26579e+07	286.608	15.32	11	11					901	100.585	9.40771
Q12460	Nucleolar protein 56 OS=Saccharomyces cerevisiae (strain ATCC 204508 / S288c) GN=NOP56 PE=1 SV=1 - [NOP56_YEAST]	30.56	1	10	10	11	7.66982e+07	524.458	30.56	10	11					504	56.8289	8.89502
P02557	Tubulin beta chain OS=Saccharomyces cerevisiae (strain ATCC 204508 / S288c) GN=TUB2 PE=1 SV=2 - [TBB_YEAST]	20.79	1	7	7	10	1.08685e+08	220.72	20.79	7	10					457	50.8905	4.75439
P07259	Protein URA2 OS=Saccharomyces cerevisiae (strain ATCC 204508 / S288c) GN=URA2 PE=1 SV=5 - [PYR1_YEAST]	5.74	2	10	10	10	44429414	214.878	5.74	10	10					2214	244.887	5.8335
P32495	H/ACA ribonucleoprotein complex subunit 2 OS=Saccharomyces cerevisiae (strain ATCC 204508 / S288c) GN=NHP2 PE=1 SV=2 - [NHP2_YEAST]	53.85	1	6	6	10	1.67663e+08	227.048	53.85	6	9	28.68	5.13	1	1	156	17.1114	9.71533
P35177	Transcriptional activator SPT7 OS=Saccharomyces cerevisiae (strain ATCC 204508 / S288c) GN=SPT7 PE=1 SV=1 - [SPT7_YEAST]	6.46	1	8	8	10	89157109	198.611	6.46	8	9	56.08	0.75	1	1	1332	152.524	4.86865
P38041	Protein BOB1 OS=Saccharomyces cerevisiae (strain ATCC 204508 / S288c) GN=BOI1 PE=1 SV=1 - [BOB1_YEAST]	10	1	9	9	10	5.91424e+07	156.526	10	9	9	32.93	0.92	1	1	980	109.229	9.1001
P39521	Pre-rRNA-processing protein FHL1 OS=Saccharomyces cerevisiae (strain ATCC 204508 / S288c) GN=FHL1 PE=1 SV=1 - [FHL1_YEAST]	12.93	1	9	9	10	7.50046e+07	312.783	12.93	9	10					936	103.44	5.87158
P41058	40S ribosomal protein S29-B OS=Saccharomyces cerevisiae (strain ATCC 204508 / S288c) GN=RPS29B PE=1 SV=3 - [RS29B_YEAST]	66.07	1	4	5	10	6.43027e+08	229.72	51.79	4	8	43.17	33.93	2	2	56	6.72331	10.0083
P43554	SWI/SNF global transcription activator complex subunit SWP82 OS=Saccharomyces cerevisiae (strain ATCC 204508 / S288c) GN=SWP82 PE=1 SV=1 - [SWP82_YEAST]	16.53	1	9	9	10	8.39962e+07	184.137	15.41	8	8	46.92	3.21	2	2	623	70.2324	8.73389
P53040	Transcription initiation factor TFIID subunit 6 OS=Saccharomyces cerevisiae (strain ATCC 204508 / S288c) GN=TAF6 PE=1 SV=1 - [TAF6_YEAST]	27.13	1	8	8	10	6.77967e+07	400.96	27.13	8	10					516	57.8662	5.42725
Q00723	Pre-mRNA-splicing factor 38 OS=Saccharomyces cerevisiae (strain ATCC 204508 / S288c) GN=PRP38 PE=1 SV=1 - [PRP38_YEAST]	25.62	1	6	6	10	1.87451e+08	351.238	25.62	6	10					242	27.9489	5.32568
Q12404	Protein disulfide-isomerase MPD1 OS=Saccharomyces cerevisiae (strain ATCC 204508 / S288c) GN=MPD1 PE=1 SV=1 - [MPD1_YEAST]	19.81	1	6	6	10	7.7454e+07	188.47	19.81	6	8	87.54	8.18	2	2	318	36.3852	9.59814
Q12532	Translation-associated element 2 OS=Saccharomyces cerevisiae (strain ATCC 204508 / S288c) GN=TAE2 PE=1 SV=1 - [TAE2_YEAST]	13.49	1	10	10	10	6.09707e+07	328.978	13.49	10	10					1038	118.996	5.73193
P02293	Histone H2B.1 OS=Saccharomyces cerevisiae (strain ATCC 204508 / S288c) GN=HTB1 PE=1 SV=2 - [H2B1_YEAST]	48.09	2	6	6	9	1.08264e+08	232.871	38.93	5	8	29.18	9.16	1	1	131	14.2436	10.0962
P07256	Cytochrome b-c1 complex subunit 1, mitochondrial OS=Saccharomyces cerevisiae (strain ATCC 204508 / S288c) GN=COR1 PE=1 SV=1 - [QCR1_YEAST]	26.7	1	9	9	9	6.3278e+07	323.193	26.7	9	9					457	50.1969	7.29834
P07342	Acetolactate synthase catalytic subunit, mitochondrial OS=Saccharomyces cerevisiae (strain ATCC 204508 / S288c) GN=ILV2 PE=1 SV=1 - [ILVB_YEAST]	16.74	1	8	8	9	5.19225e+07	266.226	16.74	8	9					687	74.8896	8.51416
P09734	Tubulin alpha-3 chain OS=Saccharomyces cerevisiae (strain ATCC 204508 / S288c) GN=TUB3 PE=1 SV=1 - [TBA3_YEAST]	22.25	3	5	7	9	1.27031e+08	243.821	22.25	7	9					445	49.6625	5.16064
P25642	54S ribosomal protein IMG2, mitochondrial OS=Saccharomyces cerevisiae (strain ATCC 204508 / S288c) GN=IMG2 PE=1 SV=2 - [IMG2_YEAST]	31.51	1	5	5	9	1.07566e+08	221.209	31.51	5	8	60.51	8.22	1	1	146	16.3697	9.84717
P28834	Isocitrate dehydrogenase [NAD] subunit 1, mitochondrial OS=Saccharomyces cerevisiae (strain ATCC 204508 / S288c) GN=IDH1 PE=1 SV=2 - [IDH1_YEAST]	28.33	1	7	7	9	5.31758e+07	153.806	28.33	7	9					360	39.2997	8.99756
P35194	U3 small nucleolar RNA-associated protein 20 OS=Saccharomyces cerevisiae (strain ATCC 204508 / S288c) GN=UTP20 PE=1 SV=3 - [UTP20_YEAST]	3.09	1	8	8	9	3.15214e+07	155.078	3.09	8	9					2493	287.379	7.03467
P38081	Uncharacterized glycosyl hydrolase YBR056W OS=Saccharomyces cerevisiae (strain ATCC 204508 / S288c) GN=YBR056W PE=1 SV=1 - [YBQ6_YEAST]	14.77	1	6	6	9	2.90846e+07	170.053	14.77	6	9					501	57.7858	6.45557
P38431	Eukaryotic translation initiation factor 5 OS=Saccharomyces cerevisiae (strain ATCC 204508 / S288c) GN=TIF5 PE=1 SV=1 - [IF5_YEAST]	28.15	1	9	9	9	7.98827e+07	209.657	28.15	9	9					405	45.2328	5.05908
P41057	40S ribosomal protein S29-A OS=Saccharomyces cerevisiae (strain ATCC 204508 / S288c) GN=RPS29A PE=1 SV=3 - [RS29A_YEAST]	66.07	1	4	5	9	6.91615e+08	240.165	66.07	5	8	33.69	19.64	1	1	56	6.6563	10.272
P50089	Uncharacterized protein YGR237C OS=Saccharomyces cerevisiae (strain ATCC 204508 / S288c) GN=YGR237C PE=1 SV=1 - [YG51_YEAST]	11.97	1	7	7	9	6.46912e+07	260.777	11.97	7	9					785	89.186	9.0708
Q00711	Succinate dehydrogenase [ubiquinone] flavoprotein subunit, mitochondrial OS=Saccharomyces cerevisiae (strain ATCC 204508 / S288c) GN=SDH1 PE=1 SV=1 - [DHSA_YEAST]	11.72	2	7	7	9	9.22032e+07	250.383	11.72	7	9					640	70.1852	7.50342
P14742	Glutamine--fructose-6-phosphate aminotransferase [isomerizing] OS=Saccharomyces cerevisiae (strain ATCC 204508 / S288c) GN=GFA1 PE=1 SV=4 - [GFA1_YEAST]	14.64	1	7	7	8	51138960	267.477	14.64	7	8					717	79.9962	6.43018
P18888	Transcription regulatory protein SNF6 OS=Saccharomyces cerevisiae (strain ATCC 204508 / S288c) GN=SNF6 PE=1 SV=1 - [SNF6_YEAST]	27.11	1	6	6	8	1.1193e+08	135.51	23.8	5	6	67.54	6.33	2	2	332	37.5835	5.70654
P22354	54S ribosomal protein L20, mitochondrial OS=Saccharomyces cerevisiae (strain ATCC 204508 / S288c) GN=MRPL20 PE=1 SV=2 - [RM20_YEAST]	47.18	1	7	7	8	4.65554e+07	51.7316	10.26	2	2	116.39	36.92	5	6	195	22.3776	10.1841
P32473	Pyruvate dehydrogenase E1 component subunit beta, mitochondrial OS=Saccharomyces cerevisiae (strain ATCC 204508 / S288c) GN=PDB1 PE=1 SV=2 - [ODPB_YEAST]	23.5	1	6	6	8	8.25318e+07	261.322	23.5	6	8					366	40.0286	5.30029
P34760	Peroxiredoxin TSA1 OS=Saccharomyces cerevisiae (strain ATCC 204508 / S288c) GN=TSA1 PE=1 SV=3 - [TSA1_YEAST]	45.41	2	6	6	8	8.03815e+07	230.56	45.41	6	8					196	21.5763	5.13525
P38282	Pre-mRNA-splicing factor SPP381 OS=Saccharomyces cerevisiae (strain ATCC 204508 / S288c) GN=SPP381 PE=1 SV=1 - [SP381_YEAST]	22.68	1	5	5	8	1.3881e+08	418.026	22.68	5	8					291	33.7515	5.70654
P39015	Suppressor protein STM1 OS=Saccharomyces cerevisiae (strain ATCC 204508 / S288c) GN=STM1 PE=1 SV=3 - [STM1_YEAST]	30.4	1	5	5	8	8.99929e+07	264.521	30.4	5	7	26.4	5.49	1	1	273	29.9773	9.65674
P40089	U6 snRNA-associated Sm-like protein LSm5 OS=Saccharomyces cerevisiae (strain ATCC 204508 / S288c) GN=LSM5 PE=1 SV=1 - [LSM5_YEAST]	31.18	1	2	2	8	2.04586e+08	315.18	31.18	2	6	104.34	13.98	1	2	93	10.4165	4.62744
P41911	Glycerol-3-phosphate dehydrogenase [NAD(+)] 2, mitochondrial OS=Saccharomyces cerevisiae (strain ATCC 204508 / S288c) GN=GPD2 PE=1 SV=2 - [GPD2_YEAST]	25	1	6	7	8	7.4134e+07	214.135	25	7	8					440	49.3905	7.09326
P47057	Sorting nexin-4 OS=Saccharomyces cerevisiae (strain ATCC 204508 / S288c) GN=SNX4 PE=1 SV=1 - [SNX4_YEAST]	26.71	1	7	7	8	4.94251e+07	272.895	26.71	7	8					423	48.9721	6.49365
P49166	60S ribosomal protein L37-A OS=Saccharomyces cerevisiae (strain ATCC 204508 / S288c) GN=RPL37A PE=1 SV=2 - [RL37A_YEAST]	39.77	1	3	4	8	2.35169e+08	263.757	39.77	4	7	26.29	11.36	1	1	88	9.844	11.6343
P53867	Cysteine protease ATG4 OS=Saccharomyces cerevisiae (strain ATCC 204508 / S288c) GN=ATG4 PE=1 SV=2 - [ATG4_YEAST]	14.57	1	5	5	8	6.99681e+07	168.585	14.57	5	8					494	55.1077	4.69092
P53881	54S ribosomal protein L22, mitochondrial OS=Saccharomyces cerevisiae (strain ATCC 204508 / S288c) GN=MRPL22 PE=1 SV=2 - [RM22_YEAST]	28.48	1	5	5	8	7.66931e+07	202.904	28.48	5	6	83.79	11	2	2	309	34.8758	9.979
Q02892	Nucleolar GTP-binding protein 1 OS=Saccharomyces cerevisiae (strain ATCC 204508 / S288c) GN=NOG1 PE=1 SV=1 - [NOG1_YEAST]	14.68	1	7	7	8	1.51073e+08	187.007	14.68	7	8					647	74.3634	8.79248
Q07362	Protein PBP4 OS=Saccharomyces cerevisiae (strain ATCC 204508 / S288c) GN=PBP4 PE=1 SV=1 - [PBP4_YEAST]	40.54	1	6	6	8	1.4199e+08	286.857	40.54	6	8					185	19.8692	10.3452
Q12167	Required for respiratory growth protein 1, mitochondrial OS=Saccharomyces cerevisiae (strain ATCC 204508 / S288c) GN=RRG1 PE=1 SV=1 - [RRG1_YEAST]	18.9	1	7	7	8	6.0388e+07	190.415	18.9	7	8					365	42.802	9.81787
Q12320	Hydroxyacylglutathione hydrolase, mitochondrial OS=Saccharomyces cerevisiae (strain ATCC 204508 / S288c) GN=GLO4 PE=2 SV=1 - [GLO4_YEAST]	22.81	1	6	6	8	9.62732e+07	198.781	22.81	6	8					285	32.3181	7.47412
P09547	SWI/SNF chromatin-remodeling complex subunit SWI1 OS=Saccharomyces cerevisiae (strain ATCC 204508 / S288c) GN=SWI1 PE=1 SV=1 - [SWI1_YEAST]	4.87	1	6	6	7	6.45195e+07	172.01	4.87	6	6	53.28	0.84	1	1	1314	147.848	8.76318
P25037	Ubiquitin carboxyl-terminal hydrolase 1 OS=Saccharomyces cerevisiae (strain ATCC 204508 / S288c) GN=UBP1 PE=1 SV=2 - [UBP1_YEAST]	11	1	6	6	7	7.2214e+07	185.793	11	6	7					809	92.7117	4.89404
P25554	SAGA-associated factor 29 OS=Saccharomyces cerevisiae (strain ATCC 204508 / S288c) GN=SGF29 PE=1 SV=2 - [SGF29_YEAST]	29.73	1	5	5	7	3.81972e+07	235.053	29.73	5	7					259	29.3628	5.46533
P27466	Calcium/calmodulin-dependent protein kinase I OS=Saccharomyces cerevisiae (strain ATCC 204508 / S288c) GN=CMK1 PE=1 SV=2 - [KCC1_YEAST]	15.47	1	6	6	7	3.91523e+07	181.723	15.47	6	7					446	50.2651	6.11279
P34164	SNF1 protein kinase subunit beta-2 OS=Saccharomyces cerevisiae (strain ATCC 204508 / S288c) GN=SIP2 PE=1 SV=3 - [SIP2_YEAST]	19.52	1	5	6	7	7.61271e+07	163.687	19.52	6	7					415	46.3759	5.66846
P38820	Adenylyltransferase and sulfurtransferase UBA4 OS=Saccharomyces cerevisiae (strain ATCC 204508 / S288c) GN=UBA4 PE=1 SV=1 - [UBA4_YEAST]	15	1	7	7	7	5.46475e+07	215.861	15	7	7					440	49.3299	6.53662
P38930	Casein kinase II subunit beta' OS=Saccharomyces cerevisiae (strain ATCC 204508 / S288c) GN=CKB2 PE=1 SV=1 - [CSK2C_YEAST]	27.13	1	6	6	7	5.68346e+07	172.14	27.13	6	7					258	29.8229	6.04932
P42846	Protein KRI1 OS=Saccharomyces cerevisiae (strain ATCC 204508 / S288c) GN=KRI1 PE=1 SV=1 - [KRI1_YEAST]	16.24	1	6	6	7	65801842	209.223	16.24	6	7					591	68.6125	5.09717
P53628	Transcription regulatory protein SNF12 OS=Saccharomyces cerevisiae (strain ATCC 204508 / S288c) GN=SNF12 PE=1 SV=1 - [SNF12_YEAST]	18.37	1	6	6	7	6.14066e+07	212.264	18.37	6	6	80.24	2.83	1	1	566	63.8311	5.69385
Q06108	Regulator of the glycerol channel 1 OS=Saccharomyces cerevisiae (strain ATCC 204508 / S288c) GN=RGC1 PE=1 SV=1 - [RGC1_YEAST]	6.65	1	6	6	7	3.25961e+07	158.32	6.65	6	7					1083	120.32	9.26123
Q08208	Nucleolar protein 12 OS=Saccharomyces cerevisiae (strain ATCC 204508 / S288c) GN=NOP12 PE=1 SV=1 - [NOP12_YEAST]	19.17	1	6	6	7	5.69235e+07	145.52	15.47	5	6	57.73	3.7	1	1	459	51.9103	9.43701
Q12132	Nutrient and stress factor 1 OS=Saccharomyces cerevisiae (strain ATCC 204508 / S288c) GN=USV1 PE=1 SV=1 - [USV1_YEAST]	12.53	1	5	5	7	1.24258e+08	80.14	12.53	5	7					391	43.4911	9.75928
Q6Q547	H/ACA ribonucleoprotein complex subunit 3 OS=Saccharomyces cerevisiae (strain ATCC 204508 / S288c) GN=NOP10 PE=1 SV=1 - [NOP10_YEAST]	51.72	1	4	4	7	1.71201e+08	202.963	51.72	4	7					58	6.63154	10.1694
Q99247	Uncharacterized WD repeat-containing protein YOL087C OS=Saccharomyces cerevisiae (strain ATCC 204508 / S288c) GN=YOL087C PE=1 SV=1 - [YO087_YEAST]	7.62	1	7	7	7	4.92595e+07	180.217	7.62	7	7					1116	125.304	6.68311
P00445	Superoxide dismutase [Cu-Zn] OS=Saccharomyces cerevisiae (strain ATCC 204508 / S288c) GN=SOD1 PE=1 SV=2 - [SODC_YEAST]	29.22	1	4	4	6	9.06077e+07	139.11	29.22	4	6					154	15.8449	5.99854
P10622	60S acidic ribosomal protein P1-beta OS=Saccharomyces cerevisiae (strain ATCC 204508 / S288c) GN=RPP1B PE=1 SV=3 - [RLA3_YEAST]	15.09	1	1	1	6	3.7322e+08	432.68	15.09	1	4	84.56	15.09	1	2	106	10.6611	4.00537
P16140	V-type proton ATPase subunit B OS=Saccharomyces cerevisiae (strain ATCC 204508 / S288c) GN=VMA2 PE=1 SV=2 - [VATB_YEAST]	15.86	1	6	6	6	3.32436e+07	205.466	15.86	6	6					517	57.7134	5.07178
P17505	Malate dehydrogenase, mitochondrial OS=Saccharomyces cerevisiae (strain ATCC 204508 / S288c) GN=MDH1 PE=1 SV=2 - [MDHM_YEAST]	23.05	1	6	6	6	3.2444e+07	209.123	23.05	6	6					334	35.6279	8.47021
P24309	Lariat debranching enzyme OS=Saccharomyces cerevisiae (strain ATCC 204508 / S288c) GN=DBR1 PE=1 SV=1 - [DBR1_YEAST]	12.1	1	4	4	6	6.00766e+07	122.967	12.1	4	6					405	47.7111	7.86963
P25367	[PIN+] prion protein RNQ1 OS=Saccharomyces cerevisiae (strain ATCC 204508 / S288c) GN=RNQ1 PE=1 SV=2 - [RNQ1_YEAST]	16.3	1	4	4	6	1.27324e+08	174.707	16.3	4	6					405	42.5538	6.63916
P28007	H/ACA ribonucleoprotein complex subunit 1 OS=Saccharomyces cerevisiae (strain ATCC 204508 / S288c) GN=GAR1 PE=1 SV=1 - [GAR1_YEAST]	11.71	1	2	2	6	2.14404e+08	210.06	11.71	2	4	114.98	11.71	2	2	205	21.4671	11.4585
P33201	mRNA turnover protein 4 OS=Saccharomyces cerevisiae (strain ATCC 204508 / S288c) GN=MRT4 PE=1 SV=1 - [MRT4_YEAST]	36.02	1	6	6	6	7.71493e+07	165.48	36.02	6	6					236	27.0411	8.55811
P33203	Pre-mRNA-processing protein PRP40 OS=Saccharomyces cerevisiae (strain ATCC 204508 / S288c) GN=PRP40 PE=1 SV=1 - [PRP40_YEAST]	10.63	1	4	4	6	3.7177e+08	172.14	10.63	4	5	43.01	2.23	1	1	583	69.0226	8.90967
P33399	La protein homolog OS=Saccharomyces cerevisiae (strain ATCC 204508 / S288c) GN=LHP1 PE=1 SV=2 - [LHP1_YEAST]	17.82	1	4	4	6	4.21203e+07	89.89	17.82	4	4	34.63	9.45	2	2	275	32.0844	8.54346
P35996	54S ribosomal protein L38, mitochondrial OS=Saccharomyces cerevisiae (strain ATCC 204508 / S288c) GN=MRPL38 PE=1 SV=1 - [RM38_YEAST]	23.19	1	4	4	6	6.5938e+07	156.52	21.74	3	4	108.97	11.59	2	2	138	14.8949	9.81787
P36516	54S ribosomal protein L3, mitochondrial OS=Saccharomyces cerevisiae (strain ATCC 204508 / S288c) GN=MRPL3 PE=1 SV=2 - [RM03_YEAST]	17.95	1	5	5	6	4.56843e+07	164.152	14.1	4	4	114.6	10	2	2	390	43.9719	9.42236
P36521	54S ribosomal protein L11, mitochondrial OS=Saccharomyces cerevisiae (strain ATCC 204508 / S288c) GN=MRPL11 PE=1 SV=2 - [RM11_YEAST]	26.91	1	5	5	6	5.71025e+07	179.847	26.91	5	6					249	28.497	9.70068
P38630	Replication factor C subunit 1 OS=Saccharomyces cerevisiae (strain ATCC 204508 / S288c) GN=RFC1 PE=1 SV=1 - [RFC1_YEAST]	8.94	1	5	5	6	6.12017e+07	288.31	8.94	5	6					861	94.8444	9.21729
P38783	Protein FYV4, mitochondrial OS=Saccharomyces cerevisiae (strain ATCC 204508 / S288c) GN=FYV4 PE=1 SV=1 - [FYV4_YEAST]	35.38	1	4	4	6	2.79407e+07	47.44	12.31	2	3	160.803	23.08	2	3	130	15.2821	10.2866
P40188	Respiratory growth induced protein 2 OS=Saccharomyces cerevisiae (strain ATCC 204508 / S288c) GN=RGI2 PE=1 SV=1 - [RGI2_YEAST]	24.39	1	3	3	6	1.28316e+08	169.333	24.39	3	6					164	19.2168	7.38623
P53551	Histone H1 OS=Saccharomyces cerevisiae (strain ATCC 204508 / S288c) GN=HHO1 PE=1 SV=1 - [H1_YEAST]	27.52	1	6	6	6	4.94656e+07	185.847	27.52	6	6					258	27.7865	10.2134
P53739	Flippase kinase 1 OS=Saccharomyces cerevisiae (strain ATCC 204508 / S288c) GN=FPK1 PE=1 SV=1 - [FPK1_YEAST]	8.85	1	6	6	6	5.91507e+07	161.047	8.85	6	6					893	100.484	7.97217
P53875	54S ribosomal protein L19, mitochondrial OS=Saccharomyces cerevisiae (strain ATCC 204508 / S288c) GN=MRPL19 PE=1 SV=1 - [RM19_YEAST]	26.58	1	3	3	6	6.75279e+07	116.73	26.58	3	5	40.62	13.29	1	1	158	16.6591	9.87646
Q02336	Transcriptional adapter 2 OS=Saccharomyces cerevisiae (strain ATCC 204508 / S288c) GN=ADA2 PE=1 SV=1 - [ADA2_YEAST]	17.05	1	6	6	6	4.90582e+07	265.56	17.05	6	6					434	50.5371	6.66846
Q02772	Mitochondrial protein PET191 OS=Saccharomyces cerevisiae (strain ATCC 204508 / S288c) GN=PET191 PE=1 SV=1 - [PT191_YEAST]	56.48	1	6	6	6	1.0337e+08	164.823	56.48	6	6					108	12.3861	7.92822
Q04599	54S ribosomal protein L1, mitochondrial OS=Saccharomyces cerevisiae (strain ATCC 204508 / S288c) GN=MRPL1 PE=1 SV=1 - [RM01_YEAST]	21.05	1	5	5	6	4.44721e+07	61.2567	12.98	3	3	50.8115	10.53	3	3	285	30.9767	9.96436
Q06109	Required for respiratory growth protein 8, mitochondrial OS=Saccharomyces cerevisiae (strain ATCC 204508 / S288c) GN=RRG8 PE=1 SV=1 - [RRG8_YEAST]	27.08	1	6	6	6	6.25421e+07	82.36	27.08	6	6					277	31.1135	9.23193
Q08746	Regulator of ribosome biosynthesis OS=Saccharomyces cerevisiae (strain ATCC 204508 / S288c) GN=RRS1 PE=1 SV=1 - [RRS1_YEAST]	27.09	1	4	4	6	4.34454e+07	181.397	27.09	4	6					203	22.9491	9.46631
Q12406	Actin-related protein 7 OS=Saccharomyces cerevisiae (strain ATCC 204508 / S288c) GN=ARP7 PE=1 SV=1 - [ARP7_YEAST]	15.72	1	6	6	6	7.31145e+07	109.18	15.72	6	6					477	53.7761	5.47803
O13547	Covalently-linked cell wall protein 14 OS=Saccharomyces cerevisiae (strain ATCC 204508 / S288c) GN=CCW14 PE=1 SV=1 - [CCW14_YEAST]	17.65	1	2	2	5	417105218	341.754	17.65	2	5					238	23.2539	5.93506
O14467	Multiprotein-bridging factor 1 OS=Saccharomyces cerevisiae (strain ATCC 204508 / S288c) GN=MBF1 PE=1 SV=2 - [MBF1_YEAST]	32.45	1	4	4	5	0					136.79	32.45	4	5	151	16.3938	10.6089
P00830	ATP synthase subunit beta, mitochondrial OS=Saccharomyces cerevisiae (strain ATCC 204508 / S288c) GN=ATP2 PE=1 SV=2 - [ATPB_YEAST]	10.96	1	4	4	5	4.43096e+07	172.03	10.96	4	5					511	54.7599	5.70654
P04650	60S ribosomal protein L39 OS=Saccharomyces cerevisiae (strain ATCC 204508 / S288c) GN=RPL39 PE=1 SV=3 - [RL39_YEAST]	35.29	1	2	2	5	2.2819e+08	75.44	35.29	2	5					51	6.33755	12.5571
P04806	Hexokinase-1 OS=Saccharomyces cerevisiae (strain ATCC 204508 / S288c) GN=HXK1 PE=1 SV=2 - [HXKA_YEAST]	17.73	1	5	5	5	3.8196e+07	141.83	17.73	5	5					485	53.7045	5.45264
P0CX33	40S ribosomal protein S30-A OS=Saccharomyces cerevisiae (strain ATCC 204508 / S288c) GN=RPS30A PE=1 SV=1 - [RS30A_YEAST]	30.16	1	3	3	5	1.5036e+08	109.174	30.16	3	5					63	7.11405	11.6782
P12962	Cap-associated protein CAF20 OS=Saccharomyces cerevisiae (strain ATCC 204508 / S288c) GN=CAF20 PE=1 SV=2 - [CAF20_YEAST]	37.89	1	5	5	5	219697102	101.72	37.89	5	5					161	18.2122	5.96045
P15108	ATP-dependent molecular chaperone HSC82 OS=Saccharomyces cerevisiae (strain ATCC 204508 / S288c) GN=HSC82 PE=1 SV=4 - [HSC82_YEAST]	8.23	2	5	5	5	2.16416e+07	205.281	8.23	5	5					705	80.8497	4.83057
P15274	AMP deaminase OS=Saccharomyces cerevisiae (strain ATCC 204508 / S288c) GN=AMD1 PE=1 SV=2 - [AMPD_YEAST]	8.15	1	5	5	5	3.06051e+07	112.78	8.15	5	5					810	93.2438	6.60986
P16474	78 kDa glucose-regulated protein homolog OS=Saccharomyces cerevisiae (strain ATCC 204508 / S288c) GN=KAR2 PE=1 SV=1 - [GRP78_YEAST]	4.25	1	1	3	5	6.50354e+07	152.252	4.25	3	4	36.45	1.03	1	1	682	74.4223	4.93213
P16862	6-phosphofructokinase subunit beta OS=Saccharomyces cerevisiae (strain ATCC 204508 / S288c) GN=PFK2 PE=1 SV=4 - [K6PF2_YEAST]	6.36	1	5	5	5	4.75695e+07	216.634	6.36	5	5					959	104.552	6.66846
P19454	Casein kinase II subunit alpha' OS=Saccharomyces cerevisiae (strain ATCC 204508 / S288c) GN=CKA2 PE=1 SV=2 - [CSK22_YEAST]	17.7	1	5	5	5	4.35426e+07	174.72	17.7	5	5					339	39.3784	8.52881
P20084	54S ribosomal protein L33, mitochondrial OS=Saccharomyces cerevisiae (strain ATCC 204508 / S288c) GN=MRPL33 PE=1 SV=4 - [RM33_YEAST]	29.07	1	2	2	5	4.94752e+07	46.19	29.07	2	3	35.86	29.07	2	2	86	9.52539	10.1987
P31334	54S ribosomal protein L9, mitochondrial OS=Saccharomyces cerevisiae (strain ATCC 204508 / S288c) GN=MRPL9 PE=1 SV=3 - [RM09_YEAST]	17.84	1	4	4	5	2.03576e+07	92.01	8.92	2	2	73.9967	8.92	2	3	269	29.7716	10.1841
P32578	SNF1 protein kinase subunit beta-1 OS=Saccharomyces cerevisiae (strain ATCC 204508 / S288c) GN=SIP1 PE=1 SV=2 - [SIP1_YEAST]	9.2	1	5	5	5	3.31307e+07	158.94	9.2	5	5					815	91.0148	6.58057
P32605	U1 small nuclear ribonucleoprotein A OS=Saccharomyces cerevisiae (strain ATCC 204508 / S288c) GN=MUD1 PE=1 SV=1 - [RU1A_YEAST]	15.77	1	3	3	5	3.22305e+07	118.85	10.74	2	2	76.1367	8.72	2	3	298	34.3567	10.1548
P36517	54S ribosomal protein L4, mitochondrial OS=Saccharomyces cerevisiae (strain ATCC 204508 / S288c) GN=MRPL4 PE=1 SV=2 - [RM04_YEAST]	17.87	1	4	4	5	6.91268e+07	169.366	17.87	4	5					319	36.9421	7.6499
P36526	54S ribosomal protein L27, mitochondrial OS=Saccharomyces cerevisiae (strain ATCC 204508 / S288c) GN=MRPL27 PE=1 SV=2 - [RM27_YEAST]	23.29	1	3	3	5	4.7997e+07	155.91	23.29	3	4	91.1	8.9	1	1	146	16.4817	10.1255
P38816	Thioredoxin reductase 2, mitochondrial OS=Saccharomyces cerevisiae (strain ATCC 204508 / S288c) GN=TRR2 PE=1 SV=1 - [TRXB2_YEAST]	19.88	1	3	4	5	2.27318e+07	168.29	19.88	4	5					342	37.0639	6.87354
P40339	Replication factor C subunit 4 OS=Saccharomyces cerevisiae (strain ATCC 204508 / S288c) GN=RFC4 PE=1 SV=1 - [RFC4_YEAST]	17.34	1	4	4	5	3.64293e+07	152.475	17.34	4	5					323	36.1262	9.1001
P40856	SIT4-associating protein SAP185 OS=Saccharomyces cerevisiae (strain ATCC 204508 / S288c) GN=SAP185 PE=1 SV=1 - [SA185_YEAST]	6.33	1	5	5	5	4.59989e+07	178.409	6.33	5	5					1058	121.327	4.42432
P40858	54S ribosomal protein L49, mitochondrial OS=Saccharomyces cerevisiae (strain ATCC 204508 / S288c) GN=MRPL49 PE=1 SV=2 - [RN49_YEAST]	32.3	1	3	3	5	3.60335e+07	191.083	20.5	2	3	25.8	20.5	2	2	161	18.3761	10.7847
P41903	Peroxisomal acyl-coenzyme A thioester hydrolase 1 OS=Saccharomyces cerevisiae (strain ATCC 204508 / S288c) GN=TES1 PE=1 SV=1 - [PTE1_YEAST]	14.33	1	4	4	5	5.1419e+07	63.04	14.33	4	5					349	40.2343	8.79248
P43638	MAP-homologous protein 1 OS=Saccharomyces cerevisiae (strain ATCC 204508 / S288c) GN=MHP1 PE=1 SV=1 - [MHP1_YEAST]	3.79	1	4	4	5	3.11905e+07	139.18	3.79	4	5					1398	155.111	7.29834
P43639	Casein kinase II subunit beta OS=Saccharomyces cerevisiae (strain ATCC 204508 / S288c) GN=CKB1 PE=1 SV=1 - [CSK2B_YEAST]	18.71	1	4	4	5	1.19542e+08	235.07	18.71	4	5					278	32.244	4.61475
P49686	Nucleoporin NUP42 OS=Saccharomyces cerevisiae (strain ATCC 204508 / S288c) GN=NUP42 PE=1 SV=1 - [NUP42_YEAST]	16.28	1	4	4	5	7.20126e+07	306.42	16.28	4	5					430	42.7522	9.93506
P53158	Biogenesis of lysosome-related organelles complex 1 subunit KXD1 OS=Saccharomyces cerevisiae (strain ATCC 204508 / S288c) GN=KXD1 PE=1 SV=1 - [KXD1_YEAST]	3.21	1	1	1	5	54735692	31.12	3.21	1	5					218	24.4276	4.39893
P53252	Sphingolipid long chain base-responsive protein PIL1 OS=Saccharomyces cerevisiae (strain ATCC 204508 / S288c) GN=PIL1 PE=1 SV=1 - [PIL1_YEAST]	24.48	1	4	4	5	6.4347e+07	262.69	24.48	4	5					339	38.3261	4.62744
P57743	U6 snRNA-associated Sm-like protein LSm3 OS=Saccharomyces cerevisiae (strain ATCC 204508 / S288c) GN=LSM3 PE=1 SV=1 - [LSM3_YEAST]	60.67	1	3	3	5	5.10303e+07	154.79	60.67	3	5					89	10.024	4.41162
Q03656	Serine/threonine-protein kinase SKY1 OS=Saccharomyces cerevisiae (strain ATCC 204508 / S288c) GN=SKY1 PE=1 SV=1 - [SKY1_YEAST]	7.01	1	4	4	5	4.13207e+07	134.23	7.01	4	5					742	83.1858	6.22705
Q04225	Ribosome assembly protein RRB1 OS=Saccharomyces cerevisiae (strain ATCC 204508 / S288c) GN=RRB1 PE=1 SV=1 - [RRB1_YEAST]	15.07	1	5	5	5	6.05241e+07	224.12	15.07	5	5					511	57.2262	4.62744
Q04233	Protein GIS4 OS=Saccharomyces cerevisiae (strain ATCC 204508 / S288c) GN=GIS4 PE=1 SV=1 - [GIS4_YEAST]	5.68	1	4	4	5	5.81793e+07	216.43	5.68	4	5					774	87.0866	4.98291
Q04739	SNF1 protein kinase subunit beta-3 OS=Saccharomyces cerevisiae (strain ATCC 204508 / S288c) GN=GAL83 PE=1 SV=1 - [GAL83_YEAST]	13.19	1	3	4	5	6.5808e+07	108.62	13.19	4	5					417	46.6192	4.88135
Q05900	U1 small nuclear ribonucleoprotein C OS=Saccharomyces cerevisiae (strain ATCC 204508 / S288c) GN=YHC1 PE=1 SV=1 - [RU1C_YEAST]	17.32	1	4	4	5	2.19179e+07	51.1933	17.32	4	4	41.2	4.76	1	1	231	27.028	10.1108
Q06217	Small nuclear ribonucleoprotein Sm D2 OS=Saccharomyces cerevisiae (strain ATCC 204508 / S288c) GN=SMD2 PE=1 SV=2 - [SMD2_YEAST]	23.64	1	2	2	5	8.82311e+07	110.41	23.64	2	5					110	12.8449	9.15869
Q07825	Putative Xaa-Pro aminopeptidase FRA1 OS=Saccharomyces cerevisiae (strain ATCC 204508 / S288c) GN=FRA1 PE=1 SV=1 - [FRA1_YEAST]	8.81	1	4	4	5	3.78315e+07	225.243	8.81	4	5					749	84.8706	6.85889
Q12092	Autophagy-related protein 29 OS=Saccharomyces cerevisiae (strain ATCC 204508 / S288c) GN=ATG29 PE=1 SV=1 - [ATG29_YEAST]	38.5	1	4	4	5	0					99.84	38.5	4	5	213	24.6923	5.17334
Q12161	RING finger protein PSH1 OS=Saccharomyces cerevisiae (strain ATCC 204508 / S288c) GN=PSH1 PE=1 SV=1 - [PSH1_YEAST]	6.4	1	3	3	5	4.54895e+07	43.42	6.4	3	5					406	47.0393	4.42432
Q12315	Nucleoporin GLE1 OS=Saccharomyces cerevisiae (strain ATCC 204508 / S288c) GN=GLE1 PE=1 SV=1 - [GLE1_YEAST]	7.43	1	4	4	5	9.68262e+07	206.198	7.43	4	5					538	62.0346	8.92432
P00127	Cytochrome b-c1 complex subunit 6 OS=Saccharomyces cerevisiae (strain ATCC 204508 / S288c) GN=QCR6 PE=1 SV=2 - [QCR6_YEAST]	19.05	1	3	3	4	9.92498e+07	102.63	19.05	3	4					147	17.2466	4.09424
P01095	Protease B inhibitors 2 and 1 OS=Saccharomyces cerevisiae (strain ATCC 204508 / S288c) GN=PBI2 PE=1 SV=3 - [IPB2_YEAST]	52	1	3	3	4	2.54655e+07	88.0695	52	3	4					75	8.58452	6.80029
P03874	Cytochrome B pre-mRNA-processing protein 2 OS=Saccharomyces cerevisiae (strain ATCC 204508 / S288c) GN=CBP2 PE=1 SV=2 - [CBP2_YEAST]	8.89	1	4	4	4	3.33866e+07	127.818	6.98	3	3	49.48	1.9	1	1	630	73.8141	8.99756
P04385	Galactokinase OS=Saccharomyces cerevisiae (strain ATCC 204508 / S288c) GN=GAL1 PE=1 SV=4 - [GAL1_YEAST]	9.28	1	4	4	4	5.24822e+07	102.2	9.28	4	4					528	57.9073	6.72705
P05318	60S acidic ribosomal protein P1-alpha OS=Saccharomyces cerevisiae (strain ATCC 204508 / S288c) GN=RPP1A PE=1 SV=4 - [RLA1_YEAST]	43.4	1	2	2	4	2.5204e+08	225.57	43.4	2	4					106	10.9013	3.87842
P06844	Protein SPT3 OS=Saccharomyces cerevisiae (strain ATCC 204508 / S288c) GN=SPT3 PE=1 SV=1 - [SPT3_YEAST]	9.79	1	4	4	4	7.22803e+07	78.58	9.79	4	4					337	38.7757	7.98682
P08566	Pentafunctional AROM polypeptide OS=Saccharomyces cerevisiae (strain ATCC 204508 / S288c) GN=ARO1 PE=1 SV=1 - [ARO1_YEAST]	4.28	1	4	4	4	5.85334e+07	173.218	4.28	4	4					1588	174.645	6.27783
P10964	DNA-directed RNA polymerase I subunit RPA190 OS=Saccharomyces cerevisiae (strain ATCC 204508 / S288c) GN=RPA190 PE=1 SV=2 - [RPA1_YEAST]	2.76	1	4	4	4	1.99188e+07	89.4131	2.76	4	4					1664	186.314	7.07861
P12709	Glucose-6-phosphate isomerase OS=Saccharomyces cerevisiae (strain ATCC 204508 / S288c) GN=PGI1 PE=1 SV=3 - [G6PI_YEAST]	7.76	1	3	3	4	4.08557e+07	142.79	7.76	3	4					554	61.2611	6.45557
P14832	Peptidyl-prolyl cis-trans isomerase OS=Saccharomyces cerevisiae (strain ATCC 204508 / S288c) GN=CPR1 PE=1 SV=3 - [CYPH_YEAST]	20.99	1	2	2	4	4.89924e+07	154.863	20.99	2	4					162	17.3797	7.44482
P15442	Serine/threonine-protein kinase GCN2 OS=Saccharomyces cerevisiae (strain ATCC 204508 / S288c) GN=GCN2 PE=1 SV=3 - [GCN2_YEAST]	4.16	1	4	4	4	3.26532e+07	144.23	4.16	4	4					1659	190.075	6.3667
P18961	Serine/threonine-protein kinase YPK2/YKR2 OS=Saccharomyces cerevisiae (strain ATCC 204508 / S288c) GN=YPK2 PE=1 SV=1 - [YPK2_YEAST]	8.86	1	4	4	4	25961238	213.21	8.86	4	4					677	76.6165	7.6499
P22211	Nitrogen permease reactivator protein OS=Saccharomyces cerevisiae (strain ATCC 204508 / S288c) GN=NPR1 PE=1 SV=2 - [NPR1_YEAST]	4.18	1	3	3	4	2.51705e+07	129.8	4.18	3	4					790	85.9371	8.36768
P22579	Transcriptional regulatory protein SIN3 OS=Saccharomyces cerevisiae (strain ATCC 204508 / S288c) GN=SIN3 PE=1 SV=2 - [SIN3_YEAST]	4.1	1	4	4	4	3.54915e+07	184.78	4.1	4	4					1536	174.731	5.61768
P25333	Serine/threonine-protein kinase HAL4/SAT4 OS=Saccharomyces cerevisiae (strain ATCC 204508 / S288c) GN=SAT4 PE=1 SV=1 - [HAL4_YEAST]	8.62	1	4	4	4	5.84845e+07	89.75	8.62	4	4					603	66.6231	9.18799
P25605	Acetolactate synthase small subunit, mitochondrial OS=Saccharomyces cerevisiae (strain ATCC 204508 / S288c) GN=ILV6 PE=1 SV=2 - [ILV6_YEAST]	13.27	1	3	3	4	7.36385e+07	179.406	13.27	3	4					309	33.9654	6.52197
P25626	54S ribosomal protein IMG1, mitochondrial OS=Saccharomyces cerevisiae (strain ATCC 204508 / S288c) GN=IMG1 PE=1 SV=1 - [IMG1_YEAST]	20.12	1	3	3	4	4.1401e+07	63.95	14.2	2	2	43.96	5.92	1	2	169	19.3817	10.3892
P28817	3-hydroxyisobutyryl-CoA hydrolase, mitochondrial OS=Saccharomyces cerevisiae (strain ATCC 204508 / S288c) GN=EHD3 PE=1 SV=2 - [HIBCH_YEAST]	10.4	1	4	4	4	0					123.67	10.4	4	4	500	56.2525	8.33838
P29509	Thioredoxin reductase 1 OS=Saccharomyces cerevisiae (strain ATCC 204508 / S288c) GN=TRR1 PE=1 SV=3 - [TRXB1_YEAST]	19.12	1	2	3	4	4.17784e+07	218.34	19.12	3	4					319	34.2164	5.93506
P32497	Eukaryotic translation initiation factor 3 subunit C OS=Saccharomyces cerevisiae (strain ATCC 204508 / S288c) GN=NIP1 PE=1 SV=2 - [EIF3C_YEAST]	4.06	1	3	3	4	7.0526e+07	146.32	4.06	3	4					812	93.147	4.99561
P32606	Putative mitochondrial translation system component PET127 OS=Saccharomyces cerevisiae (strain ATCC 204508 / S288c) GN=PET127 PE=1 SV=2 - [PT127_YEAST]	6.25	1	4	4	4	3.55639e+07	152.42	6.25	4	4					800	93.3497	9.27588
P34756	1-phosphatidylinositol 3-phosphate 5-kinase FAB1 OS=Saccharomyces cerevisiae (strain ATCC 204508 / S288c) GN=FAB1 PE=1 SV=3 - [FAB1_YEAST]	1.93	1	4	4	4	3.00056e+07	89.3	1.93	4	4					2278	257.26	8.38232
P35189	Transcription initiation factor TFIID subunit 14 OS=Saccharomyces cerevisiae (strain ATCC 204508 / S288c) GN=TAF14 PE=1 SV=1 - [TAF14_YEAST]	22.95	1	4	4	4	7.33267e+07	188.85	22.95	4	4					244	27.4233	5.2876
P36003	Nitrogen network kinase 1 OS=Saccharomyces cerevisiae (strain ATCC 204508 / S288c) GN=NNK1 PE=1 SV=1 - [NNK1_YEAST]	4.53	1	4	4	4	5.17396e+07	90.82	4.53	4	4					928	103.892	8.77783
P36520	54S ribosomal protein L10, mitochondrial OS=Saccharomyces cerevisiae (strain ATCC 204508 / S288c) GN=MRPL10 PE=1 SV=2 - [RM10_YEAST]	13.66	1	4	4	4	4.8735e+07	90.2134	13.66	4	4					322	36.3247	10.3599
P38249	Eukaryotic translation initiation factor 3 subunit A OS=Saccharomyces cerevisiae (strain ATCC 204508 / S288c) GN=RPG1 PE=1 SV=1 - [EIF3A_YEAST]	3.84	1	3	3	4	3.85911e+07	49.73	3.84	3	4					964	110.276	6.30322
P38251	Replication factor C subunit 5 OS=Saccharomyces cerevisiae (strain ATCC 204508 / S288c) GN=RFC5 PE=1 SV=1 - [RFC5_YEAST]	13.28	1	4	4	4	3.98997e+07	162.53	13.28	4	4					354	39.9161	8.20654
P38828	Protein LSM12 OS=Saccharomyces cerevisiae (strain ATCC 204508 / S288c) GN=LSM12 PE=1 SV=1 - [LSM12_YEAST]	16.58	1	3	3	4	1.18607e+08	117.3	16.58	3	4					187	21.3005	9.39307
P39990	13 kDa ribonucleoprotein-associated protein OS=Saccharomyces cerevisiae (strain ATCC 204508 / S288c) GN=SNU13 PE=1 SV=1 - [SNU13_YEAST]	13.49	1	2	2	4	87950754	118.058	13.49	2	4					126	13.5603	7.85498
P40217	Eukaryotic translation initiation factor 3 subunit I OS=Saccharomyces cerevisiae (strain ATCC 204508 / S288c) GN=TIF34 PE=1 SV=1 - [EIF3I_YEAST]	13.83	1	4	4	4	2.13858e+07	38.23	13.83	4	4					347	38.7311	5.66846
P40513	Mitochondrial acidic protein MAM33 OS=Saccharomyces cerevisiae (strain ATCC 204508 / S288c) GN=MAM33 PE=1 SV=1 - [MAM33_YEAST]	14.66	1	3	3	4	19324410	242.401	14.66	3	4					266	30.1138	4.57666
P43612	SIT4-associating protein SAP155 OS=Saccharomyces cerevisiae (strain ATCC 204508 / S288c) GN=SAP155 PE=1 SV=4 - [SA155_YEAST]	5.59	1	4	4	4	34606245	92.78	5.59	4	4					1002	114.931	4.71631
P47017	Sm-like protein LSm1 OS=Saccharomyces cerevisiae (strain ATCC 204508 / S288c) GN=LSM1 PE=1 SV=1 - [LSM1_YEAST]	28.49	1	4	4	4	3.67287e+07	66.12	28.49	4	4					172	20.2941	6.01123
P53207	U1 small nuclear ribonucleoprotein component SNU71 OS=Saccharomyces cerevisiae (strain ATCC 204508 / S288c) GN=SNU71 PE=1 SV=1 - [SNU71_YEAST]	12.58	1	4	4	4	2.42135e+07	155.76	12.58	4	4					620	71.3393	4.98291
P53552	THO complex subunit 2 OS=Saccharomyces cerevisiae (strain ATCC 204508 / S288c) GN=THO2 PE=1 SV=1 - [THO2_YEAST]	3.76	1	4	4	4	4.12337e+07	105.12	3.76	4	4					1597	183.816	7.66455
Q00055	Glycerol-3-phosphate dehydrogenase [NAD(+)] 1 OS=Saccharomyces cerevisiae (strain ATCC 204508 / S288c) GN=GPD1 PE=1 SV=4 - [GPD1_YEAST]	14.32	1	2	3	4	5.90951e+07	124.762	14.32	3	4					391	42.8416	5.46533
Q01560	Nucleolar protein 3 OS=Saccharomyces cerevisiae (strain ATCC 204508 / S288c) GN=NPL3 PE=1 SV=1 - [NOP3_YEAST]	11.59	1	3	3	4	4.0191e+07	126.61	11.59	3	4					414	45.3798	5.5415
Q03010	Transcriptional regulatory protein UME1 OS=Saccharomyces cerevisiae (strain ATCC 204508 / S288c) GN=UME1 PE=1 SV=1 - [UME1_YEAST]	12.17	1	3	3	4	5.02474e+07	158.43	12.17	3	4					460	50.9898	5.24951
Q03973	High mobility group protein 1 OS=Saccharomyces cerevisiae (strain ATCC 204508 / S288c) GN=HMO1 PE=1 SV=1 - [HMO1_YEAST]	19.92	1	3	3	4	3.11518e+07	203.4	19.92	3	4					246	27.5273	8.51416
Q04693	Pre-mRNA-splicing factor RSE1 OS=Saccharomyces cerevisiae (strain ATCC 204508 / S288c) GN=RSE1 PE=1 SV=1 - [RSE1_YEAST]	3.45	1	4	4	4	1.25308e+07	105.87	3.45	4	4					1361	153.687	5.8335
Q06071	Biogenesis of lysosome-related organelles complex 1 subunit BLS1 OS=Saccharomyces cerevisiae (strain ATCC 204508 / S288c) GN=BLS1 PE=1 SV=1 - [BL1S1_YEAST]	27.05	1	3	3	4	6.09849e+07	138.478	27.05	3	4					122	14.5395	7.97217
Q07843	Increased recombination centers protein 19 OS=Saccharomyces cerevisiae (strain ATCC 204508 / S288c) GN=IRC19 PE=2 SV=1 - [IRC19_YEAST]	12.17	1	3	3	4	5.64919e+07	79.19	12.17	3	4					230	27.3606	9.78857
Q07915	Ribosome biogenesis protein RLP24 OS=Saccharomyces cerevisiae (strain ATCC 204508 / S288c) GN=RLP24 PE=1 SV=1 - [RLP24_YEAST]	8.54	1	2	2	4	8.25868e+07	100.8	8.54	2	3	28.23	5.03	1	1	199	23.9604	9.56885
Q08045	Long chronological lifespan protein 2 OS=Saccharomyces cerevisiae (strain ATCC 204508 / S288c) GN=LCL2 PE=1 SV=1 - [LCL2_YEAST]	11.45	1	2	2	4	2.69404e+08	70.41	11.45	2	4					131	14.9122	8.11865
Q12060	Transcriptional coactivator HFI1/ADA1 OS=Saccharomyces cerevisiae (strain ATCC 204508 / S288c) GN=HFI1 PE=1 SV=1 - [HFI1_YEAST]	8.81	1	4	4	4	4.09877e+07	67.8401	8.81	4	4					488	54.4325	5.68115
Q12230	Sphingolipid long chain base-responsive protein LSP1 OS=Saccharomyces cerevisiae (strain ATCC 204508 / S288c) GN=LSP1 PE=1 SV=1 - [LSP1_YEAST]	8.21	1	4	4	4	3.34473e+07	77.44	8.21	4	4					341	38.048	4.70361
Q12432	Chromatin modification-related protein EAF3 OS=Saccharomyces cerevisiae (strain ATCC 204508 / S288c) GN=EAF3 PE=1 SV=1 - [EAF3_YEAST]	10.47	1	4	4	4	29477798	118.26	10.47	4	4					401	45.175	8.30908
O13539	THO complex subunit THP2 OS=Saccharomyces cerevisiae (strain ATCC 204508 / S288c) GN=THP2 PE=1 SV=1 - [THP2_YEAST]	17.24	1	3	3	3	40001160	87.38	17.24	3	3					261	30.2804	5.09717
P04147	Polyadenylate-binding protein, cytoplasmic and nuclear OS=Saccharomyces cerevisiae (strain ATCC 204508 / S288c) GN=PAB1 PE=1 SV=4 - [PABP_YEAST]	6.07	1	3	3	3	6.59502e+07	109.523	6.07	3	3					577	64.304	5.97314
P04840	Mitochondrial outer membrane protein porin 1 OS=Saccharomyces cerevisiae (strain ATCC 204508 / S288c) GN=POR1 PE=1 SV=4 - [VDAC1_YEAST]	12.01	1	3	3	3	4.34348e+07	88.37	12.01	3	3					283	30.4095	7.92822
P04911	Histone H2A.1 OS=Saccharomyces cerevisiae (strain ATCC 204508 / S288c) GN=HTA1 PE=1 SV=2 - [H2A1_YEAST]	24.24	2	2	2	3	4.7622e+07	51.4033	24.24	2	3					132	13.9807	10.6675
P06103	Eukaryotic translation initiation factor 3 subunit B OS=Saccharomyces cerevisiae (strain ATCC 204508 / S288c) GN=PRT1 PE=1 SV=1 - [EIF3B_YEAST]	4.98	1	3	3	3	1.5854e+07	43.47	4.98	3	3					763	88.0743	6.01123
P06168	Ketol-acid reductoisomerase, mitochondrial OS=Saccharomyces cerevisiae (strain ATCC 204508 / S288c) GN=ILV5 PE=1 SV=1 - [ILV5_YEAST]	6.33	1	2	2	3	4.73236e+07	90.01	6.33	2	3					395	44.3407	9.0415
P07703	DNA-directed RNA polymerases I and III subunit RPAC1 OS=Saccharomyces cerevisiae (strain ATCC 204508 / S288c) GN=RPC40 PE=1 SV=1 - [RPAC1_YEAST]	7.76	1	2	2	3	3.74137e+07	183.403	7.76	2	3					335	37.6632	5.51611
P15565	tRNA (guanine(26)-N(2))-dimethyltransferase, mitochondrial OS=Saccharomyces cerevisiae (strain ATCC 204508 / S288c) GN=TRM1 PE=1 SV=1 - [TRM1_YEAST]	6.67	1	3	3	3	3.52851e+07	142.95	6.67	3	3					570	64.0117	9.08545
P16451	Pyruvate dehydrogenase complex protein X component, mitochondrial OS=Saccharomyces cerevisiae (strain ATCC 204508 / S288c) GN=PDX1 PE=1 SV=1 - [ODPX_YEAST]	15.85	1	3	3	3	3.13891e+07	142.913	15.85	3	3					410	45.3335	5.73193
P16892	Mitogen-activated protein kinase FUS3 OS=Saccharomyces cerevisiae (strain ATCC 204508 / S288c) GN=FUS3 PE=1 SV=2 - [FUS3_YEAST]	7.65	1	3	3	3	3.7588e+07	73.7515	7.65	3	3					353	40.746	7.12256
P17629	THO complex subunit HPR1 OS=Saccharomyces cerevisiae (strain ATCC 204508 / S288c) GN=HPR1 PE=1 SV=2 - [HPR1_YEAST]	4.65	1	3	3	3	38268418	112.123	4.65	3	3					752	87.7739	5.2749
P17709	Glucokinase-1 OS=Saccharomyces cerevisiae (strain ATCC 204508 / S288c) GN=GLK1 PE=1 SV=1 - [HXKG_YEAST]	7.2	1	3	3	3	2.2304e+07	119.317	7.2	3	3					500	55.3423	6.18896
P20424	Signal recognition particle subunit SRP54 OS=Saccharomyces cerevisiae (strain ATCC 204508 / S288c) GN=SRP54 PE=1 SV=2 - [SRP54_YEAST]	6.28	1	3	3	3	1.31308e+07	62.4167	6.28	3	3					541	59.5846	8.60205
P25368	Ribosomal RNA-processing protein 7 OS=Saccharomyces cerevisiae (strain ATCC 204508 / S288c) GN=RRP7 PE=1 SV=1 - [RRP7_YEAST]	5.72	1	2	2	3	4.94947e+07	62.51	5.72	2	3					297	34.4487	8.86572
P25586	KRR1 small subunit processome component OS=Saccharomyces cerevisiae (strain ATCC 204508 / S288c) GN=KRR1 PE=1 SV=1 - [KRR1_YEAST]	8.23	1	3	3	3	4.2958e+07	45.03	8.23	3	3					316	37.1356	9.39307
P25694	Cell division control protein 48 OS=Saccharomyces cerevisiae (strain ATCC 204508 / S288c) GN=CDC48 PE=1 SV=3 - [CDC48_YEAST]	2.87	1	2	2	3	1.19022e+07	73.6067	2.87	2	3					835	91.9387	4.94482
P32611	54S ribosomal protein RML2, mitochondrial OS=Saccharomyces cerevisiae (strain ATCC 204508 / S288c) GN=RML2 PE=1 SV=1 - [RML2_YEAST]	7.38	1	3	3	3	2.98974e+07	70.8533	7.38	3	3					393	43.7586	10.7847
P32895	Ribose-phosphate pyrophosphokinase 1 OS=Saccharomyces cerevisiae (strain ATCC 204508 / S288c) GN=PRS1 PE=1 SV=1 - [KPR1_YEAST]	9.37	1	3	3	3	3.14038e+07	132.133	9.37	3	3					427	47.0179	5.73193
P34227	Mitochondrial peroxiredoxin PRX1 OS=Saccharomyces cerevisiae (strain ATCC 204508 / S288c) GN=PRX1 PE=1 SV=1 - [PRX1_YEAST]	2.68	1	1	1	3	2.13031e+09	43.1167	2.68	1	3					261	29.4774	8.86572
P35727	Biogenesis of lysosome-related organelles complex 1 subunit BLI1 OS=Saccharomyces cerevisiae (strain ATCC 204508 / S288c) GN=BLI1 PE=1 SV=1 - [BLI1_YEAST]	27.43	1	3	3	3	2.63838e+07	55.4567	27.43	3	3					113	13.5128	4.81787
P36135	Protein UTH1 OS=Saccharomyces cerevisiae (strain ATCC 204508 / S288c) GN=UTH1 PE=1 SV=2 - [UTH1_YEAST]	5.48	1	2	2	3	1.51136e+08	40.81	5.48	2	3					365	36.9322	4.79248
P36160	Ribosome biogenesis protein RPF2 OS=Saccharomyces cerevisiae (strain ATCC 204508 / S288c) GN=RPF2 PE=1 SV=1 - [RPF2_YEAST]	7.85	1	2	2	3	3.20812e+07	102.743	7.85	2	3					344	39.5733	8.99756
P36523	54S ribosomal protein L15, mitochondrial OS=Saccharomyces cerevisiae (strain ATCC 204508 / S288c) GN=MRPL15 PE=1 SV=3 - [RM15_YEAST]	12.25	1	2	2	3	29006992	71.3	12.25	2	2	45.04	7.11	1	1	253	28.1497	9.24658
P38187	Ubiquitin carboxyl-terminal hydrolase 13 OS=Saccharomyces cerevisiae (strain ATCC 204508 / S288c) GN=UBP13 PE=1 SV=3 - [UBP13_YEAST]	6.83	1	3	3	3	3.38839e+07	219.18	6.83	3	3					747	83.8034	6.18896
P38697	Inosine-5'-monophosphate dehydrogenase 2 OS=Saccharomyces cerevisiae (strain ATCC 204508 / S288c) GN=IMD2 PE=1 SV=1 - [IMDH2_YEAST]	5.35	4	2	2	3	3.80107e+07	63.8167	5.35	2	3					523	56.4939	8.48486
P38915	Transcription factor SPT8 OS=Saccharomyces cerevisiae (strain ATCC 204508 / S288c) GN=SPT8 PE=1 SV=1 - [SPT8_YEAST]	4.82	1	3	3	3	4.49693e+07	29.4233	4.82	3	3					602	66.1492	4.44971
P39520	Protein IFH1 OS=Saccharomyces cerevisiae (strain ATCC 204508 / S288c) GN=IFH1 PE=1 SV=1 - [IFH1_YEAST]	3.69	1	3	3	3	2.3686e+07	75.16	3.69	3	3					1085	122.418	4.66553
P39714	Diacetyl reductase [(R)-acetoin forming] OS=Saccharomyces cerevisiae (strain ATCC 204508 / S288c) GN=BDH1 PE=1 SV=2 - [BDH1_YEAST]	9.42	1	3	3	3	4.7996e+07	85.9233	9.42	3	3					382	41.5551	6.56592
P40043	Respiratory growth induced protein 1 OS=Saccharomyces cerevisiae (strain ATCC 204508 / S288c) GN=RGI1 PE=1 SV=1 - [RGI1_YEAST]	36.02	1	3	3	3	1.85882e+08	119.327	36.02	3	3					161	18.9774	6.17627
P40348	Replication factor C subunit 2 OS=Saccharomyces cerevisiae (strain ATCC 204508 / S288c) GN=RFC2 PE=1 SV=1 - [RFC2_YEAST]	10.48	1	3	3	3	4.49127e+07	43.12	10.48	3	3					353	39.7167	8.42627
P46682	AP-3 complex subunit beta OS=Saccharomyces cerevisiae (strain ATCC 204508 / S288c) GN=APL6 PE=1 SV=2 - [AP3B_YEAST]	5.44	1	3	3	3	5.27973e+07	156.32	5.44	3	3					809	91.5496	5.8335
P47093	U6 snRNA-associated Sm-like protein LSm8 OS=Saccharomyces cerevisiae (strain ATCC 204508 / S288c) GN=LSM8 PE=1 SV=2 - [LSM8_YEAST]	20.18	1	2	2	3	102987773	93.9941	20.18	2	3					109	12.3776	7.12256
P50102	Ubiquitin carboxyl-terminal hydrolase 8 OS=Saccharomyces cerevisiae (strain ATCC 204508 / S288c) GN=UBP8 PE=1 SV=1 - [UBP8_YEAST]	5.31	1	2	2	3	28131415	88.3333	5.31	2	3					471	53.5882	7.62061
P51402	60S ribosomal protein L37-B OS=Saccharomyces cerevisiae (strain ATCC 204508 / S288c) GN=RPL37B PE=1 SV=2 - [RL37B_YEAST]	20.45	1	1	2	3	2.217e+08	118.847	20.45	2	3					88	9.86202	11.7954
P53316	Uncharacterized RNA-binding protein YGR250C OS=Saccharomyces cerevisiae (strain ATCC 204508 / S288c) GN=YGR250C PE=1 SV=1 - [YG5B_YEAST]	5.76	1	3	3	3	1.85146e+07	165.229	5.76	3	3					781	89.4571	5.35107
P53724	54S ribosomal protein L50, mitochondrial OS=Saccharomyces cerevisiae (strain ATCC 204508 / S288c) GN=MRPL50 PE=1 SV=1 - [RM50_YEAST]	17.99	1	2	2	3	25763274	31.8	7.19	1	1	46.03	17.99	2	2	139	16.2726	8.67529
P53732	37S ribosomal protein S12, mitochondrial OS=Saccharomyces cerevisiae (strain ATCC 204508 / S288c) GN=MRPS12 PE=1 SV=1 - [RT12_YEAST]	28.1	1	3	3	3	46640457	68.58	7.19	1	1	26.69	28.1	2	2	153	16.906	11.1802
P53972	Uncharacterized protein YNL022C OS=Saccharomyces cerevisiae (strain ATCC 204508 / S288c) GN=YNL022C PE=1 SV=1 - [YNC2_YEAST]	7.35	1	3	3	3	8.93031e+06	71.3367	7.35	3	3					490	56.1413	8.73389
P54113	Bifunctional purine biosynthesis protein ADE16 OS=Saccharomyces cerevisiae (strain ATCC 204508 / S288c) GN=ADE16 PE=1 SV=1 - [PUR91_YEAST]	8.8	1	3	3	3	4.39306e+07	80.1167	8.8	3	3					591	65.2416	6.55127
P54115	Magnesium-activated aldehyde dehydrogenase, cytosolic OS=Saccharomyces cerevisiae (strain ATCC 204508 / S288c) GN=ALD6 PE=1 SV=4 - [ALDH6_YEAST]	6.6	1	3	3	3	40723806	91.8867	6.6	3	3					500	54.3798	5.43994
Q00402	Nuclear migration protein NUM1 OS=Saccharomyces cerevisiae (strain ATCC 204508 / S288c) GN=NUM1 PE=1 SV=2 - [NUM1_YEAST]	7.71	1	2	2	3	4.58753e+07	126.993	7.71	2	3					2748	312.839	5.40186
Q00539	Protein NAM8 OS=Saccharomyces cerevisiae (strain ATCC 204508 / S288c) GN=NAM8 PE=1 SV=2 - [NAM8_YEAST]	4.59	1	2	2	3	192371577	124.02	4.59	2	3					523	56.9364	8.36768
Q00916	U1 small nuclear ribonucleoprotein 70 kDa homolog OS=Saccharomyces cerevisiae (strain ATCC 204508 / S288c) GN=SNP1 PE=1 SV=1 - [RU17_YEAST]	7	1	2	2	3	6.36967e+07	65.48	7	2	2	31.77	4	1	1	300	34.426	9.96436
Q02554	Cold sensitive U2 snRNA suppressor 1 OS=Saccharomyces cerevisiae (strain ATCC 204508 / S288c) GN=CUS1 PE=1 SV=1 - [CUS1_YEAST]	6.65	1	3	3	3	2.74999e+07	89.37	6.65	3	3					436	50.2217	8.55811
Q03782	56 kDa U1 small nuclear ribonucleoprotein component OS=Saccharomyces cerevisiae (strain ATCC 204508 / S288c) GN=SNU56 PE=1 SV=1 - [SNU56_YEAST]	8.33	1	3	3	3	2.63438e+07	33.5265	4.88	2	2	35.23	3.46	1	1	492	56.4628	9.31982
Q04053	Sorting nexin-41 OS=Saccharomyces cerevisiae (strain ATCC 204508 / S288c) GN=SNX41 PE=1 SV=1 - [SNX41_YEAST]	4.8	1	3	3	3	4.33435e+07	128.909	4.8	3	3					625	70.6972	7.02002
Q04067	Eukaryotic translation initiation factor 3 subunit G OS=Saccharomyces cerevisiae (strain ATCC 204508 / S288c) GN=TIF35 PE=1 SV=1 - [EIF3G_YEAST]	17.15	1	3	3	3	3.75617e+07	89.61	17.15	3	3					274	30.4825	6.81494
Q04401	Acetate non-utilizing protein 9, mitochondrial OS=Saccharomyces cerevisiae (strain ATCC 204508 / S288c) GN=ACN9 PE=1 SV=1 - [ACN9_YEAST]	8.27	1	1	1	3	3.85382e+07	89.33	8.27	1	3					133	15.7732	9.14404
Q05027	Transcription initiation factor TFIID subunit 9 OS=Saccharomyces cerevisiae (strain ATCC 204508 / S288c) GN=TAF9 PE=1 SV=1 - [TAF9_YEAST]	28.66	1	3	3	3	3.03665e+07	84.2	28.66	3	3					157	17.3038	6.31592
Q06090	54S ribosomal protein L51, mitochondrial OS=Saccharomyces cerevisiae (strain ATCC 204508 / S288c) GN=MRPL51 PE=1 SV=1 - [RM51_YEAST]	8.57	1	1	1	3	53866959	39.55	8.57	1	1	104.3	8.57	1	2	140	16.1135	10.4478
Q06333	Biogenesis of lysosome-related organelles complex 1 subunit CNL1 OS=Saccharomyces cerevisiae (strain ATCC 204508 / S288c) GN=CLN1 PE=1 SV=1 - [BL1S4_YEAST]	33.61	1	3	3	3	4.57699e+07	108.463	33.61	3	3					122	13.9479	5.17334
Q06631	Protein BFR2 OS=Saccharomyces cerevisiae (strain ATCC 204508 / S288c) GN=BFR2 PE=1 SV=1 - [BFR2_YEAST]	7.49	1	3	3	3	2.85512e+07	151.43	7.49	3	3					534	61.1664	4.77979
Q08484	GTPase-activating protein GYP1 OS=Saccharomyces cerevisiae (strain ATCC 204508 / S288c) GN=GYP1 PE=1 SV=1 - [GYP1_YEAST]	9.42	1	3	3	3	1.63129e+07	156.559	9.42	3	3					637	73.2434	7.21045
Q12030	Transcription initiation factor TFIID subunit 10 OS=Saccharomyces cerevisiae (strain ATCC 204508 / S288c) GN=TAF10 PE=1 SV=1 - [TAF10_YEAST]	11.17	1	2	2	3	7.1936e+07	98.1854	11.17	2	3					206	23.0052	4.61475
Q12263	Serine/threonine-protein kinase GIN4 OS=Saccharomyces cerevisiae (strain ATCC 204508 / S288c) GN=GIN4 PE=1 SV=1 - [GIN4_YEAST]	2.71	1	3	3	3	2.79574e+07	105.008	2.71	3	3					1142	129.779	9.20264
Q12527	Autophagy-related protein 11 OS=Saccharomyces cerevisiae (strain ATCC 204508 / S288c) GN=ATG11 PE=1 SV=1 - [ATG11_YEAST]	2.63	1	3	3	3	0					87.65	2.63	3	3	1178	134.941	5.71924
P00942	Triosephosphate isomerase OS=Saccharomyces cerevisiae (strain ATCC 204508 / S288c) GN=TPI1 PE=1 SV=2 - [TPIS_YEAST]	12.9	1	2	2	2	3.22156e+07	45.47	12.9	2	2					248	26.779	6.01123
P06634	ATP-dependent RNA helicase DED1 OS=Saccharomyces cerevisiae (strain ATCC 204508 / S288c) GN=DED1 PE=1 SV=2 - [DED1_YEAST]	5.13	1	2	2	2	3.56018e+07	133.42	5.13	2	2					604	65.5125	7.82568
P07248	Regulatory protein ADR1 OS=Saccharomyces cerevisiae (strain ATCC 204508 / S288c) GN=ADR1 PE=1 SV=2 - [ADR1_YEAST]	1.66	1	2	2	2	14091345	55.68	1.66	2	2					1323	150.846	6.72705
P07267	Saccharopepsin OS=Saccharomyces cerevisiae (strain ATCC 204508 / S288c) GN=PEP4 PE=1 SV=1 - [CARP_YEAST]	6.67	1	2	2	2	11451524	57.81	6.67	2	2					405	44.4711	4.84326
P13181	Galactose transporter OS=Saccharomyces cerevisiae (strain ATCC 204508 / S288c) GN=GAL2 PE=1 SV=3 - [GAL2_YEAST]	6.45	2	2	2	2	3.81246e+07	137.55	6.45	2	2					574	63.584	7.26904
P13663	Aspartate-semialdehyde dehydrogenase OS=Saccharomyces cerevisiae (strain ATCC 204508 / S288c) GN=HOM2 PE=1 SV=1 - [DHAS_YEAST]	7.12	1	2	2	2	4.11989e+07	71.2661	7.12	2	2					365	39.5187	6.72705
P14063	54S ribosomal protein L31, mitochondrial OS=Saccharomyces cerevisiae (strain ATCC 204508 / S288c) GN=MRPL31 PE=1 SV=1 - [RM31_YEAST]	8.4	1	1	1	2	6.66472e+07	51.74	8.4	1	1	50.23	8.4	1	1	131	15.5105	10.6821
P14164	ARS-binding factor 1 OS=Saccharomyces cerevisiae (strain ATCC 204508 / S288c) GN=ABF1 PE=1 SV=4 - [ABF1_YEAST]	3.42	1	2	2	2	1.11692e+07	49.9	3.42	2	2					731	81.7034	5.07178
P15703	Glucan 1,3-beta-glucosidase OS=Saccharomyces cerevisiae (strain ATCC 204508 / S288c) GN=BGL2 PE=1 SV=1 - [BGL2_YEAST]	7.99	1	2	2	2	2.6078e+07	110.96	7.99	2	2					313	34.0972	4.51318
P15790	Casein kinase II subunit alpha OS=Saccharomyces cerevisiae (strain ATCC 204508 / S288c) GN=CKA1 PE=1 SV=1 - [CSK21_YEAST]	6.99	1	2	2	2	3.42112e+07	35.28	6.99	2	2					372	44.639	8.5874
P17967	Protein disulfide-isomerase OS=Saccharomyces cerevisiae (strain ATCC 204508 / S288c) GN=PDI1 PE=1 SV=2 - [PDI_YEAST]	4.41	1	2	2	2	37428747	59.904	4.41	2	2					522	58.1905	4.52588
P19414	Aconitate hydratase, mitochondrial OS=Saccharomyces cerevisiae (strain ATCC 204508 / S288c) GN=ACO1 PE=1 SV=2 - [ACON_YEAST]	2.96	1	2	2	2	2.22427e+07	68.78	2.96	2	2					778	85.3148	8.07471
P20435	DNA-directed RNA polymerases I, II, and III subunit RPABC2 OS=Saccharomyces cerevisiae (strain ATCC 204508 / S288c) GN=RPO26 PE=1 SV=1 - [RPAB2_YEAST]	17.42	1	2	2	2	3.14128e+07	101.62	17.42	2	2					155	17.8988	4.62744
P21657	Transcriptional activator protein DAL81 OS=Saccharomyces cerevisiae (strain ATCC 204508 / S288c) GN=DAL81 PE=1 SV=3 - [DAL81_YEAST]	2.78	1	2	2	2	4.18776e+07	22.66	2.78	2	2					970	109.106	8.03076
P21801	Succinate dehydrogenase [ubiquinone] iron-sulfur subunit, mitochondrial OS=Saccharomyces cerevisiae (strain ATCC 204508 / S288c) GN=SDH2 PE=1 SV=1 - [DHSB_YEAST]	10.15	1	2	2	2	1.14942e+08	66.78	10.15	2	2					266	30.2112	8.82178
P22353	54S ribosomal protein L8, mitochondrial OS=Saccharomyces cerevisiae (strain ATCC 204508 / S288c) GN=MRPL8 PE=1 SV=4 - [RM08_YEAST]	8.4	1	1	1	2	2.3666e+07	26.06	8.4	1	1	44.22	8.4	1	1	238	26.9284	9.80322
P23369	54S ribosomal protein L25, mitochondrial OS=Saccharomyces cerevisiae (strain ATCC 204508 / S288c) GN=MRPL25 PE=1 SV=2 - [RM25_YEAST]	5.73	1	1	1	2	83793419	47.15	5.73	1	1	33.67	5.73	1	1	157	18.5751	10.0376
P25491	Mitochondrial protein import protein MAS5 OS=Saccharomyces cerevisiae (strain ATCC 204508 / S288c) GN=YDJ1 PE=1 SV=1 - [MAS5_YEAST]	5.38	1	2	2	2	5.53633e+07	83.1	5.38	2	2					409	44.6425	6.30322
P31374	Serine/threonine-protein kinase PSK1 OS=Saccharomyces cerevisiae (strain ATCC 204508 / S288c) GN=PSK1 PE=1 SV=2 - [PSK1_YEAST]	1.55	1	2	2	2	1.73897e+07	62.86	1.55	2	2					1356	152.237	5.71924
P32316	Acetyl-CoA hydrolase OS=Saccharomyces cerevisiae (strain ATCC 204508 / S288c) GN=ACH1 PE=1 SV=2 - [ACH1_YEAST]	6.65	1	2	2	2	1.20594e+07	73.41	6.65	2	2					526	58.675	6.78564
P32351	Sugar utilization regulatory protein IMP2 OS=Saccharomyces cerevisiae (strain ATCC 204508 / S288c) GN=IMP2' PE=1 SV=2 - [IMPX_YEAST]	9.54	1	2	2	2	4.59073e+07	100.9	9.54	2	2					346	39.0463	5.07178
P32387	54S ribosomal protein L41, mitochondrial OS=Saccharomyces cerevisiae (strain ATCC 204508 / S288c) GN=MRP20 PE=1 SV=1 - [RM41_YEAST]	14.45	1	2	2	2	4.03925e+07	57.27	9.13	1	1	32.89	5.32	1	1	263	30.5469	9.42236
P32388	54S ribosomal protein MRP49, mitochondrial OS=Saccharomyces cerevisiae (strain ATCC 204508 / S288c) GN=MRP49 PE=1 SV=1 - [RM49_YEAST]	12.41	1	1	1	2	4.25388e+07	65.48	12.41	1	1	53.13	12.41	1	1	137	16.0105	9.36377
P32463	Acyl carrier protein, mitochondrial OS=Saccharomyces cerevisiae (strain ATCC 204508 / S288c) GN=ACP1 PE=1 SV=1 - [ACPM_YEAST]	25.6	1	2	2	2	5.31082e+07	85.01	25.6	2	2					125	13.934	4.97021
P32488	Increasing suppression factor 1 OS=Saccharomyces cerevisiae (strain ATCC 204508 / S288c) GN=ISF1 PE=1 SV=1 - [ISF1_YEAST]	6.8	1	2	2	2	76527949	47.67	6.8	2	2					338	37.0879	8.77783
P32561	Histone deacetylase RPD3 OS=Saccharomyces cerevisiae (strain ATCC 204508 / S288c) GN=RPD3 PE=1 SV=1 - [RPD3_YEAST]	7.16	1	2	2	2	2.80263e+07	61.79	7.16	2	2					433	48.8724	5.51611
P32892	ATP-dependent RNA helicase DRS1 OS=Saccharomyces cerevisiae (strain ATCC 204508 / S288c) GN=DRS1 PE=1 SV=2 - [DRS1_YEAST]	2.79	1	2	2	2	1.4584e+07	59.6	2.79	2	2					752	84.7908	5.74463
P36049	rRNA-processing protein EBP2 OS=Saccharomyces cerevisiae (strain ATCC 204508 / S288c) GN=EBP2 PE=1 SV=1 - [EBP2_YEAST]	4.22	1	2	2	2	2.29628e+07	57.4262	4.22	2	2					427	49.7043	6.41748
P37838	Nucleolar protein 4 OS=Saccharomyces cerevisiae (strain ATCC 204508 / S288c) GN=NOP4 PE=1 SV=1 - [NOP4_YEAST]	4.67	1	2	2	2	1.69662e+07	88.3324	4.67	2	2					685	77.777	9.05615
P38205	Multisite-specific tRNA:(cytosine-C(5))-methyltransferase OS=Saccharomyces cerevisiae (strain ATCC 204508 / S288c) GN=NCL1 PE=1 SV=1 - [NCL1_YEAST]	4.39	1	2	2	2	2.06509e+07	113.72	4.39	2	2					684	77.8296	7.35693
P38288	Protein TOS1 OS=Saccharomyces cerevisiae (strain ATCC 204508 / S288c) GN=TOS1 PE=1 SV=1 - [TOS1_YEAST]	5.05	1	2	2	2	6.81819e+07	103.74	5.05	2	2					455	47.9643	4.66553
P38439	RNA polymerase-associated protein LEO1 OS=Saccharomyces cerevisiae (strain ATCC 204508 / S288c) GN=LEO1 PE=1 SV=1 - [LEO1_YEAST]	1.51	1	1	1	2	170913899	41.06	1.51	1	2					464	53.888	4.44971
P38629	Replication factor C subunit 3 OS=Saccharomyces cerevisiae (strain ATCC 204508 / S288c) GN=RFC3 PE=1 SV=1 - [RFC3_YEAST]	5.59	1	2	2	2	4.32245e+07	58.7131	5.59	2	2					340	38.1799	6.44287
P38749	AP-1-like transcription factor YAP3 OS=Saccharomyces cerevisiae (strain ATCC 204508 / S288c) GN=YAP3 PE=1 SV=1 - [YAP3_YEAST]	7.58	1	2	2	2	7.70383e+07	30.24	7.58	2	2					330	37.9313	5.14795
P38911	FK506-binding nuclear protein OS=Saccharomyces cerevisiae (strain ATCC 204508 / S288c) GN=FPR3 PE=1 SV=2 - [FKBP3_YEAST]	6.81	1	1	2	2	5.9728e+07	56.11	6.81	2	2					411	46.5247	4.4624
P39113	Regulatory protein CAT8 OS=Saccharomyces cerevisiae (strain ATCC 204508 / S288c) GN=CAT8 PE=1 SV=2 - [CAT8_YEAST]	1.54	1	2	2	2	603270532	49.3973	1.54	2	2					1433	160.385	9.02686
P39969	Protein BOI2 OS=Saccharomyces cerevisiae (strain ATCC 204508 / S288c) GN=BOI2 PE=1 SV=1 - [BOI2_YEAST]	1.83	1	2	2	2	1.83945e+07	72.87	1.83	2	2					1040	115.618	8.76318
P40003	Biogenesis of lysosome-related organelles complex 1 subunit VAB2 OS=Saccharomyces cerevisiae (strain ATCC 204508 / S288c) GN=VAB2 PE=1 SV=1 - [VAB2_YEAST]	10.28	1	2	2	2	2.5823e+07	86.54	10.28	2	2					282	31.3452	6.23975
P40010	Nuclear GTP-binding protein NUG1 OS=Saccharomyces cerevisiae (strain ATCC 204508 / S288c) GN=NUG1 PE=1 SV=1 - [NUG1_YEAST]	7.31	1	2	2	2	3.57475e+07	60.65	7.31	2	2					520	57.6732	8.88037
P40018	Small nuclear ribonucleoprotein-associated protein B OS=Saccharomyces cerevisiae (strain ATCC 204508 / S288c) GN=SMB1 PE=1 SV=1 - [RSMB_YEAST]	8.67	1	2	2	2	3.37114e+07	28.26	8.67	2	2					196	22.3652	10.3599
P40050	Uncharacterized protein YER077C OS=Saccharomyces cerevisiae (strain ATCC 204508 / S288c) GN=YER077C PE=1 SV=1 - [YEQ7_YEAST]	3.34	1	2	2	2	2.92398e+07	84.07	3.34	2	2					688	79.4972	9.42236
P40358	DnaJ-like chaperone JEM1 OS=Saccharomyces cerevisiae (strain ATCC 204508 / S288c) GN=JEM1 PE=1 SV=3 - [JEM1_YEAST]	4.19	1	2	2	2	2.01764e+07	79.38	4.19	2	2					645	75.0966	8.89502
P40422	DNA-directed RNA polymerases I, II, and III subunit RPABC4 OS=Saccharomyces cerevisiae (strain ATCC 204508 / S288c) GN=RPC10 PE=1 SV=1 - [RPAB4_YEAST]	41.43	1	2	2	2	3.1011e+07	85.89	41.43	2	2					70	7.711	9.75928
P40991	Putative ribosomal RNA methyltransferase Nop2 OS=Saccharomyces cerevisiae (strain ATCC 204508 / S288c) GN=NOP2 PE=1 SV=1 - [NOP2_YEAST]	2.43	1	2	2	2	1.21505e+07	56.55	2.43	2	2					618	69.769	5.04639
P41698	Bud site selection protein 8 OS=Saccharomyces cerevisiae (strain ATCC 204508 / S288c) GN=BUD8 PE=1 SV=2 - [BUD8_YEAST]	8.46	1	2	2	2	1.19272e+07	90.13	8.46	2	2					603	66.248	6.27783
P43321	Small nuclear ribonucleoprotein Sm D3 OS=Saccharomyces cerevisiae (strain ATCC 204508 / S288c) GN=SMD3 PE=1 SV=1 - [SMD3_YEAST]	8.91	1	1	1	2	4.85128e+07	20.53	8.91	1	2					101	11.217	9.99365
P47096	3-hydroxyanthranilate 3,4-dioxygenase OS=Saccharomyces cerevisiae (strain ATCC 204508 / S288c) GN=BNA1 PE=1 SV=1 - [3HAO_YEAST]	16.95	1	2	2	2	25736876	41.27	16.95	2	2					177	20.222	5.78271
P52920	Cytosolic Fe-S cluster assembly factor NBP35 OS=Saccharomyces cerevisiae (strain ATCC 204508 / S288c) GN=NBP35 PE=1 SV=1 - [NBP35_YEAST]	6.4	1	2	2	2	3.59605e+07	73.03	6.4	2	2					328	35.2304	4.64014
P53011	Nucleoporin SEH1 OS=Saccharomyces cerevisiae (strain ATCC 204508 / S288c) GN=SEH1 PE=1 SV=1 - [SEH1_YEAST]	6.59	1	2	2	2	1.63624e+07	81.73	6.59	2	2					349	39.0982	5.56689
P53067	Importin subunit beta-5 OS=Saccharomyces cerevisiae (strain ATCC 204508 / S288c) GN=KAP114 PE=1 SV=1 - [IMB5_YEAST]	0.9	1	1	1	2	1.65402e+07	47.6094	0.9	1	2					1004	113.849	4.66553
P53261	Pescadillo homolog OS=Saccharomyces cerevisiae (strain ATCC 204508 / S288c) GN=NOP7 PE=1 SV=1 - [PESC_YEAST]	3.64	1	2	2	2	2.60712e+08	38.62	3.64	2	2					605	69.8339	5.60498
P53719	Uncharacterized protein YNR014W OS=Saccharomyces cerevisiae (strain ATCC 204508 / S288c) GN=YNR014W PE=1 SV=1 - [YN87_YEAST]	21.7	1	2	2	2	1.57021e+08	61.03	21.7	2	2					212	23.0621	8.39697
P53918	Uncharacterized transporter ESBP6 OS=Saccharomyces cerevisiae (strain ATCC 204508 / S288c) GN=ESBP6 PE=1 SV=1 - [ESBP6_YEAST]	3.86	1	2	2	2	6.09969e+07	137.96	3.86	2	2					673	73.7538	8.36768
P54785	Transcriptional activator/repressor MOT3 OS=Saccharomyces cerevisiae (strain ATCC 204508 / S288c) GN=MOT3 PE=1 SV=1 - [MOT3_YEAST]	4.49	1	2	2	2	5.71907e+07	38.4	4.49	2	2					490	54.3486	8.74854
Q01574	Acetyl-coenzyme A synthetase 1 OS=Saccharomyces cerevisiae (strain ATCC 204508 / S288c) GN=ACS1 PE=1 SV=2 - [ACS1_YEAST]	4.49	1	2	2	2	2.47889e+07	75.43	4.49	2	2					713	79.0914	6.62451
Q02931	NET1-associated nuclear protein 1 OS=Saccharomyces cerevisiae (strain ATCC 204508 / S288c) GN=NAN1 PE=1 SV=1 - [UTP17_YEAST]	1.45	1	1	1	2	60484269	61.55	1.45	1	1	34.51	1.45	1	1	896	101.174	6.354
Q04373	Pumilio homology domain family member 6 OS=Saccharomyces cerevisiae (strain ATCC 204508 / S288c) GN=PUF6 PE=1 SV=1 - [PUF6_YEAST]	3.05	1	2	2	2	2.40911e+07	45.96	3.05	2	2					656	75.0593	6.88818
Q04533	Putative cystathionine gamma-synthase YML082W OS=Saccharomyces cerevisiae (strain ATCC 204508 / S288c) GN=YML082W PE=1 SV=1 - [METX_YEAST]	2.77	1	2	2	2	2.49571e+07	35.89	2.77	2	2					649	74.2664	5.35107
Q04598	54S ribosomal protein L34, mitochondrial OS=Saccharomyces cerevisiae (strain ATCC 204508 / S288c) GN=YDR115W PE=1 SV=1 - [RM34_YEAST]	7.62	1	1	1	2	3.48451e+07	24.97	7.62	1	1	21.18	7.62	1	1	105	12.0226	12.5278
Q05942	Ribosome assembly protein 3 OS=Saccharomyces cerevisiae (strain ATCC 204508 / S288c) GN=RSA3 PE=1 SV=1 - [RSA3_YEAST]	8.64	1	2	2	2	4.99268e+07	57.9128	8.64	2	2					220	24.6414	4.88135
Q06205	FK506-binding protein 4 OS=Saccharomyces cerevisiae (strain ATCC 204508 / S288c) GN=FPR4 PE=1 SV=1 - [FKBP4_YEAST]	8.42	1	1	2	2	4.53358e+07	71.29	8.42	2	2					392	43.8767	4.69092
Q06251	Uncharacterized protein YLR177W OS=Saccharomyces cerevisiae (strain ATCC 204508 / S288c) GN=YLR177W PE=1 SV=1 - [YL177_YEAST]	6.37	1	2	2	2	6.31042e+07	59.58	6.37	2	2					628	71.2212	8.73389
Q06344	Pre-rRNA-processing protein ESF1 OS=Saccharomyces cerevisiae (strain ATCC 204508 / S288c) GN=ESF1 PE=1 SV=1 - [ESF1_YEAST]	4.62	1	2	2	2	21646522	58.18	4.62	2	2					628	72.3657	5.26221
Q06412	Rho1 guanine nucleotide exchange factor TUS1 OS=Saccharomyces cerevisiae (strain ATCC 204508 / S288c) GN=TUS1 PE=1 SV=1 - [TUS1_YEAST]	2.68	1	2	2	2	2.3394e+07	138.35	2.68	2	2					1307	149.019	6.85889
Q06630	Mitochondrial homologous recombination protein 1 OS=Saccharomyces cerevisiae (strain ATCC 204508 / S288c) GN=MHR1 PE=1 SV=1 - [MHR1_YEAST]	6.19	1	1	1	2	60038151	59.6	6.19	1	1	44.01	6.19	1	1	226	26.8778	9.49561
Q06836	Arf guanine nucleotide exchange factor SYT1 OS=Saccharomyces cerevisiae (strain ATCC 204508 / S288c) GN=SYT1 PE=1 SV=1 - [SYT1_YEAST]	1.63	1	2	2	2	4.50527e+07	46.24	1.63	2	2					1226	137.497	7.25439
Q07508	Protein LUC7 OS=Saccharomyces cerevisiae (strain ATCC 204508 / S288c) GN=LUC7 PE=1 SV=1 - [LUC7_YEAST]	9.58	1	2	2	2	4.05164e+07	99.22	9.58	2	2					261	30.1755	9.20264
Q07824	Polyamine transporter 1 OS=Saccharomyces cerevisiae (strain ATCC 204508 / S288c) GN=TPO1 PE=1 SV=1 - [TPO1_YEAST]	5.63	1	2	2	2	7.35768e+07	196.51	5.63	2	2					586	64.2299	6.87354
Q08245	Protein ZEO1 OS=Saccharomyces cerevisiae (strain ATCC 204508 / S288c) GN=ZEO1 PE=1 SV=3 - [ZEO1_YEAST]	19.47	1	2	2	2	3.20907e+07	87.86	19.47	2	2					113	12.5815	5.42725
Q12421	Autophagy-related protein 31 OS=Saccharomyces cerevisiae (strain ATCC 204508 / S288c) GN=CIS1 PE=1 SV=1 - [CIS1_YEAST]	13.78	1	2	2	2	0					97.14	13.78	2	2	196	22.1776	4.22119
Q12494	Inositol hexakisphosphate kinase 1 OS=Saccharomyces cerevisiae (strain ATCC 204508 / S288c) GN=KCS1 PE=1 SV=1 - [KCS1_YEAST]	1.81	1	2	2	2	2.06985e+07	54.18	1.81	2	2					1050	119.476	6.78564
Q6WNK7	Protein SUS1 OS=Saccharomyces cerevisiae (strain ATCC 204508 / S288c) GN=SUS1 PE=1 SV=1 - [SUS1_YEAST]	22.92	1	2	2	2	1.44597e+07	53.77	22.92	2	2					96	11.0776	4.56396
P02309	Histone H4 OS=Saccharomyces cerevisiae (strain ATCC 204508 / S288c) GN=HHF1 PE=1 SV=2 - [H4_YEAST]	11.65	1	1	1	1	4.39738e+07	78.03	11.65	1	1					103	11.3614	11.356
P07149	Fatty acid synthase subunit beta OS=Saccharomyces cerevisiae (strain ATCC 204508 / S288c) GN=FAS1 PE=1 SV=2 - [FAS1_YEAST]	0.98	1	1	1	1	1.73812e+07	39.22	0.98	1	1					2051	228.547	5.92236
P09938	Ribonucleoside-diphosphate reductase small chain 1 OS=Saccharomyces cerevisiae (strain ATCC 204508 / S288c) GN=RNR2 PE=1 SV=2 - [RIR2_YEAST]	3.01	1	1	1	1	1.16617e+07	50.94	3.01	1	1					399	46.1182	5.24951
P0C074	RDS3 complex subunit 10 OS=Saccharomyces cerevisiae (strain ATCC 204508 / S288c) GN=YSF3 PE=1 SV=1 - [YSF3_YEAST]	12.94	1	1	1	1	3.13687e+07	28.67	12.94	1	1					85	10.0212	9.84717
P0CX80	Copper metallothionein 1-1 OS=Saccharomyces cerevisiae (strain ATCC 204508 / S288c) GN=CUP1-1 PE=1 SV=1 - [MTCU1_YEAST]	21.31	1	1	1	1	2.47897e+07	65.5	21.31	1	1					61	6.64561	5.90967
P10081	ATP-dependent RNA helicase eIF4A OS=Saccharomyces cerevisiae (strain ATCC 204508 / S288c) GN=TIF1 PE=1 SV=3 - [IF4A_YEAST]	4.05	1	1	1	1	2.24633e+07	56.34	4.05	1	1					395	44.669	5.12256
P13259	Choline-phosphate cytidylyltransferase OS=Saccharomyces cerevisiae (strain ATCC 204508 / S288c) GN=PCT1 PE=1 SV=2 - [PCY1_YEAST]	4.25	1	1	1	1	3.53355e+06	23.7	4.25	1	1					424	49.376	8.70459
P16861	6-phosphofructokinase subunit alpha OS=Saccharomyces cerevisiae (strain ATCC 204508 / S288c) GN=PFK1 PE=1 SV=1 - [K6PF1_YEAST]	0.91	1	1	1	1	0	21.25	0.91	1	1					987	107.903	6.39209
P18238	ADP,ATP carrier protein 3 OS=Saccharomyces cerevisiae (strain ATCC 204508 / S288c) GN=AAC3 PE=1 SV=1 - [ADT3_YEAST]	2.61	2	1	1	1	1.7583e+07	15.15	2.61	1	1					307	33.2914	9.80322
P18852	Guanine nucleotide-binding protein subunit gamma OS=Saccharomyces cerevisiae (strain ATCC 204508 / S288c) GN=STE18 PE=1 SV=1 - [GBG_YEAST]	6.36	1	1	1	1	1.63986e+08	34.35	6.36	1	1					110	12.6174	9.56885
P19097	Fatty acid synthase subunit alpha OS=Saccharomyces cerevisiae (strain ATCC 204508 / S288c) GN=FAS2 PE=1 SV=2 - [FAS2_YEAST]	0.9	1	1	1	1	1.66802e+07	37.56	0.9	1	1					1887	206.818	5.43994
P20081	FK506-binding protein 1 OS=Saccharomyces cerevisiae (strain ATCC 204508 / S288c) GN=FPR1 PE=1 SV=2 - [FKBP_YEAST]	12.28	1	1	1	1	23693949	29.05	12.28	1	1					114	12.1503	6.03662
P21373	NAD(+) kinase OS=Saccharomyces cerevisiae (strain ATCC 204508 / S288c) GN=UTR1 PE=1 SV=2 - [UTR1_YEAST]	2.08	1	1	1	1	2.19729e+07	28.93	2.08	1	1					530	59.4318	7.1665
P21524	Ribonucleoside-diphosphate reductase large chain 1 OS=Saccharomyces cerevisiae (strain ATCC 204508 / S288c) GN=RNR1 PE=1 SV=2 - [RIR1_YEAST]	2.03	1	1	1	1	1.9577e+07	48.23	2.03	1	1					888	99.4978	6.18896
P22138	DNA-directed RNA polymerase I subunit RPA135 OS=Saccharomyces cerevisiae (strain ATCC 204508 / S288c) GN=RPA135 PE=1 SV=1 - [RPA2_YEAST]	1.16	1	1	1	1	50341105	32.74	1.16	1	1					1203	135.656	7.6499
P22146	1,3-beta-glucanosyltransferase GAS1 OS=Saccharomyces cerevisiae (strain ATCC 204508 / S288c) GN=GAS1 PE=1 SV=2 - [GAS1_YEAST]	2.86	1	1	1	1	6.75038e+07	65.52	2.86	1	1					559	59.5449	4.66553
P22149	Iron-regulated transcriptional activator AFT1 OS=Saccharomyces cerevisiae (strain ATCC 204508 / S288c) GN=AFT1 PE=1 SV=2 - [AFT1_YEAST]	1.59	1	1	1	1	2.17927e+07	30.83	1.59	1	1					690	77.6352	6.88818
P22943	12 kDa heat shock protein OS=Saccharomyces cerevisiae (strain ATCC 204508 / S288c) GN=HSP12 PE=1 SV=1 - [HSP12_YEAST]	13.76	1	1	1	1	1.89357e+08	111.85	13.76	1	1					109	11.6857	5.37646
P24482	DNA polymerase epsilon subunit B OS=Saccharomyces cerevisiae (strain ATCC 204508 / S288c) GN=DPB2 PE=1 SV=3 - [DPB2_YEAST]	1.31	1	1	1	1	9.30131e+06	49.42	1.31	1	1					689	78.2908	6.18896
P25294	Protein SIS1 OS=Saccharomyces cerevisiae (strain ATCC 204508 / S288c) GN=SIS1 PE=1 SV=1 - [SIS1_YEAST]	3.41	1	1	1	1	0	32.43	3.41	1	1					352	37.5667	9.02686
P28274	CTP synthase 1 OS=Saccharomyces cerevisiae (strain ATCC 204508 / S288c) GN=URA7 PE=1 SV=2 - [URA7_YEAST]	3.11	1	1	1	1	10438572	31.27	3.11	1	1					579	64.6691	6.01123
P28742	Kinesin-like protein KIP1 OS=Saccharomyces cerevisiae (strain ATCC 204508 / S288c) GN=KIP1 PE=1 SV=1 - [KIP1_YEAST]	0.9	1	1	1	1	3.56291e+09	29.97	0.9	1	1					1111	125.717	6.87354
P31539	Heat shock protein 104 OS=Saccharomyces cerevisiae (strain ATCC 204508 / S288c) GN=HSP104 PE=1 SV=2 - [HS104_YEAST]	1.43	1	1	1	1	1.30187e+07	23.17	1.43	1	1					908	101.972	5.45264
P32342	Signal recognition particle subunit SRP21 OS=Saccharomyces cerevisiae (strain ATCC 204508 / S288c) GN=SRP21 PE=1 SV=3 - [SRP21_YEAST]	12.57	1	1	1	1	1.86668e+07	76.64	12.57	1	1					167	18.4141	10.3892
P32471	Elongation factor 1-beta OS=Saccharomyces cerevisiae (strain ATCC 204508 / S288c) GN=EFB1 PE=1 SV=4 - [EF1B_YEAST]	11.65	1	1	1	1	4.81064e+07	44.16	11.65	1	1					206	22.613	4.44971
P32501	Translation initiation factor eIF-2B subunit epsilon OS=Saccharomyces cerevisiae (strain ATCC 204508 / S288c) GN=GCD6 PE=1 SV=1 - [EI2BE_YEAST]	1.4	1	1	1	1	0	42.61	1.4	1	1					712	81.1101	4.80518
P32583	Suppressor protein SRP40 OS=Saccharomyces cerevisiae (strain ATCC 204508 / S288c) GN=SRP40 PE=1 SV=2 - [SRP40_YEAST]	2.71	1	1	1	1	1.10783e+08	34.95	2.71	1	1					406	40.9922	4.34814
P32799	Cytochrome c oxidase subunit 6A, mitochondrial OS=Saccharomyces cerevisiae (strain ATCC 204508 / S288c) GN=COX13 PE=1 SV=1 - [COX13_YEAST]	6.2	1	1	1	1	21531744	57.52	6.2	1	1					129	15.0115	8.17725
P32861	UTP--glucose-1-phosphate uridylyltransferase OS=Saccharomyces cerevisiae (strain ATCC 204508 / S288c) GN=UGP1 PE=1 SV=1 - [UGPA1_YEAST]	2.4	1	1	1	1	2.31005e+07	36.38	2.4	1	1					499	55.9532	7.44482
P33441	THO complex subunit MFT1 OS=Saccharomyces cerevisiae (strain ATCC 204508 / S288c) GN=MFT1 PE=1 SV=1 - [MFT1_YEAST]	2.55	1	1	1	1	3.94143e+07	54.42	2.55	1	1					392	44.9691	4.53857
P34220	Deoxyribonuclease Tat-D OS=Saccharomyces cerevisiae (strain ATCC 204508 / S288c) GN=YBL055C PE=1 SV=1 - [YBF5_YEAST]	4.07	1	1	1	1	2.00233e+07	22.89	4.07	1	1					418	47.3598	6.7417
P35191	DnaJ homolog 1, mitochondrial OS=Saccharomyces cerevisiae (strain ATCC 204508 / S288c) GN=MDJ1 PE=1 SV=1 - [MDJ1_YEAST]	3.52	1	1	1	1	1.65096e+07	19.14	3.52	1	1					511	55.526	9.21729
P36101	Uncharacterized protein YKL027W OS=Saccharomyces cerevisiae (strain ATCC 204508 / S288c) GN=YKL027W PE=1 SV=1 - [YKC7_YEAST]	1.57	1	1	1	1	0					21.07	1.57	1	1	447	50.2345	8.77783
P36532	54S ribosomal protein L37, mitochondrial OS=Saccharomyces cerevisiae (strain ATCC 204508 / S288c) GN=MRPL37 PE=1 SV=2 - [RM37_YEAST]	17.14	1	1	1	1	5.2015e+07	91.13	17.14	1	1					105	11.9413	9.84717
P36533	54S ribosomal protein L39, mitochondrial OS=Saccharomyces cerevisiae (strain ATCC 204508 / S288c) GN=MRPL39 PE=1 SV=3 - [RM39_YEAST]	15.71	1	1	1	1	0					26.77	15.71	1	1	70	7.96765	10.77
P38064	54S ribosomal protein L16, mitochondrial OS=Saccharomyces cerevisiae (strain ATCC 204508 / S288c) GN=MRPL16 PE=1 SV=1 - [RM16_YEAST]	3.45	1	1	1	1	22850004	31.51	3.45	1	1					232	26.5012	10.3159
P38153	AP-3 complex subunit mu OS=Saccharomyces cerevisiae (strain ATCC 204508 / S288c) GN=APM3 PE=1 SV=2 - [AP3M_YEAST]	3.11	1	1	1	1	0	59.67	3.11	1	1					483	54.803	6.55127
P38165	Retrograde regulation protein 3 OS=Saccharomyces cerevisiae (strain ATCC 204508 / S288c) GN=RTG3 PE=1 SV=2 - [RTG3_YEAST]	2.67	1	1	1	1	0	32.91	2.67	1	1					486	54.1064	5.8335
P38742	Nitrogen permease regulator 3 OS=Saccharomyces cerevisiae (strain ATCC 204508 / S288c) GN=NPR3 PE=1 SV=1 - [NPR3_YEAST]	1.22	1	1	1	1	25487018	28.07	1.22	1	1					1146	129.893	6.37939
P38786	Ribonuclease P/MRP protein subunit RPP1 OS=Saccharomyces cerevisiae (strain ATCC 204508 / S288c) GN=RPP1 PE=1 SV=1 - [RPP1_YEAST]	4.44	1	1	1	1	10703769	37	4.44	1	1					293	32.2041	9.72998
P38792	Exosome complex component RRP4 OS=Saccharomyces cerevisiae (strain ATCC 204508 / S288c) GN=RRP4 PE=1 SV=1 - [RRP4_YEAST]	2.23	1	1	1	1	27582852	28	2.23	1	1					359	39.4027	6.25244
P38985	Signal recognition particle subunit SRP14 OS=Saccharomyces cerevisiae (strain ATCC 204508 / S288c) GN=SRP14 PE=1 SV=1 - [SRP14_YEAST]	5.48	1	1	1	1	4.01776e+07	43.53	5.48	1	1					146	16.4195	9.70068
P39001	Transcriptional regulatory protein UME6 OS=Saccharomyces cerevisiae (strain ATCC 204508 / S288c) GN=UME6 PE=1 SV=2 - [UME6_YEAST]	2.51	1	1	1	1	2.61297e+07	71.33	2.51	1	1					836	91.0687	9.5249
P39107	Mannan polymerase complexes subunit MNN9 OS=Saccharomyces cerevisiae (strain ATCC 204508 / S288c) GN=MNN9 PE=1 SV=3 - [MNN9_YEAST]	2.78	1	1	1	1	1.03616e+07	33.61	2.78	1	1					395	45.9254	6.84424
P39682	Pre-mRNA-processing factor 39 OS=Saccharomyces cerevisiae (strain ATCC 204508 / S288c) GN=PRP39 PE=1 SV=1 - [PRP39_YEAST]	1.27	1	1	1	1	3.03394e+07	26.84	1.27	1	1					629	74.7008	8.36768
P39726	Glycine cleavage system H protein, mitochondrial OS=Saccharomyces cerevisiae (strain ATCC 204508 / S288c) GN=GCV3 PE=1 SV=3 - [GCSH_YEAST]	8.24	1	1	1	1	3.49271e+07	46.64	8.24	1	1					170	18.7813	4.729
P40021	Zinc-regulated protein 8 OS=Saccharomyces cerevisiae (strain ATCC 204508 / S288c) GN=ZRG8 PE=1 SV=1 - [ZRG8_YEAST]	1.12	1	1	1	1	1.06551e+07	39.09	1.12	1	1					1076	119.278	4.91943
P40449	Uncharacterized protein YIL161W OS=Saccharomyces cerevisiae (strain ATCC 204508 / S288c) GN=YIL161W PE=1 SV=1 - [YIQ1_YEAST]	6.81	1	1	1	1	1.84697e+07	36.26	6.81	1	1					235	27.0953	9.87646
P41940	Mannose-1-phosphate guanyltransferase OS=Saccharomyces cerevisiae (strain ATCC 204508 / S288c) GN=PSA1 PE=1 SV=2 - [MPG1_YEAST]	2.77	1	1	1	1	42276385	28.83	2.77	1	1					361	39.541	6.34131
P46151	Methylenetetrahydrofolate reductase 1 OS=Saccharomyces cerevisiae (strain ATCC 204508 / S288c) GN=MET12 PE=1 SV=2 - [MTHR1_YEAST]	2.28	1	1	1	1	1.41808e+07	51.32	2.28	1	1					657	73.8954	5.36377
P47006	DNA-directed RNA polymerase I subunit RPA34 OS=Saccharomyces cerevisiae (strain ATCC 204508 / S288c) GN=RPA34 PE=1 SV=1 - [RPA34_YEAST]	3.43	1	1	1	1	2.09108e+07	33.43	3.43	1	1					233	26.8589	8.73389
P47108	Nucleolar pre-ribosomal-associated protein 2 OS=Saccharomyces cerevisiae (strain ATCC 204508 / S288c) GN=URB2 PE=1 SV=1 - [URB2_YEAST]	1.53	1	1	1	1	3.21576e+06	38.23	1.53	1	1					1174	135.032	6.37939
P49723	Ribonucleoside-diphosphate reductase small chain 2 OS=Saccharomyces cerevisiae (strain ATCC 204508 / S288c) GN=RNR4 PE=1 SV=1 - [RIR4_YEAST]	2.61	1	1	1	1	3.99031e+07	15.95	2.61	1	1					345	40.0288	5.21143
P49955	U2 snRNP component HSH155 OS=Saccharomyces cerevisiae (strain ATCC 204508 / S288c) GN=HSH155 PE=1 SV=1 - [SF3B1_YEAST]	1.34	1	1	1	1	0	28.02	1.34	1	1					971	109.958	7.26904
P50111	Protein ZDS1 OS=Saccharomyces cerevisiae (strain ATCC 204508 / S288c) GN=ZDS1 PE=1 SV=1 - [ZDS1_YEAST]	1.75	1	1	1	1	8.99948e+06	110.13	1.75	1	1					915	103.296	6.3667
P51601	GTP cyclohydrolase 1 OS=Saccharomyces cerevisiae (strain ATCC 204508 / S288c) GN=FOL2 PE=1 SV=1 - [GCH1_YEAST]	8.64	1	1	1	1	2.84265e+07	44.03	8.64	1	1					243	27.7513	7.2251
P51862	RHO1 GDP-GTP exchange protein 2 OS=Saccharomyces cerevisiae (strain ATCC 204508 / S288c) GN=ROM2 PE=1 SV=1 - [ROM2_YEAST]	0.88	1	1	1	1	1.29926e+07	48.48	0.88	1	1					1356	152.501	9.20264
P53131	Pre-mRNA-splicing factor ATP-dependent RNA helicase PRP43 OS=Saccharomyces cerevisiae (strain ATCC 204508 / S288c) GN=PRP43 PE=1 SV=1 - [PRP43_YEAST]	1.04	1	1	1	1	1.73729e+07	43.59	1.04	1	1					767	87.5069	6.41748
P53146	Protein transport protein USE1 OS=Saccharomyces cerevisiae (strain ATCC 204508 / S288c) GN=USE1 PE=1 SV=1 - [USE1_YEAST]	2.86	1	1	1	1	77207847	34.45	2.86	1	1					245	28.0893	5.30029
P53849	Zinc finger protein GIS2 OS=Saccharomyces cerevisiae (strain ATCC 204508 / S288c) GN=GIS2 PE=1 SV=1 - [GIS2_YEAST]	7.84	1	1	1	1	6.40296e+06	34.76	7.84	1	1					153	17.0915	7.84033
P53883	Nucleolar protein 13 OS=Saccharomyces cerevisiae (strain ATCC 204508 / S288c) GN=NOP13 PE=1 SV=2 - [NOP13_YEAST]	3.72	1	1	1	1	8.41515e+06	27.43	3.72	1	1					403	45.5813	9.29053
P53927	Ribosome biogenesis protein 15 OS=Saccharomyces cerevisiae (strain ATCC 204508 / S288c) GN=NOP15 PE=1 SV=1 - [NOP15_YEAST]	4.55	1	1	1	1	1.41074e+07	33.67	4.55	1	1					220	25.4314	9.27588
P53935	Stress response protein NST1 OS=Saccharomyces cerevisiae (strain ATCC 204508 / S288c) GN=NST1 PE=1 SV=1 - [NST1_YEAST]	0.89	1	1	1	1	6.04869e+06	35.84	0.89	1	1					1240	141.427	5.43994
P54999	Small nuclear ribonucleoprotein F OS=Saccharomyces cerevisiae (strain ATCC 204508 / S288c) GN=SMX3 PE=1 SV=1 - [RUXF_YEAST]	9.3	1	1	1	1	2.90101e+07	23.24	9.3	1	1					86	9.6539	6.52197
Q00416	Helicase SEN1 OS=Saccharomyces cerevisiae (strain ATCC 204508 / S288c) GN=SEN1 PE=1 SV=2 - [SEN1_YEAST]	0.54	1	1	1	1	1.31854e+07	35.19	0.54	1	1					2231	252.339	8.5874
Q01519	Cytochrome c oxidase subunit 6B OS=Saccharomyces cerevisiae (strain ATCC 204508 / S288c) GN=COX12 PE=1 SV=2 - [COX12_YEAST]	19.28	1	1	1	1	2.45461e+07	47.4	19.28	1	1					83	9.7815	5.38916
Q03667	Mitochondrial intermembrane space cysteine motif-containing protein MIC17 OS=Saccharomyces cerevisiae (strain ATCC 204508 / S288c) GN=MIC17 PE=1 SV=1 - [MIC17_YEAST]	4.49	1	1	1	1	9.1773e+07	46.13	4.49	1	1					156	16.6588	8.54346
Q03940	RuvB-like protein 1 OS=Saccharomyces cerevisiae (strain ATCC 204508 / S288c) GN=RVB1 PE=1 SV=1 - [RUVB1_YEAST]	3.24	1	1	1	1	4.21453e+07	67.43	3.24	1	1					463	50.4219	5.87158
Q04177	U3 small nucleolar RNA-associated protein 5 OS=Saccharomyces cerevisiae (strain ATCC 204508 / S288c) GN=UTP5 PE=1 SV=1 - [UTP5_YEAST]	1.24	1	1	1	1	1.71539e+07	44.16	1.24	1	1					643	71.9572	4.94482
Q04902	Protein SNO4 OS=Saccharomyces cerevisiae (strain ATCC 204508 / S288c) GN=SNO4 PE=3 SV=1 - [SNO4_YEAST]	3.38	3	1	1	1	355390597	37.81	3.38	1	1					237	26.0234	8.07471
Q05812	Meiotic sister-chromatid recombination protein 3 OS=Saccharomyces cerevisiae (strain ATCC 204508 / S288c) GN=MSC3 PE=1 SV=1 - [MSC3_YEAST]	1.65	1	1	1	1	5.07111e+07	44.38	1.65	1	1					728	80.4817	9.14404
Q06436	RING-finger protein MAG2 OS=Saccharomyces cerevisiae (strain ATCC 204508 / S288c) GN=MAG2 PE=1 SV=1 - [MAG2_YEAST]	2.39	1	1	1	1	5.5736e+06	14.43	2.39	1	1					670	76.2697	8.54346
Q06681	GRAM domain-containing protein YSP2 OS=Saccharomyces cerevisiae (strain ATCC 204508 / S288c) GN=YSP2 PE=1 SV=1 - [YSP2_YEAST]	0.56	1	1	1	1	1.27001e+08	23.52	0.56	1	1					1438	160.48	7.45947
Q06706	Elongator complex protein 1 OS=Saccharomyces cerevisiae (strain ATCC 204508 / S288c) GN=IKI3 PE=1 SV=1 - [ELP1_YEAST]	0.89	1	1	1	1	1.12743e+07	60.74	0.89	1	1					1349	152.895	5.07178
Q06835	Pre-mRNA-splicing factor RDS3 OS=Saccharomyces cerevisiae (strain ATCC 204508 / S288c) GN=RDS3 PE=1 SV=1 - [RDS3_YEAST]	11.21	1	1	1	1	4.99917e+07	38.55	11.21	1	1					107	12.252	8.74854
Q08817	Leucine-rich repeat-containing protein SOG2 OS=Saccharomyces cerevisiae (strain ATCC 204508 / S288c) GN=SOG2 PE=1 SV=1 - [SOG2_YEAST]	1.26	1	1	1	1	46940051	24.15	1.26	1	1					791	87.2716	7.43018
Q08951	AP-3 complex subunit delta OS=Saccharomyces cerevisiae (strain ATCC 204508 / S288c) GN=APL5 PE=1 SV=1 - [AP3D_YEAST]	1.29	1	1	1	1	2.69941e+07	29.12	1.29	1	1					932	106.857	5.08447
Q08962	60S ribosome subunit biogenesis protein NIP7 OS=Saccharomyces cerevisiae (strain ATCC 204508 / S288c) GN=NIP7 PE=1 SV=1 - [NIP7_YEAST]	5.52	1	1	1	1	1.51305e+07	23.56	5.52	1	1					181	20.3677	9.26123
Q12236	Serine/threonine-protein kinase PKH2 OS=Saccharomyces cerevisiae (strain ATCC 204508 / S288c) GN=PKH2 PE=1 SV=1 - [PKH2_YEAST]	0.93	1	1	1	1	26429882	47.83	0.93	1	1					1081	121.585	9.64209
Q12425	Iron-sulfur assembly protein 2 OS=Saccharomyces cerevisiae (strain ATCC 204508 / S288c) GN=ISA2 PE=1 SV=1 - [ISA2_YEAST]	5.41	1	1	1	1	42276385	27.61	5.41	1	1					185	20.8637	7.76709
Q12487	54S ribosomal protein L23, mitochondrial OS=Saccharomyces cerevisiae (strain ATCC 204508 / S288c) GN=MRPL23 PE=1 SV=1 - [RM23_YEAST]	11.04	1	1	1	1	3.45287e+07	35.51	11.04	1	1					163	18.4519	10.1108
Q99278	Mediator of RNA polymerase II transcription subunit 11 OS=Saccharomyces cerevisiae (strain ATCC 204508 / S288c) GN=MED11 PE=1 SV=2 - [MED11_YEAST]	10.43	1	1	1	1	7.63719e+06	51.9	10.43	1	1					115	13.2989	5.57959
