# Supplementary material for: Principles of mitoribosomal small subunit assembly in eukaryotes
Source: Nature. 2022 Dec 8;614(7946):175–81. doi: 10.1038/s41586-022-05621-0 (PMC9892005; doi:10.1038/s41586-022-05621-0)
Supplement: Supplementary file 3 — Supplementary Data files 1–4 contain identified peptides in LC-MS/MS human METTL1, LC-MS/MS yeast Ccm1, LC-MS/MS yeast Rsm22 and LC-MS/MS yeast Mtg3 samples. Supplementary Data 5 contains comparative mass spec analysis of WT and PET127 KO yeast mtSSU particles isolated via uS17m. IP-MS/MS experiments were performed in triplicate for each condition (n = 3 biologically independent experiments). A 2-sided student t-test was used to determine p-values for changes in protein abundance between WT and PET127 KO mtSSU purification experiments. [file 41586_2022_5621_MOESM3_ESM.zip › SData3_Rsm22_massspectrometry.xls]

## Sheet: MS206137QEHF_Chloe_Klinge_20191
Accession	Description	Score	Area	# PSMs	Coverage	# Proteins	# Unique Peptides	# Peptides	# AAs	MW [kDa]	calc. pI		Key
P36056	37S ribosomal protein S22, mitochondrial OS=Saccharomyces cerevisiae (strain ATCC 204508 / S288c) GN=RSM22 PE=1 SV=1 - [RT22_YEAST]	7315.39	2112000000	220	82.64	1	75	75	628	72.1	9.41			Assembly factor
P33759	37S ribosomal protein S5, mitochondrial OS=Saccharomyces cerevisiae (strain ATCC 204508 / S288c) GN=MRPS5 PE=1 SV=1 - [RT05_YEAST]	1166.94	1192000000	43	67.43	1	24	24	307	34.9	9.58			mtSSU ribosomal protein
P21771	37S ribosomal protein S28, mitochondrial OS=Saccharomyces cerevisiae (strain ATCC 204508 / S288c) GN=MRPS28 PE=1 SV=1 - [RT28_YEAST]	2378.88	1144000000	59	56.29	1	22	22	286	33	9.92
P17558	37S ribosomal protein PET123, mitochondrial OS=Saccharomyces cerevisiae (strain ATCC 204508 / S288c) GN=PET123 PE=1 SV=1 - [RTPT_YEAST]	1980.36	1131000000	74	71.07	1	35	35	318	36	9.8
P12686	37S ribosomal protein MRP13, mitochondrial OS=Saccharomyces cerevisiae (strain ATCC 204508 / S288c) GN=MRP13 PE=1 SV=2 - [RT13_YEAST]	1613.31	1120000000	41	67.85	1	21	21	339	39	9.44
P40496	37S ribosomal protein S25, mitochondrial OS=Saccharomyces cerevisiae (strain ATCC 204508 / S288c) GN=RSM25 PE=1 SV=1 - [RT25_YEAST]	1541.34	949300000	56	87.88	1	24	24	264	30.5	6.25
Q01163	37S ribosomal protein S23, mitochondrial OS=Saccharomyces cerevisiae (strain ATCC 204508 / S288c) GN=RSM23 PE=1 SV=3 - [RT23_YEAST]	2266.3	918600000	64	74.44	1	37	37	450	50.8	9.73
P53292	37S ribosomal protein S35, mitochondrial OS=Saccharomyces cerevisiae (strain ATCC 204508 / S288c) GN=MRPS35 PE=1 SV=1 - [RT35_YEAST]	2463.51	901200000	74	75.36	1	30	30	345	39.6	9.88
Q02950	37S ribosomal protein MRP51, mitochondrial OS=Saccharomyces cerevisiae (strain ATCC 204508 / S288c) GN=MRP51 PE=1 SV=1 - [RT51_YEAST]	2247.36	842800000	72	75	1	33	33	344	39.4	9.95
P47001	Cell wall mannoprotein CIS3 OS=Saccharomyces cerevisiae (strain ATCC 204508 / S288c) GN=CIS3 PE=1 SV=1 - [CIS3_YEAST]	153.02	830900000	3	11.45	2	1	2	227	23.2	4.68
Q03180	Cell wall mannoprotein PIR3 OS=Saccharomyces cerevisiae (strain ATCC 204508 / S288c) GN=PIR3 PE=1 SV=3 - [PIR3_YEAST]	109.36	826200000	3	4.62	2	1	2	325	33	5.67
P32478	Cell wall mannoprotein HSP150 OS=Saccharomyces cerevisiae (strain ATCC 204508 / S288c) GN=HSP150 PE=1 SV=2 - [HS150_YEAST]	270.26	704700000	8	6.78	3	2	3	413	41	5.27
P53733	37S ribosomal protein S19, mitochondrial OS=Saccharomyces cerevisiae (strain ATCC 204508 / S288c) GN=RSM19 PE=1 SV=1 - [RT19_YEAST]	468.51	702300000	17	61.54	1	6	6	91	10.3	10.54
P02381	Ribosomal protein VAR1, mitochondrial OS=Saccharomyces cerevisiae (strain ATCC 204508 / S288c) GN=VAR1 PE=1 SV=3 - [RMAR_YEAST]	1524.07	694200000	39	42.96	1	15	15	398	47.1	9.89
P47150	37S ribosomal protein S7, mitochondrial OS=Saccharomyces cerevisiae (strain ATCC 204508 / S288c) GN=RSM7 PE=1 SV=1 - [RT07_YEAST]	2159.1	677100000	60	71.26	1	17	17	247	27.8	9.73
P10662	37S ribosomal protein MRP1, mitochondrial OS=Saccharomyces cerevisiae (strain ATCC 204508 / S288c) GN=MRP1 PE=1 SV=2 - [RT01_YEAST]	2003.59	656900000	64	59.5	1	23	23	321	36.7	9.06
Q03976	37S ribosomal protein S24, mitochondrial OS=Saccharomyces cerevisiae (strain ATCC 204508 / S288c) GN=RSM24 PE=1 SV=1 - [RT24_YEAST]	1997.51	634600000	58	73.35	1	23	23	319	37.4	9.23
Q03799	37S ribosomal protein S8, mitochondrial OS=Saccharomyces cerevisiae (strain ATCC 204508 / S288c) GN=MRPS8 PE=1 SV=1 - [RT08_YEAST]	1521.45	615500000	42	89.03	1	17	17	155	17.5	9.6
Q03246	37S ribosomal protein S17, mitochondrial OS=Saccharomyces cerevisiae (strain ATCC 204508 / S288c) GN=MRPS17 PE=1 SV=1 - [RT17_YEAST]	2415.18	608700000	69	77.64	1	33	33	237	27.6	9.58
P38175	37S ribosomal protein MRP21, mitochondrial OS=Saccharomyces cerevisiae (strain ATCC 204508 / S288c) GN=MRP21 PE=1 SV=1 - [RT21_YEAST]	999.37	578800000	28	50.28	1	11	11	177	20.4	10.52
P40033	37S ribosomal protein RSM18, mitochondrial OS=Saccharomyces cerevisiae (strain ATCC 204508 / S288c) GN=RSM18 PE=1 SV=2 - [RSM18_YEAST]	344.36	495000000	14	41.3	1	6	6	138	15.8	10.78
P53305	Mitochondral 37S ribosomal protein S27 OS=Saccharomyces cerevisiae (strain ATCC 204508 / S288c) GN=RSM27 PE=1 SV=1 - [RT27_YEAST]	450.67	483000000	9	50	1	4	4	110	12.4	10.21
Q02608	37S ribosomal protein S16, mitochondrial OS=Saccharomyces cerevisiae (strain ATCC 204508 / S288c) GN=MRPS16 PE=1 SV=1 - [RT16_YEAST]	1322.41	465500000	34	66.12	1	13	13	121	13.6	10.4
P27929	37S ribosomal protein NAM9, mitochondrial OS=Saccharomyces cerevisiae (strain ATCC 204508 / S288c) GN=NAM9 PE=1 SV=2 - [NAM9_YEAST]	2609.24	442200000	95	63.79	1	50	50	486	56.3	9.64
P28778	37S ribosomal protein MRP17, mitochondrial OS=Saccharomyces cerevisiae (strain ATCC 204508 / S288c) GN=MRP17 PE=1 SV=1 - [RT06_YEAST]	638.52	441200000	23	65.65	1	11	11	131	15	9.83
P32902	37S ribosomal protein MRP4, mitochondrial OS=Saccharomyces cerevisiae (strain ATCC 204508 / S288c) GN=MRP4 PE=1 SV=1 - [RT04_YEAST]	1881.8	413600000	49	55.33	1	22	22	394	44.1	8.76
P38120	37S ribosomal protein S9, mitochondrial OS=Saccharomyces cerevisiae (strain ATCC 204508 / S288c) GN=MRPS9 PE=1 SV=1 - [RT09_YEAST]	1547.64	387300000	49	59.35	1	18	18	278	31.9	10.26
P53732	37S ribosomal protein S12, mitochondrial OS=Saccharomyces cerevisiae (strain ATCC 204508 / S288c) GN=MRPS12 PE=1 SV=1 - [RT12_YEAST]	504.68	374600000	12	39.87	1	7	7	153	16.9	11.18
Q03201	37S ribosomal protein S10, mitochondrial OS=Saccharomyces cerevisiae (strain ATCC 204508 / S288c) GN=RSM10 PE=1 SV=1 - [RT10_YEAST]	811.01	283600000	25	56.65	1	12	12	203	23.4	9.28
P28817	3-hydroxyisobutyryl-CoA hydrolase, mitochondrial OS=Saccharomyces cerevisiae (strain ATCC 204508 / S288c) GN=EHD3 PE=1 SV=2 - [HIBCH_YEAST]	1176.77	276700000	35	41.4	1	22	22	500	56.3	8.34
P42847	37S ribosomal protein S18, mitochondrial OS=Saccharomyces cerevisiae (strain ATCC 204508 / S288c) GN=MRPS18 PE=1 SV=2 - [RT18_YEAST]	1268.86	233800000	32	70.51	1	18	18	217	24.5	9.89
P48237	Mitochondrial group I intron splicing factor CCM1 OS=Saccharomyces cerevisiae (strain ATCC 204508 / S288c) GN=CCM1 PE=1 SV=1 - [CCM1_YEAST]	1225.07	224200000	36	32.87	1	26	26	864	101.4	8.6
P53937	37S ribosomal protein SWS2, mitochondrial OS=Saccharomyces cerevisiae (strain ATCC 204508 / S288c) GN=SWS2 PE=1 SV=1 - [SWS2_YEAST]	484.13	212600000	14	43.36	1	8	8	143	16.1	10.42
P00358	Glyceraldehyde-3-phosphate dehydrogenase 2 OS=Saccharomyces cerevisiae (strain ATCC 204508 / S288c) GN=TDH2 PE=1 SV=3 - [G3P2_YEAST]	618.5	188600000	15	46.69	1	1	10	332	35.8	6.96
P00359	Glyceraldehyde-3-phosphate dehydrogenase 3 OS=Saccharomyces cerevisiae (strain ATCC 204508 / S288c) GN=TDH3 PE=1 SV=3 - [G3P3_YEAST]	707.63	188600000	15	50.3	1	2	10	332	35.7	6.96
P00360	Glyceraldehyde-3-phosphate dehydrogenase 1 OS=Saccharomyces cerevisiae (strain ATCC 204508 / S288c) GN=TDH1 PE=1 SV=3 - [G3P1_YEAST]	399.86	173400000	10	32.23	1	1	8	332	35.7	8.28
P10663	37S ribosomal protein MRP2, mitochondrial OS=Saccharomyces cerevisiae (strain ATCC 204508 / S288c) GN=MRP2 PE=1 SV=1 - [RT02_YEAST]	670.19	166700000	29	74.78	1	17	17	115	13.5	11.03
P38783	Protein FYV4, mitochondrial OS=Saccharomyces cerevisiae (strain ATCC 204508 / S288c) GN=FYV4 PE=1 SV=1 - [FYV4_YEAST]	142.72	159900000	5	29.23	1	3	3	130	15.3	10.29
O75012	37S ribosomal protein MRP10, mitochondrial OS=Saccharomyces cerevisiae (strain ATCC 204508 / S288c) GN=MRP10 PE=1 SV=1 - [MRP10_YEAST]	201.08	156900000	7	62.11	1	5	5	95	10.7	9.89
Q08622	Genetic interactor of prohibitins 3, mitochondrial OS=Saccharomyces cerevisiae (strain ATCC 204508 / S288c) GN=GEP3 PE=1 SV=1 - [GEP3_YEAST]	1007.4	144100000	34	38.67	1	20	20	556	63.8	9.29
P14540	Fructose-bisphosphate aldolase OS=Saccharomyces cerevisiae (strain ATCC 204508 / S288c) GN=FBA1 PE=1 SV=3 - [ALF_YEAST]	745.67	119800000	12	22.84	1	5	5	359	39.6	5.78
P47141	37S ribosomal protein S26, mitochondrial OS=Saccharomyces cerevisiae (strain ATCC 204508 / S288c) GN=RSM26 PE=1 SV=1 - [RT26_YEAST]	1042.71	115700000	20	53.76	1	12	12	266	30.2	8.81
P00560	Phosphoglycerate kinase OS=Saccharomyces cerevisiae (strain ATCC 204508 / S288c) GN=PGK1 PE=1 SV=2 - [PGK_YEAST]	89.11	102900000	1	4.81	1	1	1	416	44.7	7.61
Q12306	Ubiquitin-like protein SMT3 OS=Saccharomyces cerevisiae (strain ATCC 204508 / S288c) GN=SMT3 PE=1 SV=1 - [SMT3_YEAST]	161	81280000	4	24.75	1	3	3	101	11.6	5.02
Q01855	40S ribosomal protein S15 OS=Saccharomyces cerevisiae (strain ATCC 204508 / S288c) GN=RPS15 PE=1 SV=1 - [RS15_YEAST]	56.49	65510000	2	9.15	1	1	1	142	16	10.7
P02994	Elongation factor 1-alpha OS=Saccharomyces cerevisiae (strain ATCC 204508 / S288c) GN=TEF1 PE=1 SV=1 - [EF1A_YEAST]	202.36	56470000	6	17.47	1	5	5	458	50	9.04
P46367	Potassium-activated aldehyde dehydrogenase, mitochondrial OS=Saccharomyces cerevisiae (strain ATCC 204508 / S288c) GN=ALD4 PE=1 SV=2 - [ALDH4_YEAST]	398.41	53080000	12	27.94	1	10	10	519	56.7	6.74
Q12028	AP-1 complex subunit gamma-1 OS=Saccharomyces cerevisiae (strain ATCC 204508 / S288c) GN=APL4 PE=1 SV=1 - [AP1G1_YEAST]	59.5	42950000	2	0.84	1	1	1	832	93.6	5.45
P00549	Pyruvate kinase 1 OS=Saccharomyces cerevisiae (strain ATCC 204508 / S288c) GN=CDC19 PE=1 SV=2 - [KPYK1_YEAST]	307.28	40250000	7	18.8	1	7	7	500	54.5	7.68
P10664	60S ribosomal protein L4-A OS=Saccharomyces cerevisiae (strain ATCC 204508 / S288c) GN=RPL4A PE=1 SV=4 - [RL4A_YEAST]	252.5	39880000	7	27.07	2	7	7	362	39.1	10.64
P39678	Transcription factor MBP1 OS=Saccharomyces cerevisiae (strain ATCC 204508 / S288c) GN=MBP1 PE=1 SV=1 - [MBP1_YEAST]	25.56	39360000	1	0.84	1	1	1	833	93.9	9.28
P0CX39	40S ribosomal protein S8-A OS=Saccharomyces cerevisiae (strain ATCC 204508 / S288c) GN=RPS8A PE=1 SV=1 - [RS8A_YEAST]	111.34	35990000	6	33.5	1	4	4	200	22.5	10.67
P02293	Histone H2B.1 OS=Saccharomyces cerevisiae (strain ATCC 204508 / S288c) GN=HTB1 PE=1 SV=2 - [H2B1_YEAST]	66.07	35820000	3	15.27	2	2	2	131	14.2	10.1
P00925	Enolase 2 OS=Saccharomyces cerevisiae (strain ATCC 204508 / S288c) GN=ENO2 PE=1 SV=2 - [ENO2_YEAST]	228.32	35650000	4	13.96	3	4	4	437	46.9	6
P53140	Protein RMD9, mitochondrial OS=Saccharomyces cerevisiae (strain ATCC 204508 / S288c) GN=RMD9 PE=1 SV=1 - [RMD9_YEAST]	254.63	33680000	4	8.51	1	4	4	646	74.5	7.99
P06169	Pyruvate decarboxylase isozyme 1 OS=Saccharomyces cerevisiae (strain ATCC 204508 / S288c) GN=PDC1 PE=1 SV=7 - [PDC1_YEAST]	212.4	33620000	4	11.55	3	4	4	563	61.5	6.19
P61830	Histone H3 OS=Saccharomyces cerevisiae (strain ATCC 204508 / S288c) GN=HHT1 PE=1 SV=2 - [H3_YEAST]	66.06	32870000	2	5.15	1	1	1	136	15.3	11.43
P0CX23	60S ribosomal protein L20-A OS=Saccharomyces cerevisiae (strain ATCC 204508 / S288c) GN=RPL20A PE=1 SV=1 - [RL20A_YEAST]	54.15	32200000	2	12.21	1	2	2	172	20.4	10.3
P07256	Cytochrome b-c1 complex subunit 1, mitochondrial OS=Saccharomyces cerevisiae (strain ATCC 204508 / S288c) GN=COR1 PE=1 SV=1 - [QCR1_YEAST]	37.91	31330000	3	7.44	1	3	3	457	50.2	7.3
P40212	60S ribosomal protein L13-B OS=Saccharomyces cerevisiae (strain ATCC 204508 / S288c) GN=RPL13B PE=1 SV=1 - [RL13B_YEAST]	108.04	30710000	3	16.08	2	3	3	199	22.5	11.08
P11484	Heat shock protein SSB1 OS=Saccharomyces cerevisiae (strain ATCC 204508 / S288c) GN=SSB1 PE=1 SV=3 - [HSP75_YEAST]	37.43	30640000	1	3.43	1	1	1	613	66.6	5.44
P05740	60S ribosomal protein L17-A OS=Saccharomyces cerevisiae (strain ATCC 204508 / S288c) GN=RPL17A PE=1 SV=4 - [RL17A_YEAST]	202.84	30040000	5	25.54	2	4	4	184	20.5	10.92
P39938	40S ribosomal protein S26-A OS=Saccharomyces cerevisiae (strain ATCC 204508 / S288c) GN=RPS26A PE=1 SV=1 - [RS26A_YEAST]	41.74	28120000	1	7.56	2	1	1	119	13.5	10.76
P05750	40S ribosomal protein S3 OS=Saccharomyces cerevisiae (strain ATCC 204508 / S288c) GN=RPS3 PE=1 SV=5 - [RS3_YEAST]	83.22	27890000	1	5.42	1	1	1	240	26.5	9.41
P0CX47	40S ribosomal protein S11-A OS=Saccharomyces cerevisiae (strain ATCC 204508 / S288c) GN=RPS11A PE=1 SV=1 - [RS11A_YEAST]	83.94	27860000	2	13.46	1	2	2	156	17.7	10.78
Q03430	37S ribosomal protein RSM28, mitochondrial OS=Saccharomyces cerevisiae (strain ATCC 204508 / S288c) GN=RSM28 PE=1 SV=2 - [RSM28_YEAST]	81.9	27110000	3	8.31	1	3	3	361	41.2	9.96
P0CX45	60S ribosomal protein L2-A OS=Saccharomyces cerevisiae (strain ATCC 204508 / S288c) GN=RPL2A PE=1 SV=1 - [RL2A_YEAST]	78.53	24730000	4	25.59	1	4	4	254	27.4	11.11
P14126	60S ribosomal protein L3 OS=Saccharomyces cerevisiae (strain ATCC 204508 / S288c) GN=RPL3 PE=1 SV=4 - [RL3_YEAST]	150.34	24130000	5	14.99	1	5	5	387	43.7	10.29
P0CX35	40S ribosomal protein S4-A OS=Saccharomyces cerevisiae (strain ATCC 204508 / S288c) GN=RPS4A PE=1 SV=1 - [RS4A_YEAST]	86.88	23650000	2	7.66	1	2	2	261	29.4	10.08
P05737	60S ribosomal protein L7-A OS=Saccharomyces cerevisiae (strain ATCC 204508 / S288c) GN=RPL7A PE=1 SV=3 - [RL7A_YEAST]	48.76	23640000	2	10.66	1	1	2	244	27.6	10.15
P22217	Thioredoxin-1 OS=Saccharomyces cerevisiae (strain ATCC 204508 / S288c) GN=TRX1 PE=1 SV=3 - [TRX1_YEAST]	28.64	23630000	1	9.71	2	1	1	103	11.2	4.93
P17076	60S ribosomal protein L8-A OS=Saccharomyces cerevisiae (strain ATCC 204508 / S288c) GN=RPL8A PE=1 SV=4 - [RL8A_YEAST]	56.81	23560000	4	19.53	2	4	4	256	28.1	10.04
P0CX82	60S ribosomal protein L19-A OS=Saccharomyces cerevisiae (strain ATCC 204508 / S288c) GN=RPL19A PE=1 SV=1 - [RL19A_YEAST]	90.38	23560000	2	14.29	1	2	2	189	21.7	11.36
P00331	Alcohol dehydrogenase 2 OS=Saccharomyces cerevisiae (strain ATCC 204508 / S288c) GN=ADH2 PE=1 SV=3 - [ADH2_YEAST]	173.84	21880000	6	18.1	5	5	5	348	36.7	6.74
P05030	Plasma membrane ATPase 1 OS=Saccharomyces cerevisiae (strain ATCC 204508 / S288c) GN=PMA1 PE=1 SV=2 - [PMA1_YEAST]	190.02	21480000	5	8.93	2	5	5	918	99.6	5.11
P29029	Endochitinase OS=Saccharomyces cerevisiae (strain ATCC 204508 / S288c) GN=CTS1 PE=1 SV=2 - [CHIT_YEAST]	84.07	21190000	2	4.45	1	2	2	562	59	4.55
P02309	Histone H4 OS=Saccharomyces cerevisiae (strain ATCC 204508 / S288c) GN=HHF1 PE=1 SV=2 - [H4_YEAST]	53.55	20710000	2	24.27	1	2	2	103	11.4	11.36
P10591	Heat shock protein SSA1 OS=Saccharomyces cerevisiae (strain ATCC 204508 / S288c) GN=SSA1 PE=1 SV=4 - [HSP71_YEAST]	252.76	20590000	7	14.17	2	6	7	642	69.6	5.11
P26785	60S ribosomal protein L16-B OS=Saccharomyces cerevisiae (strain ATCC 204508 / S288c) GN=RPL16B PE=1 SV=3 - [RL16B_YEAST]	131.89	20310000	2	11.62	2	2	2	198	22.2	10.55
P07280	40S ribosomal protein S19-A OS=Saccharomyces cerevisiae (strain ATCC 204508 / S288c) GN=RPS19A PE=1 SV=2 - [RS19A_YEAST]	56.17	19310000	1	6.25	2	1	1	144	15.9	9.61
P0C0T4	40S ribosomal protein S25-B OS=Saccharomyces cerevisiae (strain ATCC 204508 / S288c) GN=RPS25B PE=1 SV=1 - [RS25B_YEAST]	53.28	19020000	1	12.96	2	1	1	108	12	10.32
P23585	High-affinity glucose transporter HXT2 OS=Saccharomyces cerevisiae (strain ATCC 204508 / S288c) GN=HXT2 PE=1 SV=1 - [HXT2_YEAST]	42.57	18370000	2	1.29	7	1	1	541	59.8	8.32
P00950	Phosphoglycerate mutase 1 OS=Saccharomyces cerevisiae (strain ATCC 204508 / S288c) GN=GPM1 PE=1 SV=3 - [PMG1_YEAST]	66.87	18260000	2	10.93	1	2	2	247	27.6	8.84
P05756	40S ribosomal protein S13 OS=Saccharomyces cerevisiae (strain ATCC 204508 / S288c) GN=RPS13 PE=1 SV=3 - [RS13_YEAST]	82.43	17930000	3	11.92	1	2	2	151	17	10.43
P05755	40S ribosomal protein S9-B OS=Saccharomyces cerevisiae (strain ATCC 204508 / S288c) GN=RPS9B PE=1 SV=4 - [RS9B_YEAST]	74.35	17930000	2	19.49	1	2	2	195	22.3	10.1
P0CX84	60S ribosomal protein L35-A OS=Saccharomyces cerevisiae (strain ATCC 204508 / S288c) GN=RPL35A PE=1 SV=1 - [RL35A_YEAST]	72.36	17840000	2	10.83	1	2	2	120	13.9	10.58
P0CX37	40S ribosomal protein S6-A OS=Saccharomyces cerevisiae (strain ATCC 204508 / S288c) GN=RPS6A PE=1 SV=1 - [RS6A_YEAST]	149.2	17700000	3	20.34	1	3	3	236	27	10.45
P0C0W9	60S ribosomal protein L11-A OS=Saccharomyces cerevisiae (strain ATCC 204508 / S288c) GN=RPL11A PE=1 SV=2 - [RL11A_YEAST]	34.57	17520000	1	8.05	2	1	1	174	19.7	9.92
P06367	40S ribosomal protein S14-A OS=Saccharomyces cerevisiae (strain ATCC 204508 / S288c) GN=RPS14A PE=1 SV=5 - [RS14A_YEAST]	52.88	17500000	2	18.98	2	2	2	137	14.5	10.73
P40513	Mitochondrial acidic protein MAM33 OS=Saccharomyces cerevisiae (strain ATCC 204508 / S288c) GN=MAM33 PE=1 SV=1 - [MAM33_YEAST]	99.59	16990000	3	17.67	1	3	3	266	30.1	4.58
P05748	60S ribosomal protein L15-A OS=Saccharomyces cerevisiae (strain ATCC 204508 / S288c) GN=RPL15A PE=1 SV=3 - [RL15A_YEAST]	164.81	16570000	4	22.06	2	4	4	204	24.4	11.39
P05743	60S ribosomal protein L26-A OS=Saccharomyces cerevisiae (strain ATCC 204508 / S288c) GN=RPL26A PE=1 SV=3 - [RL26A_YEAST]	68.46	16470000	2	18.11	2	2	2	127	14.2	10.58
P0CX53	60S ribosomal protein L12-A OS=Saccharomyces cerevisiae (strain ATCC 204508 / S288c) GN=RPL12A PE=1 SV=1 - [RL12A_YEAST]	47.14	16270000	1	5.45	1	1	1	165	17.8	9.41
P04449	60S ribosomal protein L24-A OS=Saccharomyces cerevisiae (strain ATCC 204508 / S288c) GN=RPL24A PE=1 SV=1 - [RL24A_YEAST]	50.82	15400000	2	14.19	2	2	2	155	17.6	11.28
Q12213	60S ribosomal protein L7-B OS=Saccharomyces cerevisiae (strain ATCC 204508 / S288c) GN=RPL7B PE=1 SV=3 - [RL7B_YEAST]	51.13	15180000	2	10.66	1	1	2	244	27.7	10.15
O13547	Covalently-linked cell wall protein 14 OS=Saccharomyces cerevisiae (strain ATCC 204508 / S288c) GN=CCW14 PE=1 SV=1 - [CCW14_YEAST]	46.69	14920000	1	10.08	1	1	1	238	23.3	5.94
P15992	Heat shock protein 26 OS=Saccharomyces cerevisiae (strain ATCC 204508 / S288c) GN=HSP26 PE=1 SV=3 - [HSP26_YEAST]	66.82	14690000	1	8.41	1	1	1	214	23.9	5.53
P05319	60S acidic ribosomal protein P2-alpha OS=Saccharomyces cerevisiae (strain ATCC 204508 / S288c) GN=RPP2A PE=1 SV=1 - [RLA2_YEAST]	121.11	14570000	2	37.74	1	2	2	106	10.7	4.04
P05739	60S ribosomal protein L6-B OS=Saccharomyces cerevisiae (strain ATCC 204508 / S288c) GN=RPL6B PE=1 SV=4 - [RL6B_YEAST]	28.44	14450000	1	4.55	2	1	1	176	20	10.08
P39987	Heat shock protein SSC3, mitochondrial OS=Saccharomyces cerevisiae (strain ATCC 204508 / S288c) GN=ECM10 PE=1 SV=1 - [HSP7E_YEAST]	68.01	13480000	2	2.95	2	2	2	644	70	6.27
P32905	40S ribosomal protein S0-A OS=Saccharomyces cerevisiae (strain ATCC 204508 / S288c) GN=RPS0A PE=1 SV=3 - [RSSA1_YEAST]	43.92	13060000	2	13.1	2	2	2	252	28	4.72
P0CX51	40S ribosomal protein S16-A OS=Saccharomyces cerevisiae (strain ATCC 204508 / S288c) GN=RPS16A PE=1 SV=1 - [RS16A_YEAST]	28.93	12960000	2	12.59	1	2	2	143	15.8	10.26
P15703	Glucan 1,3-beta-glucosidase OS=Saccharomyces cerevisiae (strain ATCC 204508 / S288c) GN=BGL2 PE=1 SV=1 - [BGL2_YEAST]	158.65	12930000	3	13.1	1	3	3	313	34.1	4.51
P04456	60S ribosomal protein L25 OS=Saccharomyces cerevisiae (strain ATCC 204508 / S288c) GN=RPL25 PE=1 SV=4 - [RL25_YEAST]	112.37	12620000	2	18.31	1	2	2	142	15.7	10.11
P41057	40S ribosomal protein S29-A OS=Saccharomyces cerevisiae (strain ATCC 204508 / S288c) GN=RPS29A PE=1 SV=3 - [RS29A_YEAST]	44.16	12190000	1	19.64	2	1	1	56	6.7	10.27
P23248	40S ribosomal protein S1-B OS=Saccharomyces cerevisiae (strain ATCC 204508 / S288c) GN=RPS1B PE=1 SV=3 - [RS3A2_YEAST]	56.76	12100000	2	6.67	2	2	2	255	28.8	10.02
P0CX49	60S ribosomal protein L18-A OS=Saccharomyces cerevisiae (strain ATCC 204508 / S288c) GN=RPL18A PE=1 SV=1 - [RL18A_YEAST]	75.17	12060000	2	11.83	1	2	2	186	20.6	11.71
P0CX41	60S ribosomal protein L23-A OS=Saccharomyces cerevisiae (strain ATCC 204508 / S288c) GN=RPL23A PE=1 SV=1 - [RL23A_YEAST]	21.14	11980000	1	5.84	1	1	1	137	14.5	10.33
Q06159	Uncharacterized membrane protein YLR312C OS=Saccharomyces cerevisiae (strain ATCC 204508 / S288c) GN=YLR312C PE=2 SV=1 - [YL312_YEAST]	0	11960000	1	2.01	1	1	1	398	46.6	9.69
P53334	Probable family 17 glucosidase SCW4 OS=Saccharomyces cerevisiae (strain ATCC 204508 / S288c) GN=SCW4 PE=1 SV=1 - [SCW4_YEAST]	55.52	11610000	1	3.63	1	1	1	386	40.1	4.83
P0CX31	40S ribosomal protein S24-A OS=Saccharomyces cerevisiae (strain ATCC 204508 / S288c) GN=RPS24A PE=1 SV=1 - [RS24A_YEAST]	41.74	11520000	2	11.85	1	2	2	135	15.3	10.51
P05317	60S acidic ribosomal protein P0 OS=Saccharomyces cerevisiae (strain ATCC 204508 / S288c) GN=RPP0 PE=1 SV=2 - [RLA0_YEAST]	42.1	11470000	1	3.85	1	1	1	312	33.7	4.83
Q05584	Hydroxyacylglutathione hydrolase, cytoplasmic isozyme OS=Saccharomyces cerevisiae (strain ATCC 204508 / S288c) GN=GLO2 PE=1 SV=1 - [GLO2_YEAST]	35.75	11380000	1	4.01	1	1	1	274	31.3	6.19
P43555	Protein EMP47 OS=Saccharomyces cerevisiae (strain ATCC 204508 / S288c) GN=EMP47 PE=1 SV=1 - [EMP47_YEAST]	61.54	11190000	1	4.04	1	1	1	445	50.3	5.97
P10622	60S acidic ribosomal protein P1-beta OS=Saccharomyces cerevisiae (strain ATCC 204508 / S288c) GN=RPP1B PE=1 SV=3 - [RLA3_YEAST]	68.72	11110000	1	32.08	1	1	1	106	10.7	4.01
P0CX55	40S ribosomal protein S18-A OS=Saccharomyces cerevisiae (strain ATCC 204508 / S288c) GN=RPS18A PE=1 SV=1 - [RS18A_YEAST]	35.18	10950000	1	4.79	1	1	1	146	17	10.27
P23638	Proteasome subunit alpha type-3 OS=Saccharomyces cerevisiae (strain ATCC 204508 / S288c) GN=PRE9 PE=1 SV=1 - [PSA3_YEAST]	34.88	10620000	1	3.49	1	1	1	258	28.7	5.22
P07251	ATP synthase subunit alpha, mitochondrial OS=Saccharomyces cerevisiae (strain ATCC 204508 / S288c) GN=ATP1 PE=1 SV=5 - [ATPA_YEAST]	66.5	10310000	2	6.42	1	2	2	545	58.6	9.04
P01123	GTP-binding protein YPT1 OS=Saccharomyces cerevisiae (strain ATCC 204508 / S288c) GN=YPT1 PE=1 SV=2 - [YPT1_YEAST]	31.58	9970000	1	5.34	3	1	1	206	23.2	5.33
P36105	60S ribosomal protein L14-A OS=Saccharomyces cerevisiae (strain ATCC 204508 / S288c) GN=RPL14A PE=1 SV=1 - [RL14A_YEAST]	41.62	9616000	2	10.87	2	2	2	138	15.2	10.93
P41805	60S ribosomal protein L10 OS=Saccharomyces cerevisiae (strain ATCC 204508 / S288c) GN=RPL10 PE=1 SV=1 - [RL10_YEAST]	128.27	9265000	3	15.38	1	3	3	221	25.3	10.02
P39931	Protein SSP120 OS=Saccharomyces cerevisiae (strain ATCC 204508 / S288c) GN=SSP120 PE=1 SV=1 - [SS120_YEAST]	46.67	9014000	1	2.99	1	1	1	234	27.3	5.11
P28319	Cell wall protein CWP1 OS=Saccharomyces cerevisiae (strain ATCC 204508 / S288c) GN=CWP1 PE=1 SV=2 - [CWP1_YEAST]	101.73	8893000	2	15.48	1	2	2	239	24.3	4.67
P00830	ATP synthase subunit beta, mitochondrial OS=Saccharomyces cerevisiae (strain ATCC 204508 / S288c) GN=ATP2 PE=1 SV=2 - [ATPB_YEAST]	84.64	8088000	1	2.74	1	1	1	511	54.8	5.71
P07257	Cytochrome b-c1 complex subunit 2, mitochondrial OS=Saccharomyces cerevisiae (strain ATCC 204508 / S288c) GN=QCR2 PE=1 SV=1 - [QCR2_YEAST]	106.79	6831000	3	11.41	1	3	3	368	40.5	7.96
P27476	Nuclear localization sequence-binding protein OS=Saccharomyces cerevisiae (strain ATCC 204508 / S288c) GN=NSR1 PE=1 SV=1 - [NSR1_YEAST]	29.66	5890000	1	1.93	1	1	1	414	44.5	4.93
P0CX29	40S ribosomal protein S23-A OS=Saccharomyces cerevisiae (strain ATCC 204508 / S288c) GN=RPS23A PE=1 SV=1 - [RS23A_YEAST]	48.05	5825000	1	7.59	1	1	1	145	16	10.73
P21243	Proteasome subunit alpha type-1 OS=Saccharomyces cerevisiae (strain ATCC 204508 / S288c) GN=SCL1 PE=1 SV=1 - [PSA1_YEAST]	23.56	5572000	1	3.57	1	1	1	252	28	6.24
P02407	40S ribosomal protein S17-A OS=Saccharomyces cerevisiae (strain ATCC 204508 / S288c) GN=RPS17A PE=1 SV=1 - [RS17A_YEAST]	42.73	4830000	1	12.5	2	1	1	136	15.8	10.51
P26783	40S ribosomal protein S5 OS=Saccharomyces cerevisiae (strain ATCC 204508 / S288c) GN=RPS5 PE=1 SV=3 - [RS5_YEAST]	51.53		1	4.44	1	1	1	225	25	8.59
Q99288	Broad-range acid phosphatase DET1 OS=Saccharomyces cerevisiae (strain ATCC 204508 / S288c) GN=DET1 PE=1 SV=1 - [DET1_YEAST]	28.36		1	2.4	1	1	1	334	39.1	7.34
