# Supplementary material for: Principles of mitoribosomal small subunit assembly in eukaryotes
Source: Nature. 2022 Dec 8;614(7946):175–81. doi: 10.1038/s41586-022-05621-0 (PMC9892005; doi:10.1038/s41586-022-05621-0)
Supplement: Supplementary file 4 — StateA.pse PyMOL session including the structure of human State A with annotated proteins and rRNA, coloured as in Fig. 1. StateB.pse PyMOL session including the structure of human State B with annotated proteins and rRNA, coloured as in Fig. 1. StateC.pse PyMOL session including the structure of human State C with annotated proteins and rRNA, coloured as in Fig. 1. StateD.pse PyMOL session including the structure of human State D with annotated proteins and rRNA, coloured as in Fig. 1. StateE.pse PyMOL session including the structure of human State E with annotated proteins and rRNA, coloured as in Fig. 1. StateCstar.pse PyMOL session including the structure of human State C* with annotated proteins and rRNA, coloured as in Fig. 1. State1.pse PyMOL session including the structure of yeast State 1 with annotated proteins and rRNA, coloured as in Fig. 1. State2.pse PyMOL session including the structure of yeast State 2 with annotated proteins and rRNA, coloured as in Fig. 1. State3.pse PyMOL session including the structure of yeast State 3 with annotated proteins and rRNA, coloured as in Fig. 1. comparative_human_states.pse PyMOL session including the aligned structures of human States A-E, each with annotated proteins and rRNA, coloured as in Fig. 1. comparative_yeast_states.pse PyMOL session including the aligned structures of yeast States 1-3, each with annotated proteins and rRNA, coloured as in Fig. 1. [file 41586_2022_5621_MOESM4_ESM.zip]

Archive with 12 entries (11 files):
- PYMOL_sessions/
- PYMOL_sessions/State1.pse
- PYMOL_sessions/State2.pse
- PYMOL_sessions/State3.pse
- PYMOL_sessions/StateA.pse
- PYMOL_sessions/StateB.pse
- PYMOL_sessions/StateC.pse
- PYMOL_sessions/StateD.pse
- PYMOL_sessions/StateE.pse
- PYMOL_sessions/StateCstar.pse
- PYMOL_sessions/comparative_human_states.pse
- PYMOL_sessions/comparative_yeast_states.pse
